# Supplementary material for: Workflow for predictive risk assessments of UVCBs: cheminformatics library design, QSAR, and read-across approaches applied to complex mixtures of metal naphthenates
Source: Front Toxicol. 2024 Oct 1;6:1452838. doi: 10.3389/ftox.2024.1452838 (PMC11473587; doi:10.3389/ftox.2024.1452838)
Supplement: Supplementary file 1 [file DataSheet3.csv]

SMILES	name	canvasUID	MoleculeID	CERAPP_Ago_pred	AD_CERAPP_Ago	AD_index_CERAPP_Ago	Conf_index_CERAPP_Ago	CERAPP_Anta_pred	AD_CERAPP_Anta	AD_index_CERAPP_Anta	Conf_index_CERAPP_Anta	CERAPP_Bind_pred	AD_CERAPP_Bind	AD_index_CERAPP_Bind	Conf_index_CERAPP_Bind	CoMPARA_Ago_pred	AD_CoMPARA_Ago	AD_index_CoMPARA_Ago	Conf_index_CoMPARA_Ago	CoMPARA_Anta_pred	AD_CoMPARA_Anta	AD_index_CoMPARA_Anta	Conf_index_CoMPARA_Anta	CoMPARA_Bind_pred	AD_CoMPARA_Bind	AD_index_CoMPARA_Bind	Conf_index_CoMPARA_Bind	CATMoS_VT_pred	CATMoS_NT_pred	CATMoS_EPA_pred	CATMoS_GHS_pred	CATMoS_LD50_pred	CATMoS_LD50_predRange	AD_CATMoS	AD_index_CATMoS	Conf_index_CATMoS	Num aliphatic rings	Molecule cyclized degree	#stars	#amine	#amidine	#acid	#amide	#rotor	#rtvFG	CNS	mol MW	dipole	SASA
O=C(O)C[C@H]1CC[C@H](C)CC1	cyclohexane,Custom_38,Custom_1	1	cyclohexane,Custom_38,Custom_1	0	1	0.513	0.683	0	1	0.558	0.707	0	1	0.497	0.668	0	1	0.464	0.716	0	1	0.659	0.829	0	1	0.325	0.66	0	1	3	5	2463	[1400:4400]	1	0.517	0.516	1	0.54545455	0	0	0	1	0	2	0	-1	156.224	0	382.004
O=C(O)C[C@H]1CC[C@H](CC)CC1	cyclohexane,Custom_38,Custom_3	2	cyclohexane,Custom_38,Custom_3	0	1	0.426	0.649	0	1	0.603	0.744	0	1	0.446	0.662	0	1	0.487	0.723	0	1	0.324	0.642	0	1	0.308	0.638	0	1	3	5	2590	[1500:4600]	1	0.443	0.732	1	0.5	0	0	0	1	0	3	0	-1	170.251	0	406.886
O=C(O)C[C@H]1CC[C@@H](CC1)CCC	cyclohexane,Custom_38,Custom_4	3	cyclohexane,Custom_38,Custom_4	0	1	0.429	0.661	0	1	0.563	0.728	0	1	0.392	0.656	0	1	0.459	0.699	0	1	0.389	0.684	0	1	0.377	0.666	0	1	4	5	8974	[5000:16000]	1	0.429	0.52	1	0.46153846	1	0	0	1	0	4	0	-1	184.278	0	438.696
O=C(O)C[C@H](CC1)CC[C@@H]1C(C)C	cyclohexane,Custom_38,Custom_5	4	cyclohexane,Custom_38,Custom_5	0	1	0.452	0.675	0	1	0.564	0.731	0	1	0.479	0.667	0	1	0.455	0.702	0	1	0.332	0.646	0	1	0.334	0.642	0	1	4	5	8954	[5000:16000]	1	0.435	0.498	1	0.46153846	0	0	0	1	0	3	0	-1	184.278	0	424.083
O=C(O)C[C@H]1CC[C@@H](CC1)CCCC	cyclohexane,Custom_38,Custom_6	5	cyclohexane,Custom_38,Custom_6	0	1	0.404	0.651	0	1	0.557	0.725	0	1	0.409	0.68	0	1	0.461	0.721	0	1	0.403	0.692	0	1	0.372	0.659	0	1	4	5	5007	[2800:8900]	1	0.453	0.524	1	0.42857143	1	0	0	1	0	5	0	-1	198.305	0	470.05
O=C(O)C[C@H](CC1)CC[C@@H]1[C@@H](C)CC	cyclohexane,Custom_38,Custom_7	6	cyclohexane,Custom_38,Custom_7	0	1	0.362	0.659	0	1	0.597	0.746	0	1	0.386	0.667	0	1	0.453	0.712	0	1	0.418	0.688	0	1	0.345	0.656	0	1	4	5	8887	[5000:16000]	1	0.521	0.652	1	0.42857143	0	0	0	1	0	4	0	-1	198.305	0	449.414
O=C(O)C[C@H]1CC[C@@H](CC1)CC(C)C	cyclohexane,Custom_38,Custom_8	7	cyclohexane,Custom_38,Custom_8	0	1	0.334	0.625	0	1	0.477	0.686	0	1	0.396	0.673	0	1	0.461	0.72	0	1	0.392	0.696	0	1	0.381	0.664	0	1	4	5	8887	[5000:16000]	1	0.511	0.65	1	0.42857143	0	0	0	1	0	4	0	-1	198.305	0	454.912
O=C(O)C[C@H](CC1)CC[C@@H]1C(C)(C)C	cyclohexane,Custom_38,Custom_9	8	cyclohexane,Custom_38,Custom_9	1	1	0.365	0.575	0	1	0.553	0.683	1	1	0.477	0.632	0	1	0.433	0.697	0	1	0.341	0.651	0	1	0.328	0.645	0	1	4	5	8849	[5000:16000]	1	0.862	0.855	1	0.42857143	0	0	0	1	0	3	0	-1	198.305	0	440.005
O=C(O)C[C@H]1CC[C@@H](CC1)CCCCC	cyclohexane,Custom_38,Custom_10	9	cyclohexane,Custom_38,Custom_10	0	1	0.309	0.613	0	1	0.509	0.7	0	1	0.407	0.681	0	1	0.543	0.721	0	1	0.423	0.693	0	1	0.392	0.649	0	1	4	5	5645	[3200:10000]	1	0.413	0.482	1	0.4	1	0	0	1	0	6	0	-1	212.331	0	501.129
O=C(O)C[C@H](CC1)CC[C@@H]1[C@@H](C)CCC	cyclohexane,Custom_38,Custom_11	10	cyclohexane,Custom_38,Custom_11	0	1	0.302	0.642	0	1	0.469	0.693	0	1	0.391	0.667	0	1	0.494	0.703	0	1	0.738	0.86	0	1	0.723	0.832	0	1	4	5	8921	[5000:16000]	1	0.584	0.659	1	0.4	1	0	0	1	0	5	0	-1	212.331	0	481.523
O=C(O)C[C@H]1CC[C@@H](CC1)C[C@@H](C)CC	cyclohexane,Custom_38,Custom_12	11	cyclohexane,Custom_38,Custom_12	0	1	0.303	0.632	0	1	0.469	0.693	0	1	0.39	0.668	0	1	0.457	0.693	0	1	0.417	0.695	0	1	0.396	0.683	0	1	4	5	8922	[5000:16000]	1	0.516	0.633	1	0.4	1	0	0	1	0	5	0	-1	212.331	0	478.295
O=C(O)C[C@H]1CC[C@@H](CC1)CCC(C)C	cyclohexane,Custom_38,Custom_13	12	cyclohexane,Custom_38,Custom_13	0	1	0.306	0.633	0	1	0.469	0.693	0	1	0.4	0.677	0	1	0.466	0.714	0	1	0.412	0.696	0	1	0.409	0.688	0	1	4	5	8922	[5000:16000]	1	0.505	0.631	1	0.4	1	0	0	1	0	5	0	-1	212.331	0	487.173
O=C(O)C[C@H](CC1)CC[C@@H]1[C@@H](C)C(C)C	cyclohexane,Custom_38,Custom_14	13	cyclohexane,Custom_38,Custom_14	0	1	0.285	0.6	0	1	0.548	0.707	0	1	0.399	0.675	0	1	0.487	0.717	0	1	0.395	0.687	0	1	0.339	0.647	0	1	4	5	8835	[5000:16000]	1	0.601	0.65	1	0.4	0	0	0	1	0	4	0	-1	212.331	0	466.059
O=C(O)C[C@H]1CC[C@@H](CC1)CC(C)(C)C	cyclohexane,Custom_38,Custom_15	14	cyclohexane,Custom_38,Custom_15	0	1	0.329	0.592	0	1	0.513	0.661	0	1	0.366	0.615	0	1	0.453	0.711	0	1	0.38	0.69	0	1	0.363	0.656	0	1	4	5	8854	[5000:16000]	1	0.439	0.639	1	0.4	0	0	0	1	0	4	0	-1	212.331	0	450.201
O=C(O)C[C@H](CC1)CC[C@@H]1C(C)(C)CC	cyclohexane,Custom_38,Custom_16	15	cyclohexane,Custom_38,Custom_16	0	1	0.662	0.69	0	1	0.553	0.681	0	1	0.375	0.623	0	1	0.777	0.865	0	1	0.412	0.697	0	1	0.344	0.626	0	1	4	5	8854	[5000:16000]	1	0.444	0.632	1	0.4	0	0	0	1	0	4	0	-1	212.331	0	458.72
O=C(O)C[C@H]1CC[C@@H](CC1)CCCCCC	cyclohexane,Custom_38,Custom_17	16	cyclohexane,Custom_38,Custom_17	0	1	0.345	0.62	0	1	0.503	0.682	0	1	0.379	0.642	0	1	0.547	0.752	0	1	0.43	0.682	0	1	0.404	0.665	0	1	4	5	6677	[3800:12000]	1	0.408	0.48	1	0.375	1	0	0	1	0	7	0	-1	226.358	0	535.955
O=C(O)C[C@H](CC1)CC[C@@H]1[C@@H](C)CCCC	cyclohexane,Custom_38,Custom_18	17	cyclohexane,Custom_38,Custom_18	0	1	0.284	0.611	0	1	0.542	0.702	0	1	0.356	0.631	0	1	0.458	0.718	0	1	0.411	0.682	0	1	0.735	0.843	0	1	4	5	5649	[3200:10000]	1	0.443	0.484	1	0.375	1	0	0	1	0	6	0	-1	226.358	0	513.118
O=C(O)C[C@H]1CC[C@@H](CC1)C[C@H](C)CCC	cyclohexane,Custom_38,Custom_19	18	cyclohexane,Custom_38,Custom_19	0	1	0.29	0.614	0	1	0.462	0.662	0	1	0.354	0.628	0	1	0.459	0.708	0	1	0.428	0.696	0	1	0.391	0.656	0	1	4	5	5649	[3200:10000]	1	0.425	0.473	1	0.375	1	0	0	1	0	6	0	-1	226.358	0	509.554
O=C(O)C[C@H]1CC[C@@H](CC1)CC[C@H](C)CC	cyclohexane,Custom_38,Custom_20	19	cyclohexane,Custom_38,Custom_20	0	1	0.352	0.592	0	1	0.582	0.722	0	1	0.357	0.628	0	1	0.798	0.869	0	1	0.759	0.861	0	1	0.726	0.826	0	1	4	5	5649	[3200:10000]	1	0.443	0.484	1	0.375	1	0	0	1	0	6	0	-1	226.358	0	512.547
O=C(O)C[C@H]1CC[C@@H](CC1)CCCC(C)C	cyclohexane,Custom_38,Custom_21	20	cyclohexane,Custom_38,Custom_21	0	1	0.295	0.6	0	1	0.462	0.662	0	1	0.362	0.633	0	1	0.544	0.718	0	1	0.426	0.69	0	1	0.408	0.657	0	1	4	5	5649	[3200:10000]	1	0.521	0.503	1	0.375	1	0	0	1	0	6	0	-1	226.358	0	519.297
O=C(O)C[C@H](CC1)CC[C@@H]1[C@@H](C)[C@H](C)CC	cyclohexane,Custom_38,Custom_22	21	cyclohexane,Custom_38,Custom_22	0	1	0.314	0.573	0	1	0.541	0.729	0	1	0.369	0.665	0	1	0.834	0.871	0	1	0.752	0.866	0	1	0.722	0.828	0	1	4	5	8970	[5000:16000]	1	0.521	0.619	1	0.375	1	0	0	1	0	5	0	-1	226.358	0	489.304
O=C(O)C[C@H]1CC[C@@H](CC1)C[C@H](C)C(C)C	cyclohexane,Custom_38,Custom_23	22	cyclohexane,Custom_38,Custom_23	0	1	0.334	0.605	0	1	0.581	0.749	0	1	0.37	0.641	0	1	0.453	0.69	0	1	0.503	0.742	0	1	0.463	0.711	0	1	4	5	8972	[5000:16000]	1	0.506	0.613	1	0.375	1	0	0	1	0	5	0	-1	226.358	0	497.693
O=C(O)C[C@H](CC1)CC[C@@H]1C(C)(C)CCC	cyclohexane,Custom_38,Custom_24	23	cyclohexane,Custom_38,Custom_24	0	1	0.36	0.575	0	1	0.62	0.739	0	1	0.334	0.556	0	1	0.487	0.696	0	1	0.731	0.838	0	1	0.36	0.641	0	1	4	5	5077	[2900:9000]	1	0.488	0.606	1	0.375	1	0	0	1	0	5	0	-1	226.358	0	490.041
O=C(O)C[C@H]1CC[C@@H](CC1)CC(C)(C)CC	cyclohexane,Custom_38,Custom_25	24	cyclohexane,Custom_38,Custom_25	0	1	0.368	0.588	0	1	0.62	0.739	0	1	0.327	0.547	0	1	0.493	0.7	0	1	0.409	0.68	0	1	0.374	0.668	0	1	4	5	5082	[2900:9000]	1	0.561	0.618	1	0.375	1	0	0	1	0	5	0	-1	226.358	0	479.047
O=C(O)C[C@H]1CC[C@@H](CC1)CCC(C)(C)C	cyclohexane,Custom_38,Custom_26	25	cyclohexane,Custom_38,Custom_26	0	1	0.317	0.648	0	1	0.62	0.739	0	1	0.329	0.543	0	1	0.463	0.7	0	1	0.447	0.719	0	1	0.438	0.705	0	1	4	5	5085	[2900:9000]	1	0.561	0.62	1	0.375	1	0	0	1	0	5	0	-1	226.358	0	505.106
O=C(O)CC[C@H]1CC[C@H](C)CC1	cyclohexane,Custom_39,Custom_1	26	cyclohexane,Custom_39,Custom_1	0	1	0.427	0.649	0	1	0.603	0.731	0	1	0.752	0.812	0	1	0.484	0.737	0	1	0.318	0.654	0	1	0.282	0.631	0	1	4	5	8927	[5000:16000]	1	0.5	0.502	1	0.5	0	0	0	1	0	3	0	-1	170.251	0	416.662
O=C(O)CC[C@H]1CC[C@H](CC)CC1	cyclohexane,Custom_39,Custom_3	27	cyclohexane,Custom_39,Custom_3	0	1	0.395	0.667	0	1	0.603	0.748	0	1	0.435	0.682	0	1	0.457	0.718	0	1	0.38	0.681	0	1	0.308	0.635	0	1	4	5	8974	[5000:16000]	1	0.461	0.531	1	0.46153846	0	0	0	1	0	4	0	-1	184.278	0	441.961
O=C(O)CC[C@H]1CC[C@@H](CC1)CCC	cyclohexane,Custom_39,Custom_4	28	cyclohexane,Custom_39,Custom_4	0	1	0.396	0.655	0	1	0.597	0.745	0	1	0.411	0.681	0	1	0.796	0.881	0	1	0.387	0.668	0	1	0.365	0.646	0	1	4	5	5006	[2800:8900]	1	0.46	0.518	1	0.42857143	1	0	0	1	0	5	0	-1	198.305	0	473.24
O=C(O)CC[C@H](CC1)CC[C@@H]1C(C)C	cyclohexane,Custom_39,Custom_5	29	cyclohexane,Custom_39,Custom_5	0	1	0.399	0.658	0	1	0.597	0.746	0	1	0.396	0.673	0	1	0.493	0.737	0	1	0.366	0.678	0	1	0.295	0.615	0	1	4	5	8892	[5000:16000]	1	0.421	0.456	1	0.42857143	0	0	0	1	0	4	0	-1	198.305	0	460.188
O=C(O)CC[C@H]1CC[C@@H](CC1)CCCC	cyclohexane,Custom_39,Custom_6	30	cyclohexane,Custom_39,Custom_6	0	1	0.343	0.619	0	1	0.509	0.7	0	1	0.403	0.679	0	1	0.838	0.903	0	1	0.406	0.687	0	1	0.386	0.674	0	1	4	5	5646	[3200:10000]	1	0.412	0.476	1	0.4	1	0	0	1	0	6	0	-1	212.331	0	504.957
O=C(O)CC[C@H](CC1)CC[C@@H]1[C@@H](C)CC	cyclohexane,Custom_39,Custom_7	31	cyclohexane,Custom_39,Custom_7	0	1	0.297	0.594	0	1	0.589	0.753	0	1	0.394	0.67	0	1	0.834	0.876	0	1	0.409	0.679	0	1	0.362	0.63	0	1	4	5	8894	[5000:16000]	1	0.474	0.7	1	0.4	1	0	0	1	0	5	0	-1	212.331	0	481.614
O=C(O)CC[C@H](CC1)CC[C@@H]1CC(C)C	cyclohexane,Custom_39,Custom_8	32	cyclohexane,Custom_39,Custom_8	0	1	0.334	0.646	0	1	0.469	0.667	0	1	0.398	0.673	0	1	0.919	0.926	0	1	0.439	0.704	0	1	0.421	0.697	0	1	4	5	8895	[5000:16000]	1	0.455	0.707	1	0.4	1	0	0	1	0	5	0	-1	212.331	0	489.328
O=C(O)CC[C@H](CC1)CC[C@@H]1C(C)(C)C	cyclohexane,Custom_39,Custom_9	33	cyclohexane,Custom_39,Custom_9	1	1	0.349	0.579	0	1	0.553	0.681	1	1	0.373	0.62	0	1	0.477	0.714	0	1	0.369	0.68	0	1	0.29	0.622	0	1	4	5	8858	[5000:16000]	1	0.432	0.613	1	0.4	0	0	0	1	0	4	0	-1	212.331	0	474.663
O=C(O)CC[C@H]1CC[C@@H](CC1)CCCCC	cyclohexane,Custom_39,Custom_10	34	cyclohexane,Custom_39,Custom_10	0	1	0.346	0.619	0	1	0.503	0.682	0	1	0.366	0.626	0	1	0.506	0.747	0	1	0.419	0.681	0	1	0.405	0.68	0	1	4	5	6704	[3800:12000]	1	0.401	0.468	1	0.375	1	0	0	1	0	7	0	-1	226.358	0	534.981
O=C(O)CC[C@H](CC1)CC[C@@H]1[C@@H](C)CCC	cyclohexane,Custom_39,Custom_11	35	cyclohexane,Custom_39,Custom_11	0	1	0.327	0.611	0	1	0.542	0.702	0	1	0.351	0.625	0	1	0.582	0.746	0	1	0.42	0.685	0	1	0.383	0.651	0	1	4	5	5651	[3200:10000]	1	0.418	0.479	1	0.375	1	0	0	1	0	6	0	-1	226.358	0	513.211
O=C(O)CC[C@H](CC1)CC[C@@H]1C[C@@H](C)CC	cyclohexane,Custom_39,Custom_12	36	cyclohexane,Custom_39,Custom_12	0	1	0.332	0.613	0	1	0.542	0.702	0	1	0.346	0.622	0	1	0.577	0.742	0	1	0.453	0.702	0	1	0.395	0.654	0	1	4	5	5651	[3200:10000]	1	0.431	0.485	1	0.375	1	0	0	1	0	6	0	-1	226.358	0	508.389
O=C(O)CC[C@H]1CC[C@@H](CC1)CCC(C)C	cyclohexane,Custom_39,Custom_13	37	cyclohexane,Custom_39,Custom_13	0	1	0.288	0.612	0	1	0.502	0.682	0	1	0.352	0.622	0	1	0.538	0.744	0	1	0.451	0.711	0	1	0.398	0.67	0	1	4	5	5651	[3200:10000]	1	0.431	0.487	1	0.375	1	0	0	1	0	6	0	-1	226.358	0	522.356
O=C(O)CC[C@H](CC1)CC[C@@H]1[C@@H](C)C(C)C	cyclohexane,Custom_39,Custom_14	38	cyclohexane,Custom_39,Custom_14	0	1	0.272	0.583	0	1	0.581	0.749	0	1	0.37	0.641	0	1	0.874	0.885	0	1	0.423	0.687	0	1	0.382	0.674	0	1	4	5	8985	[5100:16000]	1	0.499	0.612	1	0.375	1	0	0	1	0	5	0	-1	226.358	0	496.153
O=C(O)CC[C@H](CC1)CC[C@@H]1CC(C)(C)C	cyclohexane,Custom_39,Custom_15	39	cyclohexane,Custom_39,Custom_15	0	1	0.353	0.6	0	1	0.58	0.719	0	1	0.324	0.542	0	1	0.579	0.746	0	1	0.439	0.71	0	1	0.74	0.822	0	1	4	5	5101	[2900:9100]	1	0.539	0.614	1	0.375	1	0	0	1	0	5	0	-1	226.358	0	484.618
O=C(O)CC[C@H](CC1)CC[C@@H]1C(C)(C)CC	cyclohexane,Custom_39,Custom_16	40	cyclohexane,Custom_39,Custom_16	0	1	0.606	0.683	0	1	0.62	0.739	0	1	0.329	0.549	0	1	0.523	0.714	0	1	0.393	0.677	0	1	0.34	0.617	0	1	4	5	5097	[2900:9100]	1	0.474	0.601	1	0.375	1	0	0	1	0	5	0	-1	226.358	0	491.274
O=C(O)CC[C@H]1CC[C@@H](CC1)CCCCCC	cyclohexane,Custom_39,Custom_17	41	cyclohexane,Custom_39,Custom_17	0	1	0.641	0.775	0	1	0.497	0.678	0	1	0.342	0.601	0	1	0.472	0.726	0	1	0.431	0.671	0	1	0.414	0.68	0	1	4	5	5907	[3300:11000]	1	0.409	0.51	1	0.35294118	1	0	0	1	0	8	0	-1	240.385	0	564.478
O=C(O)CC[C@H](CC1)CC[C@@H]1[C@@H](C)CCCC	cyclohexane,Custom_39,Custom_18	42	cyclohexane,Custom_39,Custom_18	0	1	0.617	0.755	0	1	0.537	0.698	0	1	0.359	0.612	0	1	0.54	0.749	0	1	0.428	0.684	0	1	0.385	0.666	0	1	4	5	6700	[3800:12000]	1	0.451	0.48	1	0.35294118	1	0	0	1	0	7	0	-1	240.385	0	544.191
O=C(O)CC[C@H](CC1)CC[C@@H]1C[C@H](C)CCC	cyclohexane,Custom_39,Custom_19	43	cyclohexane,Custom_39,Custom_19	0	1	0.318	0.618	0	1	0.577	0.718	0	1	0.36	0.611	0	1	0.463	0.717	0	1	0.425	0.683	0	1	0.416	0.691	0	1	4	5	6700	[3800:12000]	1	0.429	0.47	1	0.35294118	1	0	0	1	0	7	0	-1	240.385	0	539.648
O=C(O)CC[C@H]1CC[C@@H](CC1)CC[C@H](C)CC	cyclohexane,Custom_39,Custom_20	44	cyclohexane,Custom_39,Custom_20	0	1	0.638	0.755	0	1	0.577	0.718	0	1	0.362	0.611	0	1	0.459	0.73	0	1	0.424	0.678	0	1	0.407	0.677	0	1	4	5	6701	[3800:12000]	1	0.382	0.462	1	0.35294118	1	0	0	1	0	7	0	-1	240.385	0	543.782
O=C(O)CC[C@H]1CC[C@@H](CC1)CCCC(C)C	cyclohexane,Custom_39,Custom_21	45	cyclohexane,Custom_39,Custom_21	0	1	0.323	0.631	0	1	0.497	0.678	0	1	0.365	0.61	0	1	0.47	0.735	0	1	0.426	0.684	0	1	0.409	0.684	0	1	4	5	6701	[3800:12000]	1	0.431	0.469	1	0.35294118	1	0	0	1	0	7	0	-1	240.385	0	553.174
O=C(O)CC[C@H](CC1)CC[C@@H]1[C@@H](C)[C@H](C)CC	cyclohexane,Custom_39,Custom_22	46	cyclohexane,Custom_39,Custom_22	0	1	0.605	0.72	0	1	0.536	0.657	0	1	0.324	0.64	0	1	0.835	0.871	0	1	0.425	0.688	0	1	0.391	0.676	0	1	4	5	5375	[3000:9600]	1	0.664	0.624	1	0.35294118	1	0	0	1	0	6	0	-1	240.385	0	519.639
O=C(O)CC[C@H](CC1)CC[C@@H]1C[C@H](C)C(C)C	cyclohexane,Custom_39,Custom_23	47	cyclohexane,Custom_39,Custom_23	0	1	0.626	0.75	0	1	0.576	0.704	0	1	0.366	0.612	0	1	0.454	0.707	0	1	0.758	0.861	0	1	0.392	0.641	0	1	4	5	5392	[3000:9600]	1	0.464	0.598	1	0.35294118	1	0	0	1	0	6	0	-1	240.385	0	527.787
O=C(O)CC[C@H](CC1)CC[C@@H]1C(C)(C)CCC	cyclohexane,Custom_39,Custom_24	48	cyclohexane,Custom_39,Custom_24	0	1	0.26	0.531	0	1	0.511	0.659	1	1	0.372	0.525	0	1	0.491	0.697	0	1	0.403	0.683	0	1	0.368	0.628	0	1	4	5	5740	[3200:10000]	1	0.458	0.585	1	0.35294118	1	0	0	1	0	6	0	-1	240.385	0	521.066
O=C(O)CC[C@H](CC1)CC[C@@H]1CC(C)(C)CC	cyclohexane,Custom_39,Custom_25	49	cyclohexane,Custom_39,Custom_25	0	1	0.347	0.568	0	1	0.551	0.679	1	1	0.407	0.522	0	1	0.835	0.871	0	1	0.755	0.868	0	1	0.468	0.679	0	1	4	5	5736	[3200:10000]	1	0.541	0.606	1	0.35294118	1	0	0	1	0	6	0	-1	240.385	0	510.736
O=C(O)CC[C@H]1CC[C@@H](CC1)CCC(C)(C)C	cyclohexane,Custom_39,Custom_26	50	cyclohexane,Custom_39,Custom_26	0	1	0.268	0.634	0	1	0.551	0.679	1	1	0.402	0.519	0	1	0.456	0.691	0	1	0.751	0.852	0	1	0.387	0.647	0	1	4	5	5732	[3200:10000]	1	0.536	0.605	1	0.35294118	1	0	0	1	0	6	0	-1	240.385	0	539.953
O=C(O)[C@@H](C)[C@H]1CC[C@H](C)CC1	cyclohexane,,Custom_1	51	cyclohexane,,Custom_1	0	1	0.388	0.669	0	1	0.602	0.744	0	1	0.537	0.645	0	1	0.441	0.71	0	1	0.389	0.686	0	1	0.324	0.64	0	1	3	5	2770	[1600:4900]	1	0.417	0.494	1	0.5	0	0	0	1	0	2	0	-1	170.251	0	400.125
O=C(O)[C@@H](C)[C@H]1CC[C@H](CC)CC1	cyclohexane,,Custom_3	52	cyclohexane,,Custom_3	0	1	0.349	0.643	0	1	0.604	0.751	0	1	0.738	0.792	0	1	0.453	0.706	0	1	0.365	0.678	0	1	0.378	0.673	0	1	4	5	8955	[5000:16000]	1	0.45	0.514	1	0.46153846	0	0	0	1	0	3	0	-1	184.278	0	425.007
O=C(O)[C@@H](C)[C@H]1CC[C@@H](CC1)CCC	cyclohexane,,Custom_4	53	cyclohexane,,Custom_4	0	1	0.361	0.659	0	1	0.597	0.746	0	1	0.442	0.69	0	1	0.459	0.714	0	1	0.432	0.716	0	1	0.366	0.671	0	1	4	5	8865	[5000:16000]	1	0.533	0.655	1	0.42857143	1	0	0	1	0	4	0	-1	198.305	0	456.057
O=C(O)[C@@H](C)[C@H]1CC[C@H](C(C)C)CC1	cyclohexane,,Custom_5	54	cyclohexane,,Custom_5	0	1	0.351	0.634	0	1	0.556	0.713	0	1	0.711	0.816	0	1	0.443	0.701	0	1	0.366	0.674	0	1	0.39	0.683	0	1	4	5	8941	[5000:16000]	1	0.946	0.605	1	0.42857143	0	0	0	1	0	3	0	-1	198.305	0	442.715
O=C(O)[C@@H](C)[C@H]1CC[C@@H](CC1)CCCC	cyclohexane,,Custom_6	55	cyclohexane,,Custom_6	0	1	0.298	0.595	0	1	0.589	0.727	0	1	0.414	0.687	0	1	0.5	0.723	0	1	0.408	0.684	0	1	0.39	0.645	0	1	4	5	8909	[5000:16000]	1	0.627	0.644	1	0.4	1	0	0	1	0	5	0	-1	212.331	0	484.816
O=C(O)[C@@H](C)[C@H]1CC[C@@H](CC1)[C@@H](C)CC	cyclohexane,,Custom_7	56	cyclohexane,,Custom_7	0	1	0.281	0.596	0	1	0.588	0.753	0	1	0.397	0.679	0	1	0.443	0.717	0	1	0.469	0.73	0	1	0.399	0.69	0	1	4	5	8831	[5000:16000]	1	0.536	0.616	1	0.4	1	0	0	1	0	4	0	-1	212.331	0	468.046
O=C(O)[C@@H](C)[C@H]1CC[C@@H](CC1)CC(C)C	cyclohexane,,Custom_8	57	cyclohexane,,Custom_8	0	1	0.297	0.638	0	1	0.468	0.693	0	1	0.415	0.687	0	1	0.452	0.711	0	1	0.476	0.734	0	1	0.365	0.67	0	1	4	5	8832	[5000:16000]	1	0.545	0.621	1	0.4	0	0	0	1	0	4	0	-1	212.331	0	472.791
O=C(O)[C@@H](C)[C@H](CC1)CC[C@@H]1C(C)(C)C	cyclohexane,,Custom_9	58	cyclohexane,,Custom_9	1	1	0.332	0.562	0	1	0.514	0.662	1	1	0.417	0.657	0	1	0.433	0.703	0	1	0.412	0.697	0	1	0.361	0.662	0	1	4	5	8864	[5000:16000]	1	0.487	0.748	1	0.4	0	0	0	1	0	3	0	-1	212.331	0	458.126
O=C(O)[C@@H](C)[C@H]1CC[C@@H](CC1)CCCCC	cyclohexane,,Custom_10	59	cyclohexane,,Custom_10	0	1	0.34	0.607	0	1	0.582	0.722	0	1	0.375	0.633	0	1	0.463	0.715	0	1	0.427	0.685	0	1	0.411	0.655	0	1	4	5	5218	[2900:9300]	1	0.539	0.454	1	0.375	1	0	0	1	0	6	0	-1	226.358	0	517.433
O=C(O)[C@@H](C)[C@H]1CC[C@@H](CC1)[C@@H](C)CCC	cyclohexane,,Custom_11	60	cyclohexane,,Custom_11	0	1	0.312	0.594	0	1	0.581	0.749	0	1	0.371	0.643	0	1	0.836	0.869	0	1	0.44	0.703	0	1	0.721	0.815	0	1	4	5	8966	[5000:16000]	1	0.523	0.61	1	0.375	1	0	0	1	0	5	0	-1	226.358	0	497.31
O=C(O)[C@@H](C)[C@H]1CC[C@@H](CC1)C[C@@H](C)CC	cyclohexane,,Custom_12	61	cyclohexane,,Custom_12	0	1	0.325	0.601	0	1	0.581	0.749	0	1	0.367	0.633	0	1	0.5	0.71	0	1	0.453	0.7	0	1	0.391	0.645	0	1	4	5	8967	[5000:16000]	1	0.604	0.643	1	0.375	1	0	0	1	0	5	0	-1	226.358	0	496.175
O=C(O)[C@@H](C)[C@H]1CC[C@@H](CC1)CCC(C)C	cyclohexane,,Custom_13	62	cyclohexane,,Custom_13	0	1	0.322	0.61	0	1	0.541	0.729	0	1	0.367	0.629	0	1	0.459	0.708	0	1	0.427	0.675	0	1	0.776	0.861	0	1	4	5	8968	[5000:16000]	1	0.594	0.649	1	0.375	1	0	0	1	0	5	0	-1	226.358	0	505.884
O=C(O)[C@@H](C)[C@H]1CC[C@@H](CC1)[C@@H](C)C(C)C	cyclohexane,,Custom_14	63	cyclohexane,,Custom_14	0	1	0.297	0.562	0	1	0.542	0.729	0	1	0.369	0.64	0	1	0.822	0.869	0	1	0.438	0.719	0	1	0.357	0.669	0	1	4	5	8831	[5000:16000]	1	0.501	0.616	1	0.375	0	0	0	1	0	4	0	-1	226.358	0	483.939
O=C(O)[C@@H](C)[C@H]1CC[C@@H](CC1)CC(C)(C)C	cyclohexane,,Custom_15	64	cyclohexane,,Custom_15	0	1	0.32	0.606	0	1	0.515	0.663	1	1	0.379	0.578	0	1	0.449	0.713	0	1	0.397	0.681	0	1	0.354	0.651	0	1	4	5	8823	[5000:16000]	1	0.487	0.638	1	0.375	1	0	0	1	0	4	0	-1	226.358	0	468.081
O=C(O)[C@@H](C)[C@H](CC1)CC[C@@H]1C(C)(C)CC	cyclohexane,,Custom_16	65	cyclohexane,,Custom_16	0	1	0.642	0.733	0	1	0.595	0.703	0	1	0.371	0.586	0	1	0.514	0.69	0	1	0.727	0.854	0	1	0.699	0.841	0	1	4	5	8823	[5000:16000]	1	0.485	0.632	1	0.375	0	0	0	1	0	4	0	-1	226.358	0	476.596
O=C(O)[C@@H](C)[C@H]1CC[C@@H](CC1)CCCCCC	cyclohexane,,Custom_17	66	cyclohexane,,Custom_17	0	1	0.636	0.763	0	1	0.537	0.698	0	1	0.349	0.605	0	1	0.461	0.72	0	1	0.435	0.679	0	1	0.417	0.658	0	1	4	5	6671	[3800:12000]	1	0.626	0.794	1	0.35294118	1	0	0	1	0	7	0	-1	240.385	0	549.881
O=C(O)[C@@H](C)[C@H]1CC[C@@H](CC1)[C@@H](C)CCCC	cyclohexane,,Custom_18	67	cyclohexane,,Custom_18	0	1	0.306	0.602	0	1	0.536	0.657	0	1	0.329	0.619	0	1	0.874	0.908	0	1	0.415	0.678	0	1	0.391	0.649	0	1	4	5	5374	[3000:9600]	1	0.689	0.619	1	0.35294118	1	0	0	1	0	6	0	-1	240.385	0	528.905
O=C(O)[C@@H](C)[C@H]1CC[C@@H](CC1)C[C@H](C)CCC	cyclohexane,,Custom_19	68	cyclohexane,,Custom_19	0	1	0.319	0.607	0	1	0.576	0.677	0	1	0.333	0.609	0	1	0.454	0.705	0	1	0.426	0.683	0	1	0.405	0.655	0	1	4	5	5375	[3000:9600]	1	0.69	0.618	1	0.35294118	1	0	0	1	0	6	0	-1	240.385	0	527.434
O=C(O)[C@@H](C)[C@H]1CC[C@@H](CC1)CC[C@H](C)CC	cyclohexane,,Custom_20	69	cyclohexane,,Custom_20	0	1	0.327	0.6	0	1	0.536	0.657	0	1	0.37	0.612	0	1	0.499	0.724	0	1	0.434	0.683	0	1	0.402	0.657	0	1	4	5	5375	[3000:9600]	1	0.716	0.64	1	0.35294118	1	0	0	1	0	6	0	-1	240.385	0	530.668
O=C(O)[C@@H](C)[C@H]1CC[C@@H](CC1)CCCC(C)C	cyclohexane,,Custom_21	70	cyclohexane,,Custom_21	0	1	0.625	0.761	0	1	0.576	0.704	0	1	0.338	0.61	0	1	0.46	0.713	0	1	0.441	0.687	0	1	0.428	0.664	0	1	4	5	5375	[3000:9600]	1	0.662	0.623	1	0.35294118	1	0	0	1	0	6	0	-1	240.385	0	535.084
O=C(O)[C@@H](C)[C@H]1CC[C@@H](CC1)[C@@H](C)[C@H](C)CC	cyclohexane,,Custom_22	71	cyclohexane,,Custom_22	0	1	0.592	0.705	0	1	0.496	0.706	0	1	0.351	0.623	0	1	0.87	0.894	0	1	0.492	0.684	0	1	0.377	0.641	0	1	4	5	5044	[2800:9000]	1	0.699	0.635	1	0.35294118	1	0	0	1	0	5	0	-1	240.385	0	507.425
O=C(O)[C@@H](C)[C@H]1CC[C@@H](CC1)C[C@H](C)C(C)C	cyclohexane,,Custom_23	72	cyclohexane,,Custom_23	0	1	0.353	0.581	0	1	0.536	0.726	0	1	0.349	0.605	0	1	0.493	0.712	0	1	0.766	0.814	0	1	0.392	0.656	0	1	3	5	2553	[1400:4500]	1	0.699	0.644	1	0.35294118	1	0	0	1	0	5	0	-1	240.385	0	515.573
O=C(O)[C@@H](C)[C@H](CC1)CC[C@@H]1C(C)(C)CCC	cyclohexane,,Custom_24	73	cyclohexane,,Custom_24	1	1	0.258	0.519	0	1	0.551	0.678	1	1	0.332	0.538	0	1	0.483	0.673	0	1	0.812	0.857	0	1	0.718	0.84	0	1	3	5	2698	[1500:4800]	1	0.684	0.621	1	0.35294118	1	0	0	1	0	5	0	-1	240.385	0	508.165
O=C(O)[C@@H](C)[C@H]1CC[C@@H](CC1)CC(C)(C)CC	cyclohexane,,Custom_25	74	cyclohexane,,Custom_25	1	1	0.311	0.558	0	1	0.511	0.658	1	1	0.417	0.528	0	1	0.493	0.706	0	1	0.45	0.7	0	1	0.386	0.658	0	1	3	5	2700	[1500:4800]	1	0.684	0.622	1	0.35294118	1	0	0	1	0	5	0	-1	240.385	0	497.168
O=C(O)[C@@H](C)[C@H]1CC[C@@H](CC1)CCC(C)(C)C	cyclohexane,,Custom_26	75	cyclohexane,,Custom_26	0	1	0.313	0.603	0	1	0.551	0.678	1	1	0.405	0.522	0	1	0.455	0.711	0	1	0.774	0.863	0	1	0.815	0.872	0	1	3	5	2701	[1500:4800]	1	0.684	0.622	1	0.35294118	1	0	0	1	0	5	0	-1	240.385	0	523.437
O=C(O)CCC[C@H]1CC[C@H](C)CC1	cyclohexane,Custom_43,Custom_1	76	cyclohexane,Custom_43,Custom_1	0	1	0.402	0.671	0	1	0.603	0.748	0	1	0.488	0.672	0	1	0.456	0.707	0	1	0.37	0.664	0	1	0.319	0.649	0	1	4	5	8974	[5000:16000]	1	0.485	0.532	1	0.46153846	0	0	0	1	0	4	0	-1	184.278	0	445.809
O=C(O)CCC[C@H]1CC[C@H](CC)CC1	cyclohexane,Custom_43,Custom_3	77	cyclohexane,Custom_43,Custom_3	0	1	0.369	0.653	0	1	0.597	0.745	0	1	0.397	0.674	0	1	0.497	0.739	0	1	0.392	0.664	0	1	0.354	0.641	0	1	4	5	5005	[2800:8900]	1	0.484	0.533	1	0.42857143	1	0	0	1	0	5	0	-1	198.305	0	470.864
O=C(O)CCC[C@H]1CC[C@@H](CC1)CCC	cyclohexane,Custom_43,Custom_4	78	cyclohexane,Custom_43,Custom_4	0	1	0.343	0.619	0	1	0.509	0.7	0	1	0.405	0.681	0	1	0.5	0.739	0	1	0.418	0.687	0	1	0.376	0.639	0	1	4	5	5648	[3200:10000]	1	0.412	0.479	1	0.4	1	0	0	1	0	6	0	-1	212.331	0	502.43
O=C(O)CCC[C@H](CC1)CC[C@@H]1C(C)C	cyclohexane,Custom_43,Custom_5	79	cyclohexane,Custom_43,Custom_5	0	1	0.299	0.617	0	1	0.549	0.733	0	1	0.409	0.684	0	1	0.495	0.737	0	1	0.405	0.675	0	1	0.406	0.67	0	1	4	5	8898	[5000:16000]	1	0.496	0.709	1	0.4	1	0	0	1	0	5	0	-1	212.331	0	486.573
O=C(O)CCC[C@H]1CC[C@@H](CC1)CCCC	cyclohexane,Custom_43,Custom_6	80	cyclohexane,Custom_43,Custom_6	0	1	0.341	0.616	0	1	0.503	0.682	0	1	0.361	0.623	0	1	0.461	0.726	0	1	0.436	0.703	0	1	0.398	0.675	0	1	4	5	6706	[3800:12000]	1	0.403	0.477	1	0.375	1	0	0	1	0	7	0	-1	226.358	0	533.853
O=C(O)CCC[C@H](CC1)CC[C@@H]1[C@@H](C)CC	cyclohexane,Custom_43,Custom_7	81	cyclohexane,Custom_43,Custom_7	0	1	0.331	0.602	0	1	0.542	0.702	0	1	0.355	0.626	0	1	0.538	0.752	0	1	0.426	0.693	0	1	0.392	0.664	0	1	4	5	5652	[3200:10000]	1	0.439	0.491	1	0.375	1	0	0	1	0	6	0	-1	226.358	0	513.729
O=C(O)CCC[C@H](CC1)CC[C@@H]1CC(C)C	cyclohexane,Custom_43,Custom_8	82	cyclohexane,Custom_43,Custom_8	0	1	0.32	0.637	0	1	0.462	0.662	0	1	0.354	0.623	0	1	0.505	0.727	0	1	0.421	0.695	0	1	0.383	0.657	0	1	4	5	5652	[3200:10000]	1	0.491	0.497	1	0.375	1	0	0	1	0	6	0	-1	226.358	0	518.474
O=C(O)CCC[C@H](CC1)CC[C@@H]1C(C)(C)C	cyclohexane,Custom_43,Custom_9	83	cyclohexane,Custom_43,Custom_9	1	1	0.332	0.574	0	1	0.58	0.719	1	1	0.334	0.551	0	1	0.485	0.714	0	1	0.403	0.687	0	1	0.379	0.652	0	1	4	5	5110	[2900:9100]	1	0.48	0.601	1	0.375	1	0	0	1	0	5	0	-1	226.358	0	503.983
O=C(O)CCC[C@H]1CC[C@@H](CC1)CCCCC	cyclohexane,Custom_43,Custom_10	84	cyclohexane,Custom_43,Custom_10	0	1	0.635	0.772	0	1	0.497	0.678	0	1	0.372	0.603	0	1	0.466	0.722	0	1	0.451	0.712	0	1	0.409	0.684	0	1	4	5	5907	[3300:11000]	1	0.409	0.507	1	0.35294118	1	0	0	1	0	8	0	-1	240.385	0	552.138
O=C(O)CCC[C@H](CC1)CC[C@@H]1[C@@H](C)CCC	cyclohexane,Custom_43,Custom_11	85	cyclohexane,Custom_43,Custom_11	0	1	0.622	0.758	0	1	0.537	0.698	0	1	0.362	0.612	0	1	0.458	0.709	0	1	0.43	0.654	0	1	0.401	0.686	0	1	4	5	6702	[3800:12000]	1	0.435	0.47	1	0.35294118	1	0	0	1	0	7	0	-1	240.385	0	537.699
O=C(O)CCC[C@H](CC1)CC[C@@H]1C[C@@H](C)CC	cyclohexane,Custom_43,Custom_12	86	cyclohexane,Custom_43,Custom_12	0	1	0.625	0.759	0	1	0.537	0.698	0	1	0.362	0.634	0	1	0.462	0.721	0	1	0.436	0.694	0	1	0.407	0.687	0	1	4	5	6702	[3800:12000]	1	0.377	0.462	1	0.35294118	1	0	0	1	0	7	0	-1	240.385	0	541.86
O=C(O)CCC[C@H](CC1)CC[C@@H]1CCC(C)C	cyclohexane,Custom_43,Custom_13	87	cyclohexane,Custom_43,Custom_13	0	1	0.317	0.628	0	1	0.537	0.698	0	1	0.364	0.612	0	1	0.463	0.716	0	1	0.439	0.705	0	1	0.416	0.692	0	1	4	5	6702	[3800:12000]	1	0.377	0.462	1	0.35294118	1	0	0	1	0	7	0	-1	240.385	0	551.603
O=C(O)CCC[C@H](CC1)CC[C@@H]1[C@@H](C)C(C)C	cyclohexane,Custom_43,Custom_14	88	cyclohexane,Custom_43,Custom_14	0	1	0.351	0.589	0	1	0.536	0.684	0	1	0.332	0.608	0	1	0.533	0.739	0	1	0.431	0.696	0	1	0.41	0.68	0	1	4	5	5390	[3000:9600]	1	0.53	0.602	1	0.35294118	1	0	0	1	0	6	0	-1	240.385	0	529.623
O=C(O)CCC[C@H](CC1)CC[C@@H]1CC(C)(C)C	cyclohexane,Custom_43,Custom_15	89	cyclohexane,Custom_43,Custom_15	0	1	0.601	0.724	0	1	0.551	0.679	1	1	0.4	0.519	0	1	0.498	0.721	0	1	0.409	0.684	0	1	0.375	0.594	0	1	4	5	5717	[3200:10000]	1	0.534	0.6	1	0.35294118	1	0	0	1	0	6	0	-1	240.385	0	513.763
O=C(O)CCC[C@H](CC1)CC[C@@H]1C(C)(C)CC	cyclohexane,Custom_43,Custom_16	90	cyclohexane,Custom_43,Custom_16	1	1	0.6	0.651	0	1	0.591	0.699	1	1	0.412	0.525	0	1	0.565	0.71	0	1	0.426	0.689	0	1	0.399	0.679	0	1	4	5	5721	[3200:10000]	1	0.462	0.58	1	0.35294118	1	0	0	1	0	6	0	-1	240.385	0	522.284
O=C(O)CCC[C@H]1CC[C@@H](CC1)CCCCCC	cyclohexane,Custom_43,Custom_17	91	cyclohexane,Custom_43,Custom_17	0	1	0.63	0.781	0	1	0.835	0.817	0	1	0.361	0.61	0	1	0.506	0.739	0	1	0.457	0.714	0	1	0.418	0.691	0	1	4	5	6211	[3500:11000]	1	0.381	0.502	1	0.33333333	1	0	0	1	0	9	0	-2	254.412	0	597.22
O=C(O)CCC[C@H](CC1)CC[C@@H]1[C@@H](C)CCCC	cyclohexane,Custom_43,Custom_18	92	cyclohexane,Custom_43,Custom_18	0	1	0.613	0.765	0	1	0.535	0.68	0	1	0.401	0.644	0	1	0.455	0.708	0	1	0.441	0.675	0	1	0.419	0.691	0	1	4	5	5998	[3400:11000]	1	0.445	0.531	1	0.33333333	1	0	0	1	0	8	0	-1	254.412	0	576.621
O=C(O)CCC[C@H](CC1)CC[C@@H]1C[C@H](C)CCC	cyclohexane,Custom_43,Custom_19	93	cyclohexane,Custom_43,Custom_19	0	1	0.358	0.641	0	1	0.575	0.7	0	1	0.401	0.643	0	1	0.499	0.735	0	1	0.442	0.696	0	1	0.413	0.689	0	1	4	5	5998	[3400:11000]	1	0.44	0.53	1	0.33333333	1	0	0	1	0	8	0	-1	254.412	0	573.118
O=C(O)CCC[C@H](CC1)CC[C@@H]1CC[C@H](C)CC	cyclohexane,Custom_43,Custom_20	94	cyclohexane,Custom_43,Custom_20	0	1	0.62	0.764	0	1	0.495	0.66	0	1	0.4	0.642	0	1	0.467	0.724	0	1	0.447	0.709	0	1	0.419	0.693	0	1	4	5	5998	[3400:11000]	1	0.413	0.524	1	0.33333333	1	0	0	1	0	8	0	-1	254.412	0	576.422
O=C(O)CCC[C@H]1CC[C@@H](CC1)CCCC(C)C	cyclohexane,Custom_43,Custom_21	95	cyclohexane,Custom_43,Custom_21	0	1	0.363	0.654	0	1	0.535	0.68	0	1	0.355	0.63	0	1	0.507	0.738	0	1	0.454	0.713	0	1	0.408	0.683	0	1	4	5	5998	[3400:11000]	1	0.446	0.533	1	0.33333333	1	0	0	1	0	8	0	-1	254.412	0	581.439
O=C(O)CCC[C@H](CC1)CC[C@@H]1[C@@H](C)[C@H](C)CC	cyclohexane,Custom_43,Custom_22	96	cyclohexane,Custom_43,Custom_22	0	1	0.645	0.731	0	1	0.535	0.667	0	1	0.357	0.632	0	1	0.489	0.735	0	1	0.435	0.692	0	1	0.408	0.685	0	1	4	5	6640	[3700:12000]	1	0.479	0.71	1	0.33333333	1	0	0	1	0	7	0	-1	254.412	0	553.11
O=C(O)CCC[C@H](CC1)CC[C@@H]1C[C@H](C)C(C)C	cyclohexane,Custom_43,Custom_23	97	cyclohexane,Custom_43,Custom_23	0	1	0.655	0.744	0	1	0.535	0.667	0	1	0.359	0.633	0	1	0.458	0.714	0	1	0.431	0.701	0	1	0.411	0.676	0	1	4	5	6640	[3700:12000]	1	0.425	0.681	1	0.33333333	1	0	0	1	0	7	0	-1	254.412	0	560.694
O=C(O)CCC[C@H](CC1)CC[C@@H]1C(C)(C)CCC	cyclohexane,Custom_43,Custom_24	98	cyclohexane,Custom_43,Custom_24	0	1	0.297	0.567	0	1	0.546	0.675	1	1	0.406	0.515	0	1	0.792	0.87	0	1	0.418	0.678	0	1	0.394	0.678	0	1	4	5	6558	[3700:12000]	1	0.451	0.668	1	0.33333333	1	0	0	1	0	7	0	-1	254.412	0	553.545
O=C(O)CCC[C@H](CC1)CC[C@@H]1CC(C)(C)CC	cyclohexane,Custom_43,Custom_25	99	cyclohexane,Custom_43,Custom_25	0	1	0.295	0.588	0	1	0.506	0.655	0	1	0.352	0.513	0	1	0.455	0.707	0	1	0.427	0.694	0	1	0.402	0.664	0	1	4	5	6555	[3700:12000]	1	0.537	0.691	1	0.33333333	1	0	0	1	0	7	0	-1	254.412	0	542.853
O=C(O)CCC[C@H](CC1)CC[C@@H]1CCC(C)(C)C	cyclohexane,Custom_43,Custom_26	100	cyclohexane,Custom_43,Custom_26	0	1	0.259	0.629	0	1	0.546	0.675	0	1	0.349	0.515	0	1	0.463	0.716	0	1	0.429	0.7	0	1	0.404	0.676	0	1	4	5	6553	[3700:12000]	1	0.518	0.671	1	0.33333333	1	0	0	1	0	7	0	-1	254.412	0	569.736
O=C(O)C[C@@H](C)[C@H]1CC[C@H](C)CC1	cyclohexane,Custom_44,Custom_1	101	cyclohexane,Custom_44,Custom_1	0	1	0.423	0.666	0	1	0.564	0.731	0	1	0.754	0.798	0	1	0.456	0.698	0	1	0.341	0.666	0	1	0.293	0.64	0	1	4	5	8936	[5000:16000]	1	0.427	0.496	1	0.46153846	0	0	0	1	0	3	0	-1	184.278	0	423.869
O=C(O)C[C@@H](C)[C@H]1CC[C@H](CC)CC1	cyclohexane,Custom_44,Custom_3	102	cyclohexane,Custom_44,Custom_3	0	1	0.363	0.659	0	1	0.597	0.746	0	1	0.419	0.668	0	1	0.452	0.705	0	1	0.365	0.666	0	1	0.302	0.631	0	1	4	5	8889	[5000:16000]	1	0.505	0.641	1	0.42857143	0	0	0	1	0	4	0	-1	198.305	0	447.426
O=C(O)C[C@@H](C)[C@H]1CC[C@@H](CC1)CCC	cyclohexane,Custom_44,Custom_4	103	cyclohexane,Custom_44,Custom_4	0	1	0.298	0.639	0	1	0.469	0.693	0	1	0.403	0.676	0	1	0.454	0.71	0	1	0.737	0.864	0	1	0.749	0.856	0	1	4	5	8923	[5000:16000]	1	0.582	0.66	1	0.4	1	0	0	1	0	5	0	-1	212.331	0	475.672
O=C(O)C[C@@H](C)[C@H]1CC[C@H](C(C)C)CC1	cyclohexane,Custom_44,Custom_5	104	cyclohexane,Custom_44,Custom_5	0	1	0.284	0.632	0	1	0.508	0.687	0	1	0.39	0.675	0	1	0.448	0.696	0	1	0.367	0.679	0	1	0.332	0.634	0	1	4	5	8838	[5000:16000]	1	0.508	0.629	1	0.4	0	0	0	1	0	4	0	-1	212.331	0	466.831
O=C(O)C[C@@H](C)[C@H]1CC[C@@H](CC1)CCCC	cyclohexane,Custom_44,Custom_6	105	cyclohexane,Custom_44,Custom_6	0	1	0.323	0.61	0	1	0.542	0.702	0	1	0.357	0.625	0	1	0.495	0.722	0	1	0.418	0.695	0	1	0.427	0.685	0	1	4	5	5649	[3200:10000]	1	0.443	0.485	1	0.375	1	0	0	1	0	6	0	-1	226.358	0	514.282
O=C(O)C[C@@H](C)[C@H]1CC[C@@H](CC1)[C@@H](C)CC	cyclohexane,Custom_44,Custom_7	106	cyclohexane,Custom_44,Custom_7	0	1	0.265	0.59	0	1	0.581	0.749	0	1	0.357	0.631	0	1	0.534	0.725	0	1	0.405	0.688	0	1	0.363	0.647	0	1	4	5	8973	[5000:16000]	1	0.508	0.611	1	0.375	1	0	0	1	0	5	0	-1	226.358	0	490.089
O=C(O)C[C@@H](C)[C@H]1CC[C@@H](CC1)CC(C)C	cyclohexane,Custom_44,Custom_8	107	cyclohexane,Custom_44,Custom_8	0	1	0.325	0.637	0	1	0.461	0.689	0	1	0.357	0.63	0	1	0.494	0.711	0	1	0.754	0.877	0	1	0.429	0.689	0	1	4	5	8979	[5000:16000]	1	0.485	0.606	1	0.375	1	0	0	1	0	5	0	-1	226.358	0	496.536
O=C(O)C[C@@H](C)[C@H](CC1)CC[C@@H]1C(C)(C)C	cyclohexane,Custom_44,Custom_9	108	cyclohexane,Custom_44,Custom_9	0	1	0.315	0.596	0	1	0.555	0.683	0	1	0.321	0.553	0	1	0.437	0.699	0	1	0.357	0.678	0	1	0.29	0.624	0	1	4	5	8835	[5000:16000]	1	0.589	0.668	1	0.375	0	0	0	1	0	4	0	-1	226.358	0	481.871
O=C(O)C[C@@H](C)[C@H]1CC[C@@H](CC1)CCCCC	cyclohexane,Custom_44,Custom_10	109	cyclohexane,Custom_44,Custom_10	0	1	0.622	0.758	0	1	0.577	0.718	0	1	0.368	0.612	0	1	0.457	0.714	0	1	0.432	0.687	0	1	0.393	0.668	0	1	4	5	6675	[3800:12000]	1	0.525	0.761	1	0.35294118	1	0	0	1	0	7	0	-1	240.385	0	544.18
O=C(O)C[C@@H](C)[C@H]1CC[C@@H](CC1)[C@@H](C)CCC	cyclohexane,Custom_44,Custom_11	110	cyclohexane,Custom_44,Custom_11	0	1	0.299	0.599	0	1	0.536	0.684	0	1	0.321	0.607	0	1	0.831	0.867	0	1	0.411	0.685	0	1	0.369	0.651	0	1	4	5	5376	[3000:9600]	1	0.524	0.608	1	0.35294118	1	0	0	1	0	6	0	-1	240.385	0	521.687
O=C(O)C[C@@H](C)[C@H]1CC[C@@H](CC1)C[C@@H](C)CC	cyclohexane,Custom_44,Custom_12	111	cyclohexane,Custom_44,Custom_12	0	1	0.311	0.604	0	1	0.576	0.704	0	1	0.362	0.633	0	1	0.493	0.698	0	1	0.461	0.726	0	1	0.444	0.696	0	1	4	5	5376	[3000:9600]	1	0.547	0.615	1	0.35294118	1	0	0	1	0	6	0	-1	240.385	0	518.817
O=C(O)C[C@@H](C)[C@H]1CC[C@@H](CC1)CCC(C)C	cyclohexane,Custom_44,Custom_13	112	cyclohexane,Custom_44,Custom_13	0	1	0.269	0.613	0	1	0.536	0.684	0	1	0.362	0.612	0	1	0.456	0.713	0	1	0.434	0.698	0	1	0.402	0.668	0	1	4	5	5376	[3000:9600]	1	0.548	0.621	1	0.35294118	1	0	0	1	0	6	0	-1	240.385	0	527.096
O=C(O)C[C@@H](C)[C@H](CC1)CC[C@@H]1[C@@H](C)C(C)C	cyclohexane,Custom_44,Custom_14	113	cyclohexane,Custom_44,Custom_14	0	1	0.295	0.572	0	1	0.576	0.746	0	1	0.34	0.614	0	1	0.492	0.708	0	1	0.412	0.697	0	1	0.432	0.691	0	1	4	5	5066	[2800:9000]	1	0.543	0.625	1	0.35294118	1	0	0	1	0	5	0	-1	240.385	0	505.982
O=C(O)C[C@@H](C)[C@H]1CC[C@@H](CC1)CC(C)(C)C	cyclohexane,Custom_44,Custom_15	114	cyclohexane,Custom_44,Custom_15	0	1	0.611	0.729	0	1	0.511	0.658	1	1	0.408	0.522	0	1	0.447	0.683	0	1	0.748	0.874	0	1	0.373	0.66	0	1	3	5	2796	[1600:5000]	1	0.54	0.614	1	0.35294118	1	0	0	1	0	5	0	-1	240.385	0	491.825
O=C(O)C[C@@H](C)[C@H](CC1)CC[C@@H]1C(C)(C)CC	cyclohexane,Custom_44,Custom_16	115	cyclohexane,Custom_44,Custom_16	1	1	0.293	0.543	0	1	0.551	0.678	1	1	0.361	0.531	0	1	0.518	0.68	0	1	0.391	0.681	0	1	0.341	0.63	0	1	3	5	2795	[1600:5000]	1	0.54	0.614	1	0.35294118	1	0	0	1	0	5	0	-1	240.385	0	498.639
O=C(O)C[C@@H](C)[C@H]1CC[C@@H](CC1)CCCCCC	cyclohexane,Custom_44,Custom_17	116	cyclohexane,Custom_44,Custom_17	0	1	0.621	0.77	0	1	0.575	0.7	0	1	0.358	0.61	0	1	0.455	0.712	0	1	0.44	0.69	0	1	0.4	0.68	0	1	4	5	5377	[3000:9600]	1	0.462	0.499	1	0.33333333	1	0	0	1	0	8	0	-1	254.412	0	573.473
O=C(O)C[C@@H](C)[C@H]1CC[C@@H](CC1)[C@@H](C)CCCC	cyclohexane,Custom_44,Custom_18	117	cyclohexane,Custom_44,Custom_18	0	1	0.298	0.62	0	1	0.535	0.667	0	1	0.394	0.642	0	1	0.828	0.877	0	1	0.426	0.673	0	1	0.38	0.622	0	1	4	5	6643	[3700:12000]	1	0.465	0.713	1	0.33333333	1	0	0	1	0	7	0	-1	254.412	0	553.282
O=C(O)C[C@@H](C)[C@H]1CC[C@@H](CC1)C[C@H](C)CCC	cyclohexane,Custom_44,Custom_19	118	cyclohexane,Custom_44,Custom_19	0	1	0.27	0.614	0	1	0.535	0.667	0	1	0.399	0.642	0	1	0.531	0.75	0	1	0.425	0.693	0	1	0.396	0.671	0	1	4	5	6643	[3700:12000]	1	0.474	0.715	1	0.33333333	1	0	0	1	0	7	0	-1	254.412	0	549.477
O=C(O)C[C@@H](C)[C@H]1CC[C@@H](CC1)CC[C@H](C)CC	cyclohexane,Custom_44,Custom_20	119	cyclohexane,Custom_44,Custom_20	0	1	0.616	0.756	0	1	0.535	0.667	0	1	0.399	0.642	0	1	0.457	0.723	0	1	0.445	0.692	0	1	0.408	0.677	0	1	4	5	6643	[3700:12000]	1	0.572	0.75	1	0.33333333	1	0	0	1	0	7	0	-1	254.412	0	558.491
O=C(O)C[C@@H](C)[C@H]1CC[C@@H](CC1)CCCC(C)C	cyclohexane,Custom_44,Custom_21	120	cyclohexane,Custom_44,Custom_21	0	1	0.275	0.618	0	1	0.535	0.667	0	1	0.356	0.63	0	1	0.495	0.743	0	1	0.435	0.693	0	1	0.398	0.676	0	1	4	5	6643	[3700:12000]	1	0.472	0.697	1	0.33333333	1	0	0	1	0	7	0	-1	254.412	0	563.041
O=C(O)C[C@@H](C)[C@H](CC1)CC[C@@H]1[C@@H](C)[C@H](C)CC	cyclohexane,Custom_44,Custom_22	121	cyclohexane,Custom_44,Custom_22	0	1	0.337	0.56	0	1	0.534	0.667	0	1	0.356	0.631	0	1	0.822	0.863	0	1	0.42	0.67	0	1	0.387	0.664	0	1	4	5	5586	[3100:9900]	1	0.615	0.609	1	0.33333333	1	0	0	1	0	6	0	-1	254.412	0	529.469
O=C(O)C[C@@H](C)[C@H]1CC[C@@H](CC1)C[C@H](C)C(C)C	cyclohexane,Custom_44,Custom_23	122	cyclohexane,Custom_44,Custom_23	0	1	0.35	0.593	0	1	0.534	0.667	0	1	0.358	0.632	0	1	0.452	0.71	0	1	0.472	0.713	0	1	0.448	0.693	0	1	3	5	3128	[1800:5600]	1	0.677	0.611	1	0.33333333	1	0	0	1	0	6	0	-1	254.412	0	537.616
O=C(O)C[C@@H](C)[C@H](CC1)CC[C@@H]1C(C)(C)CCC	cyclohexane,Custom_44,Custom_24	123	cyclohexane,Custom_44,Custom_24	1	1	0.207	0.502	0	1	0.506	0.655	1	1	0.395	0.518	0	1	0.445	0.657	0	1	0.394	0.672	0	1	0.355	0.622	0	1	4	5	5762	[3200:10000]	1	0.44	0.571	1	0.33333333	1	0	0	1	0	6	0	-1	254.412	0	526.593
O=C(O)C[C@@H](C)[C@H]1CC[C@@H](CC1)CC(C)(C)CC	cyclohexane,Custom_44,Custom_25	124	cyclohexane,Custom_44,Custom_25	1	1	0.301	0.554	0	1	0.506	0.655	1	1	0.357	0.514	0	1	0.487	0.699	0	1	0.5	0.704	0	1	0.435	0.652	0	1	3	5	3327	[1900:5900]	1	0.444	0.579	1	0.33333333	1	0	0	1	0	6	0	-1	254.412	0	519.212
O=C(O)C[C@@H](C)[C@H]1CC[C@@H](CC1)CCC(C)(C)C	cyclohexane,Custom_44,Custom_26	125	cyclohexane,Custom_44,Custom_26	0	1	0.258	0.629	0	1	0.546	0.675	0	1	0.344	0.519	0	1	0.452	0.705	0	1	0.431	0.702	0	1	0.399	0.631	0	1	3	5	3325	[1900:5900]	1	0.441	0.583	1	0.33333333	1	0	0	1	0	6	0	-1	254.412	0	546.402
O=C(O)[C@@H](C)C[C@H]1CC[C@H](C)CC1	cyclohexane,Custom_45,Custom_1	126	cyclohexane,Custom_45,Custom_1	0	1	0.413	0.654	0	1	0.564	0.731	0	1	0.783	0.816	0	1	0.49	0.735	0	1	0.369	0.68	0	1	0.343	0.659	0	1	4	5	8936	[5000:16000]	1	0.429	0.511	1	0.46153846	0	0	0	1	0	3	0	-1	184.278	0	431.703
O=C(O)[C@@H](C)C[C@H]1CC[C@H](CC)CC1	cyclohexane,Custom_45,Custom_3	127	cyclohexane,Custom_45,Custom_3	0	1	0.37	0.653	0	1	0.597	0.746	0	1	0.439	0.689	0	1	0.454	0.706	0	1	0.386	0.683	0	1	0.35	0.647	0	1	4	5	8868	[5000:16000]	1	0.445	0.634	1	0.42857143	1	0	0	1	0	4	0	-1	198.305	0	455.313
O=C(O)[C@@H](C)C[C@H]1CC[C@@H](CC1)CCC	cyclohexane,Custom_45,Custom_4	128	cyclohexane,Custom_45,Custom_4	0	1	0.296	0.616	0	1	0.509	0.713	0	1	0.403	0.681	0	1	0.919	0.916	0	1	0.399	0.7	0	1	0.423	0.685	0	1	4	5	8914	[5000:16000]	1	0.53	0.634	1	0.4	1	0	0	1	0	5	0	-1	212.331	0	487.636
O=C(O)[C@@H](C)C[C@H](CC1)CC[C@@H]1C(C)C	cyclohexane,Custom_45,Custom_5	129	cyclohexane,Custom_45,Custom_5	0	1	0.296	0.628	0	1	0.508	0.687	0	1	0.417	0.688	0	1	0.494	0.704	0	1	0.396	0.688	0	1	0.355	0.633	0	1	4	5	8835	[5000:16000]	1	0.546	0.633	1	0.4	1	0	0	1	0	4	0	-1	212.331	0	473.539
O=C(O)[C@@H](C)C[C@H]1CC[C@@H](CC1)CCCC	cyclohexane,Custom_45,Custom_6	130	cyclohexane,Custom_45,Custom_6	0	1	0.331	0.613	0	1	0.542	0.702	0	1	0.359	0.625	0	1	0.579	0.757	0	1	0.41	0.677	0	1	0.39	0.665	0	1	4	5	5651	[3200:10000]	1	0.423	0.477	1	0.375	1	0	0	1	0	6	0	-1	226.358	0	516.954
O=C(O)[C@@H](C)C[C@H](CC1)CC[C@@H]1[C@@H](C)CC	cyclohexane,Custom_45,Custom_7	131	cyclohexane,Custom_45,Custom_7	0	1	0.322	0.598	0	1	0.541	0.729	0	1	0.363	0.63	0	1	0.84	0.869	0	1	0.406	0.693	0	1	0.417	0.685	0	1	4	5	8974	[5000:16000]	1	0.512	0.612	1	0.375	1	0	0	1	0	5	0	-1	226.358	0	498.87
O=C(O)[C@@H](C)C[C@H]1CC[C@@H](CC1)CC(C)C	cyclohexane,Custom_45,Custom_8	132	cyclohexane,Custom_45,Custom_8	0	1	0.316	0.634	0	1	0.461	0.689	0	1	0.355	0.623	0	1	0.839	0.882	0	1	0.41	0.691	0	1	0.397	0.658	0	1	4	5	8974	[5000:16000]	1	0.503	0.612	1	0.375	1	0	0	1	0	5	0	-1	226.358	0	504.37
O=C(O)[C@@H](C)C[C@H](CC1)CC[C@@H]1C(C)(C)C	cyclohexane,Custom_45,Custom_9	133	cyclohexane,Custom_45,Custom_9	0	1	0.335	0.604	0	1	0.555	0.683	1	1	0.381	0.579	0	1	0.445	0.693	0	1	0.395	0.683	0	1	0.357	0.625	0	1	4	5	8824	[5000:16000]	1	0.444	0.63	1	0.375	0	0	0	1	0	4	0	-1	226.358	0	488.95
O=C(O)[C@@H](C)C[C@H]1CC[C@@H](CC1)CCCCC	cyclohexane,Custom_45,Custom_10	134	cyclohexane,Custom_45,Custom_10	0	1	0.628	0.761	0	1	0.537	0.698	0	1	0.331	0.597	0	1	0.465	0.732	0	1	0.426	0.669	0	1	0.404	0.673	0	1	4	5	6674	[3800:12000]	1	0.514	0.752	1	0.35294118	1	0	0	1	0	7	0	-1	240.385	0	548.255
O=C(O)[C@@H](C)C[C@H](CC1)CC[C@@H]1[C@@H](C)CCC	cyclohexane,Custom_45,Custom_11	135	cyclohexane,Custom_45,Custom_11	0	1	0.315	0.604	0	1	0.536	0.684	0	1	0.365	0.613	0	1	0.498	0.717	0	1	0.412	0.637	0	1	0.384	0.666	0	1	4	5	5376	[3000:9600]	1	0.541	0.614	1	0.35294118	1	0	0	1	0	6	0	-1	240.385	0	522.965
O=C(O)[C@@H](C)C[C@H]1CC[C@@H](CC1)C[C@@H](C)CC	cyclohexane,Custom_45,Custom_12	136	cyclohexane,Custom_45,Custom_12	0	1	0.615	0.755	0	1	0.576	0.704	0	1	0.362	0.613	0	1	0.539	0.748	0	1	0.459	0.715	0	1	0.396	0.647	0	1	4	5	5376	[3000:9600]	1	0.545	0.614	1	0.35294118	1	0	0	1	0	6	0	-1	240.385	0	523.677
O=C(O)[C@@H](C)C[C@H]1CC[C@@H](CC1)CCC(C)C	cyclohexane,Custom_45,Custom_13	137	cyclohexane,Custom_45,Custom_13	0	1	0.313	0.627	0	1	0.536	0.684	0	1	0.365	0.613	0	1	0.456	0.716	0	1	0.761	0.852	0	1	0.4	0.649	0	1	4	5	5376	[3000:9600]	1	0.502	0.617	1	0.35294118	1	0	0	1	0	6	0	-1	240.385	0	536.631
O=C(O)[C@@H](C)C[C@H](CC1)CC[C@@H]1[C@@H](C)C(C)C	cyclohexane,Custom_45,Custom_14	138	cyclohexane,Custom_45,Custom_14	0	1	0.345	0.588	0	1	0.536	0.726	0	1	0.342	0.602	0	1	0.834	0.866	0	1	0.413	0.645	0	1	0.392	0.664	0	1	3	5	2564	[1400:4600]	1	0.661	0.629	1	0.35294118	1	0	0	1	0	5	0	-1	240.385	0	511.483
O=C(O)[C@@H](C)C[C@H](CC1)CC[C@@H]1CC(C)(C)C	cyclohexane,Custom_45,Custom_15	139	cyclohexane,Custom_45,Custom_15	0	1	0.303	0.576	0	1	0.511	0.658	1	1	0.395	0.518	0	1	0.873	0.895	0	1	0.411	0.683	0	1	0.424	0.675	0	1	3	5	2796	[1600:5000]	1	0.529	0.603	1	0.35294118	1	0	0	1	0	5	0	-1	240.385	0	499.694
O=C(O)[C@@H](C)C[C@H](CC1)CC[C@@H]1C(C)(C)CC	cyclohexane,Custom_45,Custom_16	140	cyclohexane,Custom_45,Custom_16	0	1	0.64	0.704	0	1	0.591	0.698	1	1	0.416	0.527	0	1	0.488	0.672	0	1	0.407	0.694	0	1	0.38	0.655	0	1	3	5	2705	[1500:4800]	1	0.54	0.607	1	0.35294118	1	0	0	1	0	5	0	-1	240.385	0	505.604
O=C(O)[C@@H](C)C[C@H]1CC[C@@H](CC1)CCCCCC	cyclohexane,Custom_45,Custom_17	141	cyclohexane,Custom_45,Custom_17	0	1	0.625	0.779	0	1	0.535	0.68	0	1	0.36	0.611	0	1	0.511	0.755	0	1	0.435	0.668	0	1	0.41	0.666	0	1	4	5	5294	[3000:9400]	1	0.41	0.492	1	0.33333333	1	0	0	1	0	8	0	-1	254.412	0	580.146
O=C(O)[C@@H](C)C[C@H](CC1)CC[C@@H]1[C@@H](C)CCCC	cyclohexane,Custom_45,Custom_18	142	cyclohexane,Custom_45,Custom_18	0	1	0.308	0.613	0	1	0.535	0.667	0	1	0.399	0.644	0	1	0.498	0.717	1	1	0.468	0.608	1	1	0.398	0.669	0	1	4	5	6641	[3700:12000]	1	0.487	0.717	1	0.33333333	1	0	0	1	0	7	0	-1	254.412	0	551.751
O=C(O)[C@@H](C)C[C@H]1CC[C@@H](CC1)C[C@H](C)CCC	cyclohexane,Custom_45,Custom_19	143	cyclohexane,Custom_45,Custom_19	0	1	0.351	0.638	0	1	0.575	0.687	0	1	0.4	0.642	0	1	0.5	0.745	0	1	0.471	0.685	0	1	0.414	0.627	0	1	4	5	6641	[3700:12000]	1	0.48	0.715	1	0.33333333	1	0	0	1	0	7	0	-1	254.412	0	556.438
O=C(O)[C@@H](C)C[C@H]1CC[C@@H](CC1)CC[C@H](C)CC	cyclohexane,Custom_45,Custom_20	144	cyclohexane,Custom_45,Custom_20	0	1	0.619	0.756	0	1	0.535	0.667	0	1	0.401	0.643	0	1	0.462	0.731	0	1	0.469	0.691	0	1	0.398	0.643	0	1	4	5	6641	[3700:12000]	1	0.385	0.69	1	0.33333333	1	0	0	1	0	7	0	-1	254.412	0	558.585
O=C(O)[C@@H](C)C[C@H]1CC[C@@H](CC1)CCCC(C)C	cyclohexane,Custom_45,Custom_21	145	cyclohexane,Custom_45,Custom_21	0	1	0.359	0.652	0	1	0.535	0.667	0	1	0.357	0.631	0	1	0.47	0.735	0	1	0.438	0.684	0	1	0.414	0.681	0	1	4	5	6641	[3700:12000]	1	0.483	0.696	1	0.33333333	1	0	0	1	0	7	0	-1	254.412	0	561.442
O=C(O)[C@@H](C)C[C@H](CC1)CC[C@@H]1[C@@H](C)[C@H](C)CC	cyclohexane,Custom_45,Custom_22	146	cyclohexane,Custom_45,Custom_22	0	1	0.641	0.731	0	1	0.534	0.667	0	1	0.358	0.632	0	1	0.829	0.831	0	1	0.425	0.591	0	1	0.396	0.626	0	1	4	5	5586	[3100:9900]	1	0.531	0.608	1	0.33333333	1	0	0	1	0	6	0	-1	254.412	0	536.43
O=C(O)[C@@H](C)C[C@H]1CC[C@@H](CC1)C[C@H](C)C(C)C	cyclohexane,Custom_45,Custom_23	147	cyclohexane,Custom_45,Custom_23	0	1	0.352	0.593	0	1	0.534	0.667	0	1	0.358	0.632	0	1	0.455	0.718	0	1	0.765	0.81	0	1	0.431	0.637	0	1	3	5	3128	[1800:5600]	1	0.521	0.601	1	0.33333333	1	0	0	1	0	6	0	-1	254.412	0	544.578
O=C(O)[C@@H](C)C[C@H](CC1)CC[C@@H]1C(C)(C)CCC	cyclohexane,Custom_45,Custom_24	148	cyclohexane,Custom_45,Custom_24	0	1	0.256	0.536	0	1	0.506	0.655	0	1	0.37	0.516	0	1	0.449	0.682	0	1	0.407	0.628	0	1	0.415	0.628	0	1	4	5	5763	[3200:10000]	1	0.452	0.572	1	0.33333333	1	0	0	1	0	6	0	-1	254.412	0	537.167
O=C(O)[C@@H](C)C[C@H](CC1)CC[C@@H]1CC(C)(C)CC	cyclohexane,Custom_45,Custom_25	149	cyclohexane,Custom_45,Custom_25	0	1	0.296	0.587	0	1	0.506	0.655	0	1	0.348	0.513	0	1	0.833	0.906	0	1	0.504	0.677	0	1	0.775	0.803	0	1	3	5	3329	[1900:5900]	1	0.549	0.604	1	0.33333333	1	0	0	1	0	6	0	-1	254.412	0	524.717
O=C(O)[C@@H](C)C[C@H]1CC[C@@H](CC1)CCC(C)(C)C	cyclohexane,Custom_45,Custom_26	150	cyclohexane,Custom_45,Custom_26	0	1	0.263	0.631	0	1	0.546	0.675	0	1	0.354	0.515	0	1	0.496	0.728	0	1	0.803	0.877	0	1	0.741	0.829	0	1	3	5	3329	[1900:5900]	1	0.535	0.604	1	0.33333333	1	0	0	1	0	6	0	-1	254.412	0	555.015
O=C(O)C(C)(C)[C@H]1CC[C@H](C)CC1	cyclohexane,Custom_46,Custom_1	151	cyclohexane,Custom_46,Custom_1	0	1	0.369	0.591	0	1	0.54	0.699	0	1	0.862	0.775	0	1	0.435	0.711	0	1	0.37	0.685	0	1	0.385	0.686	0	1	3	5	2083	[1200:3700]	1	0.441	0.782	1	0.46153846	1	0	0	1	0	2	0	-1	184.278	0	409.126
O=C(O)C(C)(C)[C@H]1CC[C@H](CC)CC1	cyclohexane,Custom_46,Custom_3	152	cyclohexane,Custom_46,Custom_3	0	1	0.658	0.741	0	1	0.513	0.663	0	1	0.811	0.781	0	1	0.436	0.713	0	1	0.414	0.707	0	1	0.689	0.824	0	1	4	5	8904	[5000:16000]	1	0.661	0.559	1	0.42857143	1	0	0	1	0	3	0	-1	198.305	0	434.009
O=C(O)C(C)(C)[C@H]1CC[C@@H](CC1)CCC	cyclohexane,Custom_46,Custom_4	153	cyclohexane,Custom_46,Custom_4	1	1	0.659	0.735	0	1	0.513	0.661	1	1	0.384	0.634	0	1	0.784	0.863	0	1	0.803	0.897	0	1	0.399	0.689	0	1	4	5	8811	[5000:16000]	1	0.485	0.62	1	0.4	2	0	0	1	0	4	0	-1	212.331	0	465.575
O=C(O)C(C)(C)[C@H]1CC[C@H](C(C)C)CC1	cyclohexane,Custom_46,Custom_5	154	cyclohexane,Custom_46,Custom_5	0	1	0.608	0.741	0	1	0.554	0.682	0	1	0.412	0.653	0	1	0.435	0.703	0	1	0.711	0.846	0	1	0.775	0.868	0	1	4	5	8863	[5000:16000]	1	0.447	0.745	1	0.4	1	0	0	1	0	3	0	-1	212.331	0	451.715
O=C(O)C(C)(C)[C@H]1CC[C@@H](CC1)CCCC	cyclohexane,Custom_46,Custom_6	155	cyclohexane,Custom_46,Custom_6	1	1	0.567	0.702	0	1	0.54	0.699	1	1	0.331	0.551	0	1	0.827	0.863	0	1	0.408	0.687	0	1	0.383	0.642	0	1	4	5	5014	[2800:8900]	1	0.466	0.568	1	0.375	2	0	0	1	0	5	0	-1	226.358	0	496.655
O=C(O)C(C)(C)[C@H]1CC[C@@H](CC1)[C@@H](C)CC	cyclohexane,Custom_46,Custom_7	156	cyclohexane,Custom_46,Custom_7	0	1	0.56	0.732	0	1	0.595	0.703	1	1	0.369	0.581	0	1	0.477	0.695	0	1	0.804	0.891	0	1	0.43	0.692	0	1	4	5	8818	[5000:16000]	1	0.486	0.626	1	0.375	2	0	0	1	0	4	0	-1	226.358	0	477.048
O=C(O)C(C)(C)[C@H]1CC[C@@H](CC1)CC(C)C	cyclohexane,Custom_46,Custom_8	157	cyclohexane,Custom_46,Custom_8	1	1	0.326	0.56	0	1	0.515	0.663	1	1	0.381	0.579	0	1	0.446	0.699	0	1	0.809	0.899	0	1	0.404	0.685	0	1	4	5	8818	[5000:16000]	1	0.475	0.626	1	0.375	2	0	0	1	0	4	0	-1	226.358	0	481.793
O=C(O)C(C)(C)[C@H]1CC[C@H](C(C)(C)C)CC1	cyclohexane,Custom_46,Custom_9	158	cyclohexane,Custom_46,Custom_9	0	1	0.655	0.676	1	1	0.804	0.745	1	0	0.449	0.66	0	1	0.461	0.672	0	1	0.417	0.688	0	1	0.479	0.719	0	1	3	5	2059	[1200:3700]	1	0.499	0.771	1	0.375	1	0	0	1	0	3	0	-1	226.358	0	467.127
O=C(O)C(C)(C)[C@H]1CC[C@@H](CC1)CCCCC	cyclohexane,Custom_46,Custom_10	159	cyclohexane,Custom_46,Custom_10	0	1	0.604	0.729	0	1	0.511	0.659	1	1	0.372	0.527	0	1	0.484	0.705	0	1	0.416	0.682	0	1	0.396	0.65	0	1	4	5	5714	[3200:10000]	1	0.47	0.576	1	0.35294118	2	0	0	1	0	6	0	-1	240.385	0	524.781
O=C(O)C(C)(C)[C@H]1CC[C@@H](CC1)[C@@H](C)CCC	cyclohexane,Custom_46,Custom_11	160	cyclohexane,Custom_46,Custom_11	1	1	0.556	0.697	0	1	0.551	0.678	1	1	0.404	0.523	0	1	0.484	0.675	0	1	0.399	0.668	0	1	0.498	0.719	0	1	3	5	2691	[1500:4800]	1	0.682	0.619	1	0.35294118	2	0	0	1	0	5	0	-1	240.385	0	508.645
O=C(O)C(C)(C)[C@H]1CC[C@@H](CC1)C[C@@H](C)CC	cyclohexane,Custom_46,Custom_12	161	cyclohexane,Custom_46,Custom_12	1	1	0.564	0.701	0	1	0.511	0.658	1	1	0.413	0.524	0	1	0.45	0.692	0	1	0.408	0.633	0	1	0.385	0.647	0	1	3	5	2692	[1500:4800]	1	0.682	0.619	1	0.35294118	2	0	0	1	0	5	0	-1	240.385	0	505.176
O=C(O)C(C)(C)[C@H]1CC[C@@H](CC1)CCC(C)C	cyclohexane,Custom_46,Custom_13	162	cyclohexane,Custom_46,Custom_13	1	1	0.268	0.527	0	1	0.471	0.638	1	1	0.4	0.521	0	1	0.444	0.689	0	1	0.42	0.666	0	1	0.395	0.652	0	1	3	5	2693	[1500:4800]	1	0.682	0.619	1	0.35294118	2	0	0	1	0	5	0	-1	240.385	0	516.369
O=C(O)C(C)(C)[C@H]1CC[C@@H](CC1)[C@@H](C)C(C)C	cyclohexane,Custom_46,Custom_14	163	cyclohexane,Custom_46,Custom_14	0	1	0.551	0.727	0	1	0.59	0.698	1	1	0.372	0.569	0	1	0.52	0.686	0	1	0.475	0.722	0	1	0.396	0.656	0	1	4	5	9001	[5100:16000]	1	0.5	0.6	1	0.35294118	2	0	0	1	0	4	0	-1	240.385	0	492.939
O=C(O)C(C)(C)[C@H]1CC[C@@H](CC1)CC(C)(C)C	cyclohexane,Custom_46,Custom_15	164	cyclohexane,Custom_46,Custom_15	1	1	0.302	0.508	1	1	0.767	0.727	1	1	0.457	0.671	0	1	0.438	0.693	0	1	0.434	0.708	0	1	0.361	0.638	0	1	4	5	8964	[5000:16000]	1	0.484	0.717	1	0.35294118	2	0	0	1	0	4	0	-1	240.385	0	477.082
O=C(O)C(C)(C)[C@H]1CC[C@@H](CC1)C(C)(C)CC	cyclohexane,Custom_46,Custom_16	165	cyclohexane,Custom_46,Custom_16	0	1	0.665	0.683	1	1	0.727	0.707	1	1	0.412	0.646	0	1	0.509	0.686	0	1	0.428	0.679	0	1	0.476	0.706	0	1	4	5	8964	[5000:16000]	1	0.596	0.735	1	0.35294118	2	0	0	1	0	4	0	-1	240.385	0	485.6
O=C(O)C(C)(C)[C@H]1CC[C@@H](CC1)CCCCCC	cyclohexane,Custom_46,Custom_17	166	cyclohexane,Custom_46,Custom_17	1	1	0.301	0.547	0	1	0.546	0.675	1	1	0.405	0.52	0	1	0.526	0.704	0	1	0.419	0.654	0	1	0.402	0.655	0	1	3	5	3311	[1900:5900]	1	0.44	0.599	1	0.33333333	2	0	0	1	0	7	0	-1	254.412	0	558.55
O=C(O)C(C)(C)[C@H]1CC[C@@H](CC1)[C@@H](C)CCCC	cyclohexane,Custom_46,Custom_18	167	cyclohexane,Custom_46,Custom_18	0	1	0.589	0.721	0	1	0.506	0.655	1	1	0.388	0.516	0	1	0.482	0.691	0	1	0.411	0.626	0	1	0.379	0.646	0	1	4	5	5635	[3200:10000]	1	0.444	0.571	1	0.33333333	2	0	0	1	0	6	0	-1	254.412	0	539.07
O=C(O)C(C)(C)[C@H]1CC[C@@H](CC1)C[C@H](C)CCC	cyclohexane,Custom_46,Custom_19	168	cyclohexane,Custom_46,Custom_19	1	1	0.604	0.703	0	1	0.466	0.635	1	1	0.366	0.513	0	1	0.448	0.697	0	1	0.415	0.637	0	1	0.4	0.669	0	1	4	5	5637	[3200:10000]	1	0.443	0.571	1	0.33333333	2	0	0	1	0	6	0	-1	254.412	0	537.662
O=C(O)C(C)(C)[C@H]1CC[C@@H](CC1)CC[C@H](C)CC	cyclohexane,Custom_46,Custom_20	169	cyclohexane,Custom_46,Custom_20	0	1	0.597	0.724	0	1	0.546	0.675	0	1	0.352	0.511	0	1	0.785	0.821	0	1	0.426	0.63	0	1	0.397	0.649	0	1	4	5	5639	[3200:10000]	1	0.434	0.561	1	0.33333333	2	0	0	1	0	6	0	-1	254.412	0	539.668
O=C(O)C(C)(C)[C@H]1CC[C@@H](CC1)CCCC(C)C	cyclohexane,Custom_46,Custom_21	170	cyclohexane,Custom_46,Custom_21	1	1	0.308	0.554	0	1	0.466	0.635	1	1	0.407	0.515	0	1	0.487	0.678	0	1	0.425	0.667	0	1	0.408	0.658	0	1	3	5	3188	[1800:5700]	1	0.439	0.573	1	0.33333333	2	0	0	1	0	6	0	-1	254.412	0	548.537
O=C(O)C(C)(C)[C@H]1CC[C@@H](CC1)[C@@H](C)[C@H](C)CC	cyclohexane,Custom_46,Custom_22	171	cyclohexane,Custom_46,Custom_22	0	1	0.543	0.726	0	1	0.586	0.695	1	1	0.41	0.521	1	1	0.485	0.639	0	1	0.409	0.592	1	1	0.416	0.663	0	1	4	5	5244	[2900:9300]	1	0.446	0.572	1	0.33333333	2	0	0	1	0	5	0	-1	254.412	0	513.135
O=C(O)C(C)(C)[C@H]1CC[C@@H](CC1)C[C@H](C)C(C)C	cyclohexane,Custom_46,Custom_23	172	cyclohexane,Custom_46,Custom_23	0	1	0.594	0.726	0	1	0.546	0.675	0	1	0.363	0.516	0	1	0.484	0.69	0	1	0.424	0.618	0	1	0.392	0.649	0	1	4	5	5245	[2900:9300]	1	0.449	0.575	1	0.33333333	2	0	0	1	0	5	0	-1	254.412	0	524.574
O=C(O)C(C)(C)[C@H]1CC[C@@H](CC1)C(C)(C)CCC	cyclohexane,Custom_46,Custom_24	173	cyclohexane,Custom_46,Custom_24	0	1	0.302	0.546	1	1	0.73	0.708	1	1	0.381	0.632	0	1	0.432	0.627	0	1	0.435	0.688	0	1	0.797	0.867	0	1	4	5	5845	[3300:10000]	1	0.474	0.575	1	0.33333333	2	0	0	1	0	5	0	-1	254.412	0	517.162
O=C(O)C(C)(C)[C@H]1CC[C@@H](CC1)CC(C)(C)CC	cyclohexane,Custom_46,Custom_25	174	cyclohexane,Custom_46,Custom_25	0	1	0.315	0.53	1	1	0.73	0.708	1	1	0.382	0.632	0	1	0.484	0.678	0	1	0.405	0.609	0	1	0.382	0.651	0	1	4	5	5845	[3300:10000]	1	0.479	0.592	1	0.33333333	2	0	0	1	0	5	0	-1	254.412	0	506.169
O=C(O)C(C)(C)[C@H]1CC[C@@H](CC1)CCC(C)(C)C	cyclohexane,Custom_46,Custom_26	175	cyclohexane,Custom_46,Custom_26	1	1	0.279	0.498	1	1	0.77	0.728	1	1	0.349	0.595	1	1	0.487	0.684	0	1	0.428	0.648	1	1	0.735	0.801	0	1	4	5	5844	[3300:10000]	1	0.525	0.585	1	0.33333333	2	0	0	1	0	5	0	-1	254.412	0	532.438
O=C(O)CCCC[C@H]1CC[C@H](C)CC1	cyclohexane,Custom_47,Custom_1	176	cyclohexane,Custom_47,Custom_1	0	1	0.676	0.807	0	1	0.597	0.745	0	1	0.73	0.826	0	1	0.461	0.705	0	1	0.429	0.715	0	1	0.406	0.679	0	1	4	5	5250	[3000:9300]	1	0.531	0.543	1	0.42857143	1	0	0	1	0	5	0	-1	198.305	0	477.403
O=C(O)CCCC[C@H]1CC[C@H](CC)CC1	cyclohexane,Custom_47,Custom_3	177	cyclohexane,Custom_47,Custom_3	0	1	0.357	0.634	0	1	0.589	0.74	0	1	0.406	0.69	0	1	0.462	0.697	1	1	0.441	0.582	1	1	0.4	0.672	0	1	4	5	5649	[3200:10000]	1	0.412	0.466	1	0.4	1	0	0	1	0	6	0	-1	212.331	0	502.286
O=C(O)CCCC[C@H]1CC[C@@H](CC1)CCC	cyclohexane,Custom_47,Custom_4	178	cyclohexane,Custom_47,Custom_4	0	1	0.341	0.616	0	1	0.503	0.682	0	1	0.368	0.63	0	1	0.46	0.73	0	1	0.445	0.665	0	1	0.429	0.691	0	1	4	5	6708	[3800:12000]	1	0.393	0.468	1	0.375	1	0	0	1	0	7	0	-1	226.358	0	533.152
O=C(O)CCCC[C@H](CC1)CC[C@@H]1C(C)C	cyclohexane,Custom_47,Custom_5	179	cyclohexane,Custom_47,Custom_5	0	1	0.334	0.605	0	1	0.542	0.702	0	1	0.374	0.641	0	1	0.452	0.721	1	1	0.437	0.596	1	1	0.403	0.684	0	1	4	5	5652	[3200:10000]	1	0.497	0.5	1	0.375	1	0	0	1	0	6	0	-1	226.358	0	519.81
O=C(O)CCCC[C@H]1CC[C@@H](CC1)CCCC	cyclohexane,Custom_47,Custom_6	180	cyclohexane,Custom_47,Custom_6	0	1	0.633	0.771	0	1	0.497	0.678	0	1	0.333	0.597	0	1	0.466	0.723	0	1	0.454	0.703	0	1	0.444	0.698	0	1	4	5	5995	[3400:11000]	1	0.378	0.506	1	0.35294118	1	0	0	1	0	8	0	-1	240.385	0	551.721
O=C(O)CCCC[C@H](CC1)CC[C@@H]1[C@@H](C)CC	cyclohexane,Custom_47,Custom_7	181	cyclohexane,Custom_47,Custom_7	0	1	0.621	0.757	0	1	0.537	0.698	0	1	0.325	0.607	0	1	0.454	0.727	1	1	0.444	0.606	1	1	0.423	0.693	0	1	4	5	6703	[3800:12000]	1	0.435	0.471	1	0.35294118	1	0	0	1	0	7	0	-1	240.385	0	545.141
O=C(O)CCCC[C@H](CC1)CC[C@@H]1CC(C)C	cyclohexane,Custom_47,Custom_8	182	cyclohexane,Custom_47,Custom_8	0	1	0.312	0.644	0	1	0.497	0.678	0	1	0.326	0.596	0	1	0.462	0.716	0	1	0.436	0.699	0	1	0.424	0.682	0	1	4	5	6703	[3800:12000]	1	0.429	0.468	1	0.35294118	1	0	0	1	0	7	0	-1	240.385	0	549.886
O=C(O)CCCC[C@H](CC1)CC[C@@H]1C(C)(C)C	cyclohexane,Custom_47,Custom_9	183	cyclohexane,Custom_47,Custom_9	0	1	0.314	0.599	0	1	0.551	0.679	1	1	0.372	0.526	0	1	0.486	0.725	0	1	0.423	0.619	0	1	0.402	0.688	0	1	4	5	5706	[3200:10000]	1	0.533	0.599	1	0.35294118	1	0	0	1	0	6	0	-1	240.385	0	535.22
O=C(O)CCCC[C@H]1CC[C@@H](CC1)CCCCC	cyclohexane,Custom_47,Custom_10	184	cyclohexane,Custom_47,Custom_10	0	1	0.627	0.78	0	1	0.835	0.817	0	1	0.357	0.609	0	1	0.508	0.749	0	1	0.464	0.702	0	1	0.449	0.706	0	1	4	5	6211	[3500:11000]	1	0.379	0.503	1	0.33333333	1	0	0	1	0	9	0	-1	254.412	0	585.794
O=C(O)CCCC[C@H](CC1)CC[C@@H]1[C@@H](C)CCC	cyclohexane,Custom_47,Custom_11	185	cyclohexane,Custom_47,Custom_11	0	1	0.616	0.765	0	1	0.535	0.68	0	1	0.358	0.632	0	1	0.455	0.703	0	1	0.445	0.655	0	1	0.422	0.702	0	1	4	5	5998	[3400:11000]	1	0.447	0.526	1	0.33333333	1	0	0	1	0	8	0	-1	254.412	0	575.59
O=C(O)CCCC[C@H](CC1)CC[C@@H]1C[C@@H](C)CC	cyclohexane,Custom_47,Custom_12	186	cyclohexane,Custom_47,Custom_12	0	1	0.618	0.767	0	1	0.575	0.7	0	1	0.401	0.643	0	1	0.463	0.723	0	1	0.445	0.687	0	1	0.426	0.64	0	1	4	5	5998	[3400:11000]	1	0.413	0.51	1	0.33333333	1	0	0	1	0	8	0	-1	254.412	0	573.27
O=C(O)CCCC[C@H](CC1)CC[C@@H]1CCC(C)C	cyclohexane,Custom_47,Custom_13	187	cyclohexane,Custom_47,Custom_13	0	1	0.36	0.652	0	1	0.535	0.68	0	1	0.359	0.632	0	1	0.468	0.72	0	1	0.45	0.695	0	1	0.437	0.686	0	1	4	5	5998	[3400:11000]	1	0.414	0.51	1	0.33333333	1	0	0	1	0	8	0	-1	254.412	0	583.736
O=C(O)CCCC[C@H](CC1)CC[C@@H]1[C@@H](C)C(C)C	cyclohexane,Custom_47,Custom_14	188	cyclohexane,Custom_47,Custom_14	0	1	0.352	0.592	0	1	0.535	0.667	0	1	0.358	0.632	0	1	0.488	0.744	0	1	0.44	0.663	0	1	0.42	0.66	0	1	4	5	6639	[3700:12000]	1	0.461	0.685	1	0.33333333	1	0	0	1	0	7	0	-1	254.412	0	561.033
O=C(O)CCCC[C@H](CC1)CC[C@@H]1CC(C)(C)C	cyclohexane,Custom_47,Custom_15	189	cyclohexane,Custom_47,Custom_15	0	1	0.294	0.583	0	1	0.546	0.675	0	1	0.35	0.512	0	1	0.578	0.756	0	1	0.42	0.689	0	1	0.399	0.599	0	1	4	5	6545	[3700:12000]	1	0.515	0.665	1	0.33333333	1	0	0	1	0	7	0	-1	254.412	0	544.627
O=C(O)CCCC[C@H](CC1)CC[C@@H]1C(C)(C)CC	cyclohexane,Custom_47,Custom_16	190	cyclohexane,Custom_47,Custom_16	1	1	0.594	0.692	0	1	0.586	0.695	1	1	0.401	0.514	0	1	0.527	0.703	0	1	0.436	0.644	0	1	0.419	0.696	0	1	4	5	6547	[3700:12000]	1	0.445	0.666	1	0.33333333	1	0	0	1	0	7	0	-1	254.412	0	552.968
O=C(O)CCCC[C@H]1CC[C@@H](CC1)CCCCCC	cyclohexane,Custom_47,Custom_17	191	cyclohexane,Custom_47,Custom_17	0	1	0.326	0.608	1	1	0.793	0.794	1	1	0.355	0.619	0	1	0.467	0.709	0	1	0.466	0.691	0	1	0.447	0.704	0	1	4	5	6460	[3600:11000]	1	0.507	0.537	1	0.31578947	1	0	0	1	0	10	0	-2	268.439	0	620.799
O=C(O)CCCC[C@H](CC1)CC[C@@H]1[C@@H](C)CCCC	cyclohexane,Custom_47,Custom_18	192	cyclohexane,Custom_47,Custom_18	0	1	0.311	0.628	0	1	0.833	0.814	0	1	0.658	0.776	0	1	0.498	0.651	0	1	0.45	0.672	0	1	0.427	0.665	0	1	4	5	6258	[3500:11000]	1	0.507	0.537	1	0.31578947	1	0	0	1	0	9	0	-2	268.439	0	608.517
O=C(O)CCCC[C@H](CC1)CC[C@@H]1C[C@H](C)CCC	cyclohexane,Custom_47,Custom_19	193	cyclohexane,Custom_47,Custom_19	0	1	0.36	0.654	0	1	0.833	0.814	0	1	0.658	0.776	0	1	0.462	0.671	0	1	0.452	0.643	0	1	0.434	0.702	0	1	4	5	6258	[3500:11000]	1	0.639	0.548	1	0.31578947	1	0	0	1	0	9	0	-2	268.439	0	604.712
O=C(O)CCCC[C@H](CC1)CC[C@@H]1CC[C@H](C)CC	cyclohexane,Custom_47,Custom_20	194	cyclohexane,Custom_47,Custom_20	0	1	0.611	0.773	0	1	0.793	0.794	0	1	0.657	0.766	0	1	0.51	0.755	0	1	0.454	0.686	0	1	0.437	0.693	0	1	4	5	6258	[3500:11000]	1	0.5	0.537	1	0.31578947	1	0	0	1	0	9	0	-2	268.439	0	609.786
O=C(O)CCCC[C@H](CC1)CC[C@@H]1CCCC(C)C	cyclohexane,Custom_47,Custom_21	195	cyclohexane,Custom_47,Custom_21	0	1	0.288	0.591	0	1	0.793	0.794	0	1	0.352	0.615	0	1	0.506	0.724	0	1	0.462	0.701	0	1	0.441	0.711	0	1	4	5	6258	[3500:11000]	1	0.505	0.539	1	0.31578947	1	0	0	1	0	9	0	-2	268.439	0	613.616
O=C(O)CCCC[C@H](CC1)CC[C@@H]1[C@@H](C)[C@H](C)CC	cyclohexane,Custom_47,Custom_22	196	cyclohexane,Custom_47,Custom_22	0	1	0.382	0.574	0	1	0.533	0.665	0	1	0.655	0.771	0	1	0.49	0.647	0	1	0.446	0.615	0	1	0.418	0.608	0	1	4	5	6689	[3800:12000]	1	0.494	0.736	1	0.31578947	1	0	0	1	0	8	0	-1	268.439	0	584.52
O=C(O)CCCC[C@H](CC1)CC[C@@H]1C[C@H](C)C(C)C	cyclohexane,Custom_47,Custom_23	197	cyclohexane,Custom_47,Custom_23	0	1	0.351	0.603	0	1	0.793	0.795	0	1	0.657	0.777	0	1	0.46	0.73	0	1	0.438	0.677	1	1	0.416	0.581	0	1	4	5	6689	[3800:12000]	1	0.418	0.718	1	0.31578947	1	0	0	1	0	8	0	-1	268.439	0	592.851
O=C(O)CCCC[C@H](CC1)CC[C@@H]1C(C)(C)CCC	cyclohexane,Custom_47,Custom_24	198	cyclohexane,Custom_47,Custom_24	1	1	0.293	0.535	0	1	0.542	0.672	1	1	0.342	0.488	0	1	0.791	0.87	0	1	0.431	0.619	0	1	0.415	0.679	0	1	4	5	6465	[3600:11000]	1	0.425	0.679	1	0.31578947	1	0	0	1	0	8	0	-1	268.439	0	585.44
O=C(O)CCCC[C@H](CC1)CC[C@@H]1CC(C)(C)CC	cyclohexane,Custom_47,Custom_25	199	cyclohexane,Custom_47,Custom_25	0	1	0.289	0.562	0	1	0.502	0.652	1	1	0.333	0.488	0	1	0.454	0.665	0	1	0.431	0.646	1	1	0.414	0.569	0	1	4	5	6465	[3600:11000]	1	0.5	0.698	1	0.31578947	1	0	0	1	0	8	0	-1	268.439	0	574.446
O=C(O)CCCC[C@H](CC1)CC[C@@H]1CCC(C)(C)C	cyclohexane,Custom_47,Custom_26	200	cyclohexane,Custom_47,Custom_26	0	1	0.249	0.625	0	1	0.542	0.672	0	1	0.331	0.519	0	1	0.467	0.678	0	1	0.433	0.658	1	1	0.411	0.576	0	1	4	5	6465	[3600:11000]	1	0.543	0.714	1	0.31578947	1	0	0	1	0	8	0	-1	268.439	0	600.531
O=C(O)CC[C@H](C)[C@H]1CC[C@H](C)CC1	cyclohexane,Custom_48,Custom_1	201	cyclohexane,Custom_48,Custom_1	0	1	0.375	0.655	0	1	0.597	0.746	0	1	0.713	0.811	0	1	0.484	0.713	0	1	0.373	0.671	0	1	0.314	0.635	0	1	4	5	8903	[5000:16000]	1	0.534	0.487	1	0.42857143	0	0	0	1	0	4	0	-1	198.305	0	456.882
O=C(O)CC[C@H](C)[C@H]1CC[C@H](CC)CC1	cyclohexane,Custom_48,Custom_3	202	cyclohexane,Custom_48,Custom_3	0	1	0.296	0.603	0	1	0.589	0.753	0	1	0.384	0.668	0	1	0.869	0.895	0	1	0.397	0.672	0	1	0.359	0.63	0	1	4	5	8896	[5000:16000]	1	0.513	0.713	1	0.4	1	0	0	1	0	5	0	-1	212.331	0	481.587
O=C(O)CC[C@H](C)[C@H]1CC[C@@H](CC1)CCC	cyclohexane,Custom_48,Custom_4	203	cyclohexane,Custom_48,Custom_4	0	1	0.322	0.609	0	1	0.542	0.702	0	1	0.35	0.626	0	1	0.579	0.744	0	1	0.415	0.693	0	1	0.374	0.656	0	1	4	5	5651	[3200:10000]	1	0.426	0.481	1	0.375	1	0	0	1	0	6	0	-1	226.358	0	513.009
O=C(O)CC[C@H](C)[C@H]1CC[C@H](C(C)C)CC1	cyclohexane,Custom_48,Custom_5	204	cyclohexane,Custom_48,Custom_5	0	1	0.305	0.602	0	1	0.541	0.729	0	1	0.356	0.636	0	1	0.866	0.888	0	1	0.4	0.675	0	1	0.375	0.671	0	1	4	5	8987	[5100:16000]	1	0.413	0.584	1	0.375	1	0	0	1	0	5	0	-1	226.358	0	499.149
O=C(O)CC[C@H](C)[C@H]1CC[C@@H](CC1)CCCC	cyclohexane,Custom_48,Custom_6	205	cyclohexane,Custom_48,Custom_6	0	1	0.615	0.755	0	1	0.537	0.698	0	1	0.362	0.613	0	1	0.538	0.747	0	1	0.426	0.674	0	1	0.393	0.66	0	1	4	5	6701	[3800:12000]	1	0.443	0.472	1	0.35294118	1	0	0	1	0	7	0	-1	240.385	0	544.75
O=C(O)CC[C@H](C)[C@H]1CC[C@@H](CC1)[C@@H](C)CC	cyclohexane,Custom_48,Custom_7	206	cyclohexane,Custom_48,Custom_7	0	1	0.343	0.586	0	1	0.536	0.684	0	1	0.318	0.638	0	1	0.829	0.87	0	1	0.415	0.683	0	1	0.391	0.64	0	1	4	5	5392	[3000:9600]	1	0.516	0.598	1	0.35294118	1	0	0	1	0	6	0	-1	240.385	0	524.481
O=C(O)CC[C@H](C)[C@H]1CC[C@@H](CC1)CC(C)C	cyclohexane,Custom_48,Custom_8	207	cyclohexane,Custom_48,Custom_8	0	1	0.265	0.609	0	1	0.496	0.664	0	1	0.36	0.644	0	1	0.496	0.706	0	1	0.414	0.692	0	1	0.39	0.626	0	1	4	5	5392	[3000:9600]	1	0.448	0.579	1	0.35294118	1	0	0	1	0	6	0	-1	240.385	0	529.226
O=C(O)CC[C@H](C)[C@H](CC1)CC[C@@H]1C(C)(C)C	cyclohexane,Custom_48,Custom_9	208	cyclohexane,Custom_48,Custom_9	0	1	0.262	0.561	0	1	0.511	0.658	1	1	0.391	0.518	0	1	0.473	0.669	0	1	0.393	0.682	1	1	0.377	0.554	0	1	3	5	2797	[1600:5000]	1	0.522	0.61	1	0.35294118	0	0	0	1	0	5	0	-1	240.385	0	514.883
O=C(O)CC[C@H](C)[C@H]1CC[C@@H](CC1)CCCCC	cyclohexane,Custom_48,Custom_10	209	cyclohexane,Custom_48,Custom_10	0	1	0.614	0.765	0	1	0.535	0.68	0	1	0.399	0.642	0	1	0.501	0.75	0	1	0.478	0.698	0	1	0.409	0.646	0	1	4	5	5998	[3400:11000]	1	0.437	0.531	1	0.33333333	1	0	0	1	0	8	0	-1	254.412	0	576.923
O=C(O)CC[C@H](C)[C@H]1CC[C@@H](CC1)[C@@H](C)CCC	cyclohexane,Custom_48,Custom_11	210	cyclohexane,Custom_48,Custom_11	0	1	0.34	0.59	0	1	0.535	0.667	0	1	0.399	0.644	0	1	0.869	0.9	1	1	0.423	0.55	1	1	0.4	0.599	0	1	4	5	6641	[3700:12000]	1	0.406	0.691	1	0.33333333	1	0	0	1	0	7	0	-1	254.412	0	556.223
O=C(O)CC[C@H](C)[C@H]1CC[C@@H](CC1)C[C@@H](C)CC	cyclohexane,Custom_48,Custom_12	211	cyclohexane,Custom_48,Custom_12	0	1	0.307	0.613	0	1	0.535	0.667	0	1	0.368	0.63	0	1	0.493	0.715	1	1	0.428	0.584	1	1	0.4	0.595	0	1	4	5	6641	[3700:12000]	1	0.478	0.718	1	0.33333333	1	0	0	1	0	7	0	-1	254.412	0	552.609
O=C(O)CC[C@H](C)[C@H]1CC[C@@H](CC1)CCC(C)C	cyclohexane,Custom_48,Custom_13	212	cyclohexane,Custom_48,Custom_13	0	1	0.346	0.636	0	1	0.575	0.687	0	1	0.366	0.629	0	1	0.498	0.739	0	1	0.473	0.696	0	1	0.405	0.627	0	1	4	5	6641	[3700:12000]	1	0.473	0.706	1	0.33333333	1	0	0	1	0	7	0	-1	254.412	0	562.325
O=C(O)CC[C@H](C)[C@H](CC1)CC[C@@H]1[C@@H](C)C(C)C	cyclohexane,Custom_48,Custom_14	213	cyclohexane,Custom_48,Custom_14	0	1	0.378	0.577	0	1	0.494	0.647	0	1	0.354	0.611	0	1	0.823	0.863	0	1	0.46	0.629	0	1	0.402	0.627	0	1	3	5	3123	[1800:5600]	1	0.499	0.605	1	0.33333333	1	0	0	1	0	6	0	-1	254.412	0	540.373
O=C(O)CC[C@H](C)[C@H]1CC[C@@H](CC1)CC(C)(C)C	cyclohexane,Custom_48,Custom_15	214	cyclohexane,Custom_48,Custom_15	0	1	0.297	0.584	0	1	0.506	0.655	0	1	0.348	0.515	0	1	0.488	0.701	0	1	0.409	0.679	0	1	0.387	0.588	0	1	3	5	3313	[1900:5900]	1	0.507	0.601	1	0.33333333	1	0	0	1	0	6	0	-1	254.412	0	524.515
O=C(O)CC[C@H](C)[C@H](CC1)CC[C@@H]1C(C)(C)CC	cyclohexane,Custom_48,Custom_16	215	cyclohexane,Custom_48,Custom_16	0	1	0.287	0.51	0	1	0.546	0.675	1	1	0.386	0.517	0	1	0.477	0.638	0	1	0.493	0.725	0	1	0.395	0.623	0	1	3	5	3315	[1900:5900]	1	0.441	0.576	1	0.33333333	1	0	0	1	0	6	0	-1	254.412	0	533.175
O=C(O)CC[C@H](C)[C@H]1CC[C@@H](CC1)CCCCCC	cyclohexane,Custom_48,Custom_17	216	cyclohexane,Custom_48,Custom_17	0	1	0.314	0.629	0	1	0.533	0.664	0	1	0.654	0.776	0	1	0.501	0.751	0	1	0.782	0.811	0	1	0.412	0.612	0	1	4	5	6212	[3500:11000]	1	0.377	0.509	1	0.31578947	1	0	0	1	0	9	0	-2	268.439	0	605.262
O=C(O)CC[C@H](C)[C@H]1CC[C@@H](CC1)[C@@H](C)CCCC	cyclohexane,Custom_48,Custom_18	217	cyclohexane,Custom_48,Custom_18	0	1	0.299	0.592	0	1	0.493	0.645	0	1	0.654	0.774	1	1	0.868	0.88	0	1	0.432	0.594	1	1	0.408	0.555	0	1	4	5	6684	[3800:12000]	1	0.477	0.74	1	0.31578947	1	0	0	1	0	8	0	-1	268.439	0	577.14
O=C(O)CC[C@H](C)[C@H]1CC[C@@H](CC1)C[C@H](C)CCC	cyclohexane,Custom_48,Custom_19	218	cyclohexane,Custom_48,Custom_19	0	1	0.306	0.634	0	1	0.573	0.685	0	1	0.664	0.773	0	1	0.493	0.618	0	1	0.435	0.63	0	1	0.411	0.61	0	1	4	5	6684	[3800:12000]	1	0.409	0.729	1	0.31578947	1	0	0	1	0	8	0	-1	268.439	0	583.402
O=C(O)CC[C@H](C)[C@H]1CC[C@@H](CC1)CC[C@H](C)CC	cyclohexane,Custom_48,Custom_20	219	cyclohexane,Custom_48,Custom_20	0	1	0.348	0.601	0	1	0.493	0.645	0	1	0.662	0.772	0	1	0.46	0.681	1	1	0.484	0.609	1	1	0.411	0.597	0	1	4	5	6685	[3800:12000]	1	0.439	0.74	1	0.31578947	1	0	0	1	0	8	0	-1	268.439	0	589.449
O=C(O)CC[C@H](C)[C@H]1CC[C@@H](CC1)CCCC(C)C	cyclohexane,Custom_48,Custom_21	220	cyclohexane,Custom_48,Custom_21	0	1	0.353	0.642	0	1	0.573	0.685	0	1	0.659	0.771	0	1	0.461	0.687	0	1	0.781	0.85	0	1	0.42	0.649	0	1	4	5	6685	[3800:12000]	1	0.479	0.741	1	0.31578947	1	0	0	1	0	8	0	-1	268.439	0	595.735
O=C(O)CC[C@H](C)[C@H](CC1)CC[C@@H]1[C@@H](C)[C@H](C)CC	cyclohexane,Custom_48,Custom_22	221	cyclohexane,Custom_48,Custom_22	0	1	0.372	0.548	0	1	0.533	0.665	0	1	0.654	0.776	1	1	0.523	0.657	1	1	0.472	0.611	1	1	0.403	0.585	0	1	4	5	6750	[3800:12000]	1	0.512	0.724	1	0.31578947	1	0	0	1	0	7	0	-1	268.439	0	563.393
O=C(O)CC[C@H](C)[C@H]1CC[C@@H](CC1)C[C@H](C)C(C)C	cyclohexane,Custom_48,Custom_23	222	cyclohexane,Custom_48,Custom_23	0	1	0.346	0.601	0	1	0.493	0.645	0	1	0.661	0.777	0	1	0.455	0.635	1	1	0.433	0.583	1	1	0.4	0.585	0	1	4	5	6750	[3800:12000]	1	0.448	0.708	1	0.31578947	1	0	0	1	0	7	0	-1	268.439	0	572.33
O=C(O)CC[C@H](C)[C@H](CC1)CC[C@@H]1C(C)(C)CCC	cyclohexane,Custom_48,Custom_24	223	cyclohexane,Custom_48,Custom_24	1	1	0.241	0.527	0	1	0.503	0.652	1	1	0.331	0.516	0	1	0.525	0.712	0	1	0.799	0.801	1	1	0.401	0.561	0	1	3	5	3338	[1900:5900]	1	0.442	0.611	1	0.31578947	1	0	0	1	0	7	0	-1	268.439	0	564.131
O=C(O)CC[C@H](C)[C@H]1CC[C@@H](CC1)CC(C)(C)CC	cyclohexane,Custom_48,Custom_25	224	cyclohexane,Custom_48,Custom_25	0	1	0.25	0.533	0	1	0.503	0.652	0	1	0.292	0.528	0	1	0.486	0.643	0	1	0.424	0.633	1	1	0.405	0.557	0	1	3	5	3337	[1900:5900]	1	0.444	0.612	1	0.31578947	1	0	0	1	0	7	0	-1	268.439	0	553.926
O=C(O)CC[C@H](C)[C@H]1CC[C@@H](CC1)CCC(C)(C)C	cyclohexane,Custom_48,Custom_26	225	cyclohexane,Custom_48,Custom_26	0	1	0.247	0.624	0	1	0.543	0.672	0	1	0.328	0.552	0	1	0.458	0.673	0	1	0.467	0.693	0	1	0.399	0.567	0	1	3	5	3336	[1900:5900]	1	0.502	0.623	1	0.31578947	1	0	0	1	0	7	0	-1	268.439	0	580.26
O=C(O)C[C@@H](C)C[C@H]1CC[C@H](C)CC1	cyclohexane,Custom_49,Custom_1	226	cyclohexane,Custom_49,Custom_1	0	1	0.377	0.666	0	1	0.517	0.706	0	1	0.715	0.827	0	1	0.452	0.697	0	1	0.423	0.701	0	1	0.332	0.663	0	1	4	5	8902	[5000:16000]	1	0.479	0.474	1	0.42857143	0	0	0	1	0	4	0	-1	198.305	0	453.709
O=C(O)C[C@@H](C)C[C@H]1CC[C@H](CC)CC1	cyclohexane,Custom_49,Custom_3	227	cyclohexane,Custom_49,Custom_3	0	1	0.349	0.644	0	1	0.509	0.713	0	1	0.398	0.672	0	1	0.495	0.727	0	1	0.444	0.722	0	1	0.707	0.822	0	1	4	5	8894	[5000:16000]	1	0.454	0.706	1	0.4	1	0	0	1	0	5	0	-1	212.331	0	478.592
O=C(O)C[C@@H](C)C[C@H]1CC[C@@H](CC1)CCC	cyclohexane,Custom_49,Custom_4	228	cyclohexane,Custom_49,Custom_4	0	1	0.282	0.609	0	1	0.462	0.662	0	1	0.353	0.624	0	1	0.798	0.884	0	1	0.412	0.661	0	1	0.369	0.662	0	1	4	5	5650	[3200:10000]	1	0.439	0.492	1	0.375	1	0	0	1	0	6	0	-1	226.358	0	510.703
O=C(O)C[C@@H](C)C[C@H](CC1)CC[C@@H]1C(C)C	cyclohexane,Custom_49,Custom_5	229	cyclohexane,Custom_49,Custom_5	0	1	0.285	0.621	0	1	0.461	0.689	0	1	0.37	0.641	0	1	0.791	0.876	0	1	0.407	0.66	0	1	0.427	0.684	0	1	4	5	8984	[5100:16000]	1	0.41	0.59	1	0.375	1	0	0	1	0	5	0	-1	226.358	0	496.299
O=C(O)C[C@@H](C)C[C@H]1CC[C@@H](CC1)CCCC	cyclohexane,Custom_49,Custom_6	230	cyclohexane,Custom_49,Custom_6	0	1	0.312	0.635	0	1	0.537	0.698	0	1	0.364	0.613	0	1	0.841	0.897	0	1	0.426	0.621	0	1	0.394	0.615	0	1	4	5	6677	[3800:12000]	1	0.442	0.478	1	0.35294118	1	0	0	1	0	7	0	-1	240.385	0	541.755
O=C(O)C[C@@H](C)C[C@H](CC1)CC[C@@H]1[C@@H](C)CC	cyclohexane,Custom_49,Custom_7	231	cyclohexane,Custom_49,Custom_7	0	1	0.31	0.603	0	1	0.576	0.704	0	1	0.362	0.612	0	1	0.788	0.871	1	1	0.42	0.587	1	1	0.396	0.682	0	1	4	5	5375	[3000:9600]	1	0.515	0.605	1	0.35294118	1	0	0	1	0	6	0	-1	240.385	0	521.631
O=C(O)C[C@@H](C)C[C@H]1CC[C@@H](CC1)CC(C)C	cyclohexane,Custom_49,Custom_8	232	cyclohexane,Custom_49,Custom_8	0	1	0.357	0.653	0	1	0.496	0.664	0	1	0.36	0.612	0	1	0.451	0.71	0	1	0.413	0.698	0	1	0.373	0.619	0	1	4	5	5375	[3000:9600]	1	0.47	0.603	1	0.35294118	1	0	0	1	0	6	0	-1	240.385	0	526.376
O=C(O)C[C@@H](C)C[C@H](CC1)CC[C@@H]1C(C)(C)C	cyclohexane,Custom_49,Custom_9	233	cyclohexane,Custom_49,Custom_9	0	1	0.314	0.619	0	1	0.551	0.678	1	1	0.418	0.526	0	1	0.436	0.698	0	1	0.41	0.664	0	1	0.386	0.629	0	1	3	5	2797	[1600:5000]	1	0.601	0.624	1	0.35294118	1	0	0	1	0	5	0	-1	240.385	0	511.71
O=C(O)C[C@@H](C)C[C@H]1CC[C@@H](CC1)CCCCC	cyclohexane,Custom_49,Custom_10	234	cyclohexane,Custom_49,Custom_10	0	1	0.314	0.638	0	1	0.535	0.68	0	1	0.358	0.632	0	1	0.54	0.751	0	1	0.437	0.617	0	1	0.402	0.629	0	1	4	5	5908	[3300:11000]	1	0.439	0.53	1	0.33333333	1	0	0	1	0	8	0	-1	254.412	0	573.511
O=C(O)C[C@@H](C)C[C@H](CC1)CC[C@@H]1[C@@H](C)CCC	cyclohexane,Custom_49,Custom_11	235	cyclohexane,Custom_49,Custom_11	0	1	0.266	0.612	0	1	0.535	0.667	0	1	0.403	0.644	0	1	0.827	0.884	0	1	0.422	0.621	0	1	0.399	0.684	0	1	4	5	6642	[3700:12000]	1	0.408	0.695	1	0.33333333	1	0	0	1	0	7	0	-1	254.412	0	553.772
O=C(O)C[C@@H](C)C[C@H]1CC[C@@H](CC1)C[C@@H](C)CC	cyclohexane,Custom_49,Custom_12	236	cyclohexane,Custom_49,Custom_12	0	1	0.305	0.623	0	1	0.575	0.687	0	1	0.367	0.629	0	1	0.832	0.906	0	1	0.429	0.652	0	1	0.402	0.626	0	1	4	5	6642	[3700:12000]	1	0.42	0.711	1	0.33333333	1	0	0	1	0	7	0	-1	254.412	0	549.759
O=C(O)C[C@@H](C)C[C@H]1CC[C@@H](CC1)CCC(C)C	cyclohexane,Custom_49,Custom_13	237	cyclohexane,Custom_49,Custom_13	0	1	0.31	0.632	0	1	0.495	0.647	0	1	0.406	0.645	0	1	0.841	0.901	0	1	0.43	0.654	0	1	0.407	0.632	0	1	4	5	6642	[3700:12000]	1	0.436	0.706	1	0.33333333	1	0	0	1	0	7	0	-1	254.412	0	561.495
O=C(O)C[C@@H](C)C[C@H](CC1)CC[C@@H]1[C@@H](C)C(C)C	cyclohexane,Custom_49,Custom_14	238	cyclohexane,Custom_49,Custom_14	0	1	0.297	0.619	0	1	0.534	0.667	0	1	0.358	0.632	0	1	0.82	0.896	0	1	0.425	0.622	0	1	0.401	0.674	0	1	3	5	3125	[1800:5600]	1	0.45	0.583	1	0.33333333	1	0	0	1	0	6	0	-1	254.412	0	537.523
O=C(O)C[C@@H](C)C[C@H](CC1)CC[C@@H]1CC(C)(C)C	cyclohexane,Custom_49,Custom_15	239	cyclohexane,Custom_49,Custom_15	0	1	0.584	0.714	0	1	0.506	0.655	0	1	0.34	0.519	0	1	0.443	0.695	0	1	0.405	0.702	0	1	0.368	0.601	0	1	3	5	3319	[1900:5900]	1	0.447	0.582	1	0.33333333	1	0	0	1	0	6	0	-1	254.412	0	521.68
O=C(O)C[C@@H](C)C[C@H](CC1)CC[C@@H]1C(C)(C)CC	cyclohexane,Custom_49,Custom_16	240	cyclohexane,Custom_49,Custom_16	1	1	0.259	0.499	0	1	0.506	0.655	1	1	0.361	0.514	0	1	0.481	0.719	0	1	0.418	0.653	0	1	0.399	0.685	0	1	3	5	3320	[1900:5900]	1	0.442	0.577	1	0.33333333	1	0	0	1	0	6	0	-1	254.412	0	530.184
O=C(O)C[C@@H](C)C[C@H]1CC[C@@H](CC1)CCCCCC	cyclohexane,Custom_49,Custom_17	241	cyclohexane,Custom_49,Custom_17	0	1	0.317	0.631	0	1	0.533	0.664	0	1	0.654	0.766	0	1	0.497	0.734	0	1	0.443	0.619	0	1	0.408	0.633	0	1	4	5	6212	[3500:11000]	1	0.429	0.524	1	0.31578947	1	0	0	1	0	9	0	-1	268.439	0	604.589
O=C(O)C[C@@H](C)C[C@H](CC1)CC[C@@H]1[C@@H](C)CCCC	cyclohexane,Custom_49,Custom_18	242	cyclohexane,Custom_49,Custom_18	0	1	0.301	0.632	0	1	0.573	0.685	0	1	0.663	0.773	0	1	0.568	0.763	0	1	0.43	0.677	0	1	0.403	0.681	0	1	4	5	6683	[3800:12000]	1	0.419	0.729	1	0.31578947	1	0	0	1	0	8	0	-1	268.439	0	582.555
O=C(O)C[C@@H](C)C[C@H]1CC[C@@H](CC1)C[C@H](C)CCC	cyclohexane,Custom_49,Custom_19	243	cyclohexane,Custom_49,Custom_19	0	1	0.259	0.608	0	1	0.493	0.645	0	1	0.662	0.772	0	1	0.49	0.721	0	1	0.431	0.687	0	1	0.398	0.642	0	1	4	5	6683	[3800:12000]	1	0.482	0.743	1	0.31578947	1	0	0	1	0	8	0	-1	268.439	0	581.562
O=C(O)C[C@@H](C)C[C@H]1CC[C@@H](CC1)CC[C@H](C)CC	cyclohexane,Custom_49,Custom_20	244	cyclohexane,Custom_49,Custom_20	0	1	0.319	0.632	0	1	0.533	0.665	0	1	0.663	0.772	0	1	0.458	0.704	0	1	0.441	0.648	0	1	0.416	0.653	0	1	4	5	6683	[3800:12000]	1	0.427	0.73	1	0.31578947	1	0	0	1	0	8	0	-1	268.439	0	585.169
O=C(O)C[C@@H](C)C[C@H]1CC[C@@H](CC1)CCCC(C)C	cyclohexane,Custom_49,Custom_21	245	cyclohexane,Custom_49,Custom_21	0	1	0.265	0.611	0	1	0.493	0.645	0	1	0.658	0.771	0	1	0.495	0.719	0	1	0.44	0.657	0	1	0.401	0.663	0	1	4	5	6683	[3800:12000]	1	0.477	0.741	1	0.31578947	1	0	0	1	0	8	0	-1	268.439	0	591.986
O=C(O)C[C@@H](C)C[C@H](CC1)CC[C@@H]1[C@@H](C)[C@H](C)CC	cyclohexane,Custom_49,Custom_22	246	cyclohexane,Custom_49,Custom_22	0	1	0.343	0.601	0	1	0.493	0.645	0	1	0.658	0.771	0	1	0.821	0.848	0	1	0.428	0.642	0	1	0.401	0.68	0	1	4	5	6751	[3800:12000]	1	0.439	0.705	1	0.31578947	1	0	0	1	0	7	0	-1	268.439	0	561.01
O=C(O)C[C@@H](C)C[C@H](CC1)CC[C@@H]1C[C@H](C)C(C)C	cyclohexane,Custom_49,Custom_23	247	cyclohexane,Custom_49,Custom_23	0	1	0.307	0.626	0	1	0.533	0.665	0	1	0.66	0.777	0	1	0.451	0.71	0	1	0.431	0.677	0	1	0.409	0.63	0	1	4	5	6751	[3800:12000]	1	0.525	0.729	1	0.31578947	1	0	0	1	0	7	0	-1	268.439	0	569.701
O=C(O)C[C@@H](C)C[C@H](CC1)CC[C@@H]1C(C)(C)CCC	cyclohexane,Custom_49,Custom_24	248	cyclohexane,Custom_49,Custom_24	0	1	0.245	0.542	0	1	0.543	0.672	0	1	0.341	0.514	0	1	0.481	0.731	0	1	0.411	0.646	0	1	0.389	0.679	0	1	3	5	3341	[1900:5900]	1	0.517	0.632	1	0.31578947	1	0	0	1	0	7	0	-1	268.439	0	561.747
O=C(O)C[C@@H](C)C[C@H](CC1)CC[C@@H]1CC(C)(C)CC	cyclohexane,Custom_49,Custom_25	249	cyclohexane,Custom_49,Custom_25	0	1	0.244	0.622	0	1	0.503	0.652	0	1	0.328	0.549	0	1	0.484	0.711	0	1	0.423	0.683	0	1	0.401	0.624	0	1	3	5	3340	[1900:5900]	1	0.544	0.632	1	0.31578947	1	0	0	1	0	7	0	-1	268.439	0	550.753
O=C(O)C[C@@H](C)C[C@H]1CC[C@@H](CC1)CCC(C)(C)C	cyclohexane,Custom_49,Custom_26	250	cyclohexane,Custom_49,Custom_26	0	1	0.253	0.583	0	1	0.503	0.652	0	1	0.293	0.529	0	1	0.534	0.747	0	1	0.422	0.693	0	1	0.398	0.618	0	1	3	5	3339	[1900:5900]	1	0.507	0.634	1	0.31578947	1	0	0	1	0	7	0	-1	268.439	0	577.464
O=C(O)[C@@H](C)CC[C@H]1CC[C@H](C)CC1	cyclohexane,Custom_50,Custom_1	251	cyclohexane,Custom_50,Custom_1	0	1	0.351	0.632	0	1	0.597	0.746	0	1	0.73	0.831	0	1	0.453	0.711	0	1	0.399	0.694	0	1	0.355	0.646	0	1	4	5	8895	[5000:16000]	1	0.536	0.492	1	0.42857143	1	0	0	1	0	4	0	-1	198.305	0	460.845
O=C(O)[C@@H](C)CC[C@H]1CC[C@H](CC)CC1	cyclohexane,Custom_50,Custom_3	252	cyclohexane,Custom_50,Custom_3	0	1	0.324	0.616	0	1	0.589	0.753	0	1	0.406	0.681	0	1	0.46	0.715	0	1	0.417	0.69	0	1	0.411	0.667	0	1	4	5	8918	[5000:16000]	1	0.516	0.633	1	0.4	1	0	0	1	0	5	0	-1	212.331	0	487.209
O=C(O)[C@@H](C)CC[C@H]1CC[C@@H](CC1)CCC	cyclohexane,Custom_50,Custom_4	253	cyclohexane,Custom_50,Custom_4	0	1	0.346	0.61	0	1	0.542	0.702	0	1	0.365	0.629	0	1	0.461	0.725	0	1	0.425	0.698	0	1	0.434	0.701	0	1	4	5	5652	[3200:10000]	1	0.456	0.491	1	0.375	1	0	0	1	0	6	0	-1	226.358	0	520.07
O=C(O)[C@@H](C)CC[C@H](CC1)CC[C@@H]1C(C)C	cyclohexane,Custom_50,Custom_5	254	cyclohexane,Custom_50,Custom_5	0	1	0.338	0.606	0	1	0.541	0.729	0	1	0.372	0.633	0	1	0.453	0.722	0	1	0.424	0.659	0	1	0.386	0.653	0	1	4	5	8979	[5000:16000]	1	0.574	0.641	1	0.375	1	0	0	1	0	5	0	-1	226.358	0	506.21
O=C(O)[C@@H](C)CC[C@H]1CC[C@@H](CC1)CCCC	cyclohexane,Custom_50,Custom_6	255	cyclohexane,Custom_50,Custom_6	0	1	0.633	0.752	0	1	0.577	0.718	0	1	0.368	0.612	0	1	0.464	0.716	0	1	0.431	0.677	0	1	0.407	0.687	0	1	4	5	6677	[3800:12000]	1	0.515	0.755	1	0.35294118	1	0	0	1	0	7	0	-1	240.385	0	549.855
O=C(O)[C@@H](C)CC[C@H](CC1)CC[C@@H]1[C@@H](C)CC	cyclohexane,Custom_50,Custom_7	256	cyclohexane,Custom_50,Custom_7	0	1	0.354	0.589	0	1	0.536	0.684	0	1	0.365	0.612	0	1	0.454	0.727	0	1	0.428	0.679	0	1	0.398	0.675	0	1	4	5	5376	[3000:9600]	1	0.549	0.61	1	0.35294118	1	0	0	1	0	6	0	-1	240.385	0	531.541
O=C(O)[C@@H](C)CC[C@H](CC1)CC[C@@H]1CC(C)C	cyclohexane,Custom_50,Custom_8	257	cyclohexane,Custom_50,Custom_8	0	1	0.272	0.615	0	1	0.536	0.657	0	1	0.366	0.613	0	1	0.463	0.715	0	1	0.427	0.695	0	1	0.408	0.684	0	1	4	5	5376	[3000:9600]	1	0.556	0.621	1	0.35294118	1	0	0	1	0	6	0	-1	240.385	0	533.511
O=C(O)[C@@H](C)CC[C@H](CC1)CC[C@@H]1C(C)(C)C	cyclohexane,Custom_50,Custom_9	258	cyclohexane,Custom_50,Custom_9	1	1	0.313	0.586	0	1	0.511	0.658	1	1	0.405	0.523	0	1	0.484	0.719	0	1	0.425	0.663	0	1	0.391	0.624	0	1	3	5	2798	[1600:5000]	1	0.533	0.615	1	0.35294118	1	0	0	1	0	5	0	-1	240.385	0	518.846
O=C(O)[C@@H](C)CC[C@H]1CC[C@@H](CC1)CCCCC	cyclohexane,Custom_50,Custom_10	259	cyclohexane,Custom_50,Custom_10	0	1	0.62	0.764	0	1	0.495	0.66	0	1	0.356	0.63	0	1	0.468	0.724	0	1	0.44	0.69	0	1	0.41	0.679	0	1	4	5	5380	[3000:9600]	1	0.41	0.494	1	0.33333333	1	0	0	1	0	8	0	-1	254.412	0	581.452
O=C(O)[C@@H](C)CC[C@H](CC1)CC[C@@H]1[C@@H](C)CCC	cyclohexane,Custom_50,Custom_11	260	cyclohexane,Custom_50,Custom_11	0	1	0.354	0.593	0	1	0.535	0.667	0	1	0.4	0.642	0	1	0.455	0.703	1	1	0.433	0.6	1	1	0.401	0.673	0	1	4	5	6640	[3700:12000]	1	0.566	0.745	1	0.33333333	1	0	0	1	0	7	0	-1	254.412	0	560.035
O=C(O)[C@@H](C)CC[C@H](CC1)CC[C@@H]1C[C@@H](C)CC	cyclohexane,Custom_50,Custom_12	261	cyclohexane,Custom_50,Custom_12	0	1	0.616	0.755	0	1	0.535	0.667	0	1	0.404	0.644	0	1	0.461	0.715	0	1	0.428	0.631	0	1	0.409	0.672	0	1	4	5	6640	[3700:12000]	1	0.469	0.715	1	0.33333333	1	0	0	1	0	7	0	-1	254.412	0	556.567
O=C(O)[C@@H](C)CC[C@H]1CC[C@@H](CC1)CCC(C)C	cyclohexane,Custom_50,Custom_13	262	cyclohexane,Custom_50,Custom_13	0	1	0.624	0.77	0	1	0.575	0.687	0	1	0.402	0.643	0	1	0.465	0.718	0	1	0.433	0.677	0	1	0.413	0.681	0	1	4	5	6640	[3700:12000]	1	0.473	0.7	1	0.33333333	1	0	0	1	0	7	0	-1	254.412	0	569.569
O=C(O)[C@@H](C)CC[C@H](CC1)CC[C@@H]1[C@@H](C)C(C)C	cyclohexane,Custom_50,Custom_14	263	cyclohexane,Custom_50,Custom_14	0	1	0.646	0.733	0	1	0.534	0.667	0	1	0.36	0.611	0	1	0.447	0.669	0	1	0.431	0.623	0	1	0.411	0.669	0	1	3	5	3127	[1800:5600]	1	0.677	0.611	1	0.33333333	1	0	0	1	0	6	0	-1	254.412	0	546.14
O=C(O)[C@@H](C)CC[C@H](CC1)CC[C@@H]1CC(C)(C)C	cyclohexane,Custom_50,Custom_15	264	cyclohexane,Custom_50,Custom_15	0	1	0.26	0.588	0	1	0.506	0.655	0	1	0.353	0.514	0	1	0.538	0.747	0	1	0.423	0.693	0	1	0.396	0.654	0	1	3	5	3325	[1900:5900]	1	0.508	0.589	1	0.33333333	1	0	0	1	0	6	0	-1	254.412	0	531.575
O=C(O)[C@@H](C)CC[C@H](CC1)CC[C@@H]1C(C)(C)CC	cyclohexane,Custom_50,Custom_16	265	cyclohexane,Custom_50,Custom_16	0	1	0.373	0.571	0	1	0.586	0.695	1	1	0.355	0.49	0	1	0.525	0.701	0	1	0.43	0.616	0	1	0.401	0.667	0	1	3	5	3326	[1900:5900]	1	0.507	0.585	1	0.33333333	1	0	0	1	0	6	0	-1	254.412	0	538.797
O=C(O)[C@@H](C)CC[C@H]1CC[C@@H](CC1)CCCCCC	cyclohexane,Custom_50,Custom_17	266	cyclohexane,Custom_50,Custom_17	0	1	0.614	0.774	0	1	0.493	0.644	0	1	0.355	0.618	0	1	0.469	0.735	0	1	0.444	0.687	0	1	0.413	0.681	0	1	4	5	6213	[3500:11000]	1	0.432	0.529	1	0.31578947	1	0	0	1	0	9	0	-1	268.439	0	606.798
O=C(O)[C@@H](C)CC[C@H](CC1)CC[C@@H]1[C@@H](C)CCCC	cyclohexane,Custom_50,Custom_18	267	cyclohexane,Custom_50,Custom_18	0	1	0.347	0.602	0	1	0.793	0.795	0	1	0.66	0.776	0	1	0.498	0.623	0	1	0.442	0.631	0	1	0.416	0.671	0	1	4	5	6678	[3800:12000]	1	0.489	0.741	1	0.31578947	1	0	0	1	0	8	0	-1	268.439	0	591.721
O=C(O)[C@@H](C)CC[C@H](CC1)CC[C@@H]1C[C@H](C)CCC	cyclohexane,Custom_50,Custom_19	268	cyclohexane,Custom_50,Custom_19	0	1	0.318	0.63	0	1	0.833	0.815	0	1	0.66	0.772	0	1	0.461	0.702	0	1	0.439	0.67	0	1	0.417	0.673	0	1	4	5	6679	[3800:12000]	1	0.491	0.741	1	0.31578947	1	0	0	1	0	8	0	-1	268.439	0	589.635
O=C(O)[C@@H](C)CC[C@H]1CC[C@@H](CC1)CC[C@H](C)CC	cyclohexane,Custom_50,Custom_20	269	cyclohexane,Custom_50,Custom_20	0	1	0.342	0.583	0	1	0.833	0.815	0	1	0.66	0.763	0	1	0.507	0.753	0	1	0.433	0.662	0	1	0.409	0.679	0	1	4	5	6679	[3800:12000]	1	0.404	0.719	1	0.31578947	1	0	0	1	0	8	0	-1	268.439	0	593.409
O=C(O)[C@@H](C)CC[C@H]1CC[C@@H](CC1)CCCC(C)C	cyclohexane,Custom_50,Custom_21	270	cyclohexane,Custom_50,Custom_21	0	1	0.327	0.634	0	1	0.833	0.815	0	1	0.655	0.766	0	1	0.508	0.74	0	1	0.445	0.683	0	1	0.449	0.657	0	1	4	5	6679	[3800:12000]	1	0.446	0.73	1	0.31578947	1	0	0	1	0	8	0	-1	268.439	0	598.986
O=C(O)[C@@H](C)CC[C@H](CC1)CC[C@@H]1[C@@H](C)[C@H](C)CC	cyclohexane,Custom_50,Custom_22	271	cyclohexane,Custom_50,Custom_22	0	1	0.631	0.703	0	1	0.873	0.835	0	1	0.656	0.771	1	1	0.489	0.643	0	1	0.437	0.628	1	1	0.407	0.657	0	1	4	5	6751	[3800:12000]	1	0.542	0.726	1	0.31578947	1	0	0	1	0	7	0	-1	268.439	0	569.627
O=C(O)[C@@H](C)CC[C@H](CC1)CC[C@@H]1C[C@H](C)C(C)C	cyclohexane,Custom_50,Custom_23	272	cyclohexane,Custom_50,Custom_23	0	1	0.344	0.584	0	1	0.833	0.815	0	1	0.658	0.777	0	1	0.455	0.722	0	1	0.426	0.623	0	1	0.401	0.66	0	1	4	5	6751	[3800:12000]	1	0.529	0.728	1	0.31578947	1	0	0	1	0	7	0	-1	268.439	0	576.054
O=C(O)[C@@H](C)CC[C@H](CC1)CC[C@@H]1C(C)(C)CCC	cyclohexane,Custom_50,Custom_24	273	cyclohexane,Custom_50,Custom_24	1	1	0.291	0.53	0	1	0.543	0.672	1	1	0.336	0.488	1	1	0.79	0.879	1	1	0.432	0.591	1	1	0.392	0.64	0	1	3	5	3338	[1900:5900]	1	0.455	0.602	1	0.31578947	1	0	0	1	0	7	0	-1	268.439	0	570.732
O=C(O)[C@@H](C)CC[C@H](CC1)CC[C@@H]1CC(C)(C)CC	cyclohexane,Custom_50,Custom_25	274	cyclohexane,Custom_50,Custom_25	1	1	0.551	0.681	0	1	0.503	0.652	1	1	0.334	0.519	0	1	0.453	0.666	0	1	0.426	0.627	0	1	0.4	0.588	0	1	3	5	3337	[1900:5900]	1	0.53	0.631	1	0.31578947	1	0	0	1	0	7	0	-1	268.439	0	559.37
O=C(O)[C@@H](C)CC[C@H](CC1)CC[C@@H]1CCC(C)(C)C	cyclohexane,Custom_50,Custom_26	275	cyclohexane,Custom_50,Custom_26	0	1	0.25	0.595	0	1	0.503	0.652	0	1	0.331	0.522	0	1	0.462	0.683	0	1	0.429	0.691	0	1	0.403	0.668	0	1	3	5	3336	[1900:5900]	1	0.525	0.63	1	0.31578947	1	0	0	1	0	7	0	-1	268.439	0	584.599
O=C(O)CC(C)(C)[C@H]1CC[C@H](C)CC1	cyclohexane,Custom_51,Custom_1	276	cyclohexane,Custom_51,Custom_1	1	1	0.373	0.542	0	1	0.513	0.663	1	1	0.851	0.74	0	1	0.435	0.677	0	1	0.337	0.659	0	1	0.288	0.634	0	1	4	5	8951	[5000:16000]	1	0.621	0.544	1	0.42857143	0	0	0	1	0	3	0	-1	198.305	0	431.689
O=C(O)CC(C)(C)[C@H]1CC[C@H](CC)CC1	cyclohexane,Custom_51,Custom_3	277	cyclohexane,Custom_51,Custom_3	1	1	0.373	0.586	0	1	0.553	0.681	1	1	0.452	0.629	0	1	0.438	0.691	0	1	0.356	0.657	0	1	0.295	0.622	0	1	4	5	8853	[5000:16000]	1	0.444	0.633	1	0.4	1	0	0	1	0	4	0	-1	212.331	0	456.572
O=C(O)CC(C)(C)[C@H]1CC[C@@H](CC1)CCC	cyclohexane,Custom_51,Custom_4	278	cyclohexane,Custom_51,Custom_4	0	1	0.362	0.575	0	1	0.62	0.739	0	1	0.336	0.553	0	1	0.446	0.688	0	1	0.446	0.723	0	1	0.444	0.697	0	1	4	5	5073	[2900:9000]	1	0.496	0.606	1	0.375	1	0	0	1	0	5	0	-1	226.358	0	487.622
O=C(O)CC(C)(C)[C@H]1CC[C@H](C(C)C)CC1	cyclohexane,Custom_51,Custom_5	279	cyclohexane,Custom_51,Custom_5	0	1	0.306	0.585	0	1	0.555	0.683	0	1	0.32	0.558	0	1	0.437	0.695	0	1	0.352	0.676	0	1	0.331	0.646	0	1	4	5	8833	[5000:16000]	1	0.443	0.627	1	0.375	0	0	0	1	0	4	0	-1	226.358	0	474.28
O=C(O)CC(C)(C)[C@H]1CC[C@@H](CC1)CCCC	cyclohexane,Custom_51,Custom_6	280	cyclohexane,Custom_51,Custom_6	0	1	0.303	0.568	0	1	0.551	0.679	1	1	0.408	0.524	0	1	0.442	0.696	0	1	0.459	0.729	0	1	0.371	0.663	0	1	4	5	5760	[3200:10000]	1	0.483	0.588	1	0.35294118	1	0	0	1	0	6	0	-1	240.385	0	514.9
O=C(O)CC(C)(C)[C@H]1CC[C@@H](CC1)[C@@H](C)CC	cyclohexane,Custom_51,Custom_7	281	cyclohexane,Custom_51,Custom_7	1	1	0.257	0.526	0	1	0.511	0.658	1	1	0.363	0.531	0	1	0.48	0.71	0	1	0.44	0.71	0	1	0.398	0.679	0	1	3	5	2793	[1600:5000]	1	0.528	0.606	1	0.35294118	1	0	0	1	0	5	0	-1	240.385	0	499.612
O=C(O)CC(C)(C)[C@H]1CC[C@@H](CC1)CC(C)C	cyclohexane,Custom_51,Custom_8	282	cyclohexane,Custom_51,Custom_8	0	1	0.26	0.539	0	1	0.471	0.638	1	1	0.416	0.527	0	1	0.438	0.698	0	1	0.449	0.725	0	1	0.373	0.653	0	1	3	5	2793	[1600:5000]	1	0.536	0.607	1	0.35294118	1	0	0	1	0	5	0	-1	240.385	0	504.357
O=C(O)CC(C)(C)[C@H]1CC[C@H](C(C)(C)C)CC1	cyclohexane,Custom_51,Custom_9	283	cyclohexane,Custom_51,Custom_9	1	1	0.269	0.495	1	1	0.807	0.747	1	0	0.39	0.635	0	1	0.416	0.656	0	1	0.341	0.67	0	1	0.336	0.644	0	1	4	5	8964	[5000:16000]	1	0.473	0.721	1	0.35294118	0	0	0	1	0	4	0	-1	240.385	0	489.691
O=C(O)CC(C)(C)[C@H]1CC[C@@H](CC1)CCCCC	cyclohexane,Custom_51,Custom_10	284	cyclohexane,Custom_51,Custom_10	1	1	0.217	0.51	0	1	0.506	0.655	1	1	0.362	0.516	0	1	0.44	0.705	0	1	0.422	0.694	0	1	0.38	0.639	0	1	3	5	3355	[1900:6000]	1	0.471	0.613	1	0.33333333	1	0	0	1	0	7	0	-1	254.412	0	547.491
O=C(O)CC(C)(C)[C@H]1CC[C@@H](CC1)[C@@H](C)CCC	cyclohexane,Custom_51,Custom_11	285	cyclohexane,Custom_51,Custom_11	1	1	0.206	0.501	0	1	0.506	0.655	1	1	0.391	0.519	0	1	0.434	0.685	0	1	0.406	0.692	0	1	0.36	0.634	0	1	4	5	5764	[3200:10000]	1	0.457	0.571	1	0.33333333	1	0	0	1	0	6	0	-1	254.412	0	531.21
O=C(O)CC(C)(C)[C@H]1CC[C@@H](CC1)C[C@@H](C)CC	cyclohexane,Custom_51,Custom_12	286	cyclohexane,Custom_51,Custom_12	1	1	0.215	0.507	0	1	0.506	0.655	1	1	0.357	0.514	0	1	0.442	0.703	0	1	0.42	0.689	0	1	0.431	0.691	0	1	4	5	5764	[3200:10000]	1	0.462	0.583	1	0.33333333	1	0	0	1	0	6	0	-1	254.412	0	527.741
O=C(O)CC(C)(C)[C@H]1CC[C@@H](CC1)CCC(C)C	cyclohexane,Custom_51,Custom_13	287	cyclohexane,Custom_51,Custom_13	0	1	0.209	0.566	0	1	0.466	0.635	1	1	0.347	0.49	0	1	0.439	0.677	0	1	0.425	0.699	0	1	0.379	0.66	0	1	3	5	3330	[1900:5900]	1	0.465	0.584	1	0.33333333	1	0	0	1	0	6	0	-1	254.412	0	538.412
O=C(O)CC(C)(C)[C@H]1CC[C@@H](CC1)[C@@H](C)C(C)C	cyclohexane,Custom_51,Custom_14	288	cyclohexane,Custom_51,Custom_14	1	1	0.246	0.521	0	1	0.506	0.655	1	1	0.406	0.521	0	1	0.434	0.65	0	1	0.49	0.735	0	1	0.723	0.839	0	1	4	5	5252	[3000:9300]	1	0.451	0.58	1	0.33333333	1	0	0	1	0	5	0	-1	254.412	0	515.504
O=C(O)CC(C)(C)[C@H]1CC[C@@H](CC1)CC(C)(C)C	cyclohexane,Custom_51,Custom_15	289	cyclohexane,Custom_51,Custom_15	0	1	0.275	0.515	1	1	0.81	0.748	1	1	0.378	0.63	0	1	0.434	0.701	0	1	0.437	0.714	0	1	0.368	0.66	0	1	4	5	5470	[3100:9700]	1	0.451	0.547	1	0.33333333	1	0	0	1	0	5	0	-1	254.412	0	499.645
O=C(O)CC(C)(C)[C@H]1CC[C@@H](CC1)C(C)(C)CC	cyclohexane,Custom_51,Custom_16	290	cyclohexane,Custom_51,Custom_16	0	1	0.294	0.544	1	1	0.73	0.708	1	1	0.374	0.628	0	1	0.424	0.635	0	1	0.386	0.672	0	1	0.337	0.632	0	1	4	5	5469	[3100:9700]	1	0.512	0.558	1	0.33333333	1	0	0	1	0	5	0	-1	254.412	0	508.165
O=C(O)CC(C)(C)[C@H]1CC[C@@H](CC1)CCCCCC	cyclohexane,Custom_51,Custom_17	291	cyclohexane,Custom_51,Custom_17	0	1	0.253	0.545	0	1	0.542	0.672	1	1	0.344	0.487	0	1	0.437	0.702	0	1	0.425	0.684	0	1	0.383	0.662	0	1	4	5	6468	[3600:12000]	1	0.426	0.687	1	0.31578947	1	0	0	1	0	8	0	-1	268.439	0	582.408
O=C(O)CC(C)(C)[C@H]1CC[C@@H](CC1)[C@@H](C)CCCC	cyclohexane,Custom_51,Custom_18	292	cyclohexane,Custom_51,Custom_18	0	1	0.239	0.537	0	1	0.543	0.672	0	1	0.328	0.515	0	1	0.474	0.72	0	1	0.412	0.672	0	1	0.372	0.616	0	1	3	5	3347	[1900:6000]	1	0.444	0.601	1	0.31578947	1	0	0	1	0	7	0	-1	268.439	0	562.804
O=C(O)CC(C)(C)[C@H]1CC[C@@H](CC1)C[C@H](C)CCC	cyclohexane,Custom_51,Custom_19	293	cyclohexane,Custom_51,Custom_19	0	1	0.206	0.565	0	1	0.463	0.632	0	1	0.34	0.519	0	1	0.482	0.731	0	1	0.418	0.682	0	1	0.388	0.673	0	1	3	5	3347	[1900:6000]	1	0.502	0.61	1	0.31578947	1	0	0	1	0	7	0	-1	268.439	0	558.998
O=C(O)CC(C)(C)[C@H]1CC[C@@H](CC1)CC[C@H](C)CC	cyclohexane,Custom_51,Custom_20	294	cyclohexane,Custom_51,Custom_20	1	1	0.251	0.533	0	1	0.503	0.652	1	1	0.333	0.519	0	1	0.478	0.69	0	1	0.434	0.688	0	1	0.388	0.66	0	1	3	5	3347	[1900:6000]	1	0.446	0.599	1	0.31578947	1	0	0	1	0	7	0	-1	268.439	0	562.233
O=C(O)CC(C)(C)[C@H]1CC[C@@H](CC1)CCCC(C)C	cyclohexane,Custom_51,Custom_21	295	cyclohexane,Custom_51,Custom_21	0	1	0.208	0.567	0	1	0.463	0.632	0	1	0.342	0.513	0	1	0.437	0.677	0	1	0.423	0.698	0	1	0.386	0.64	0	1	3	5	3347	[1900:6000]	1	0.514	0.62	1	0.31578947	1	0	0	1	0	7	0	-1	268.439	0	568.983
O=C(O)CC(C)(C)[C@H]1CC[C@@H](CC1)[C@@H](C)[C@H](C)CC	cyclohexane,Custom_51,Custom_22	296	cyclohexane,Custom_51,Custom_22	1	1	0.28	0.536	0	1	0.543	0.672	1	1	0.341	0.511	0	1	0.436	0.688	0	1	0.454	0.671	0	1	0.419	0.68	0	1	3	5	3104	[1700:5500]	1	0.48	0.578	1	0.31578947	1	0	0	1	0	6	0	-1	268.439	0	538.992
O=C(O)CC(C)(C)[C@H]1CC[C@@H](CC1)C[C@H](C)C(C)C	cyclohexane,Custom_51,Custom_23	297	cyclohexane,Custom_51,Custom_23	1	1	0.247	0.493	0	1	0.503	0.652	1	1	0.338	0.489	0	1	0.444	0.709	0	1	0.432	0.685	0	1	0.398	0.658	0	1	3	5	3216	[1800:5700]	1	0.488	0.579	1	0.31578947	1	0	0	1	0	6	0	-1	268.439	0	547.137
O=C(O)CC(C)(C)[C@H]1CC[C@@H](CC1)C(C)(C)CCC	cyclohexane,Custom_51,Custom_24	298	cyclohexane,Custom_51,Custom_24	1	1	0.162	0.503	1	1	0.772	0.73	1	1	0.338	0.584	0	1	0.428	0.692	0	1	0.47	0.685	0	1	0.344	0.631	0	1	3	5	3652	[2100:6500]	1	0.417	0.571	1	0.31578947	1	0	0	1	0	6	0	-1	268.439	0	539.728
O=C(O)CC(C)(C)[C@H]1CC[C@@H](CC1)CC(C)(C)CC	cyclohexane,Custom_51,Custom_25	299	cyclohexane,Custom_51,Custom_25	1	1	0.18	0.505	1	1	0.732	0.71	1	1	0.334	0.584	0	1	0.441	0.701	0	1	0.416	0.68	0	1	0.395	0.664	0	1	3	5	3652	[2100:6500]	1	0.59	0.593	1	0.31578947	1	0	0	1	0	6	0	-1	268.439	0	528.734
O=C(O)CC(C)(C)[C@H]1CC[C@@H](CC1)CCC(C)(C)C	cyclohexane,Custom_51,Custom_26	300	cyclohexane,Custom_51,Custom_26	1	0	0.183	0.483	1	1	0.772	0.73	1	1	0.316	0.549	1	1	0.44	0.677	0	1	0.421	0.697	1	1	0.377	0.627	0	1	3	5	3652	[2100:6500]	1	0.573	0.594	1	0.31578947	1	0	0	1	0	6	0	-1	268.439	0	555.445
O=C(O)C(C)(C)C[C@H]1CC[C@H](C)CC1	cyclohexane,Custom_52,Custom_1	301	cyclohexane,Custom_52,Custom_1	1	1	0.675	0.701	0	1	0.513	0.663	1	1	0.815	0.778	0	1	0.485	0.726	0	1	0.371	0.676	0	1	0.343	0.658	0	1	4	5	8983	[5100:16000]	1	0.591	0.546	1	0.42857143	2	0	0	1	0	3	0	-1	198.305	0	431.963
O=C(O)C(C)(C)C[C@H]1CC[C@H](CC)CC1	cyclohexane,Custom_52,Custom_3	302	cyclohexane,Custom_52,Custom_3	0	1	0.349	0.576	0	1	0.513	0.661	0	1	0.381	0.631	0	1	0.449	0.693	0	1	0.383	0.686	0	1	0.4	0.687	0	1	4	5	8813	[5000:16000]	1	0.785	0.677	1	0.4	2	0	0	1	0	4	0	-1	212.331	0	456.327
O=C(O)C(C)(C)C[C@H]1CC[C@@H](CC1)CCC	cyclohexane,Custom_52,Custom_4	303	cyclohexane,Custom_52,Custom_4	1	1	0.33	0.569	0	1	0.58	0.719	1	1	0.326	0.545	0	1	0.882	0.901	0	1	0.401	0.7	0	1	0.371	0.641	0	1	4	5	5136	[2900:9100]	1	0.628	0.601	1	0.375	2	0	0	1	0	5	0	-1	226.358	0	487.895
O=C(O)C(C)(C)C[C@H](CC1)CC[C@@H]1C(C)C	cyclohexane,Custom_52,Custom_5	304	cyclohexane,Custom_52,Custom_5	1	1	0.342	0.57	0	1	0.515	0.663	1	1	0.383	0.58	0	1	0.459	0.694	0	1	0.39	0.685	0	1	0.705	0.812	0	1	4	5	8841	[5000:16000]	1	0.491	0.633	1	0.375	2	0	0	1	0	4	0	-1	226.358	0	474.553
O=C(O)C(C)(C)C[C@H]1CC[C@@H](CC1)CCCC	cyclohexane,Custom_52,Custom_6	305	cyclohexane,Custom_52,Custom_6	1	1	0.273	0.532	0	1	0.511	0.659	1	1	0.405	0.523	0	1	0.84	0.876	0	1	0.404	0.693	0	1	0.414	0.667	0	1	4	5	5730	[3200:10000]	1	0.554	0.605	1	0.35294118	2	0	0	1	0	6	0	-1	240.385	0	519.492
O=C(O)C(C)(C)C[C@H](CC1)CC[C@@H]1[C@@H](C)CC	cyclohexane,Custom_52,Custom_7	306	cyclohexane,Custom_52,Custom_7	1	1	0.312	0.559	0	1	0.471	0.638	1	1	0.409	0.523	0	1	0.538	0.721	0	1	0.401	0.641	0	1	0.381	0.659	0	1	3	5	2699	[1500:4800]	1	0.54	0.603	1	0.35294118	2	0	0	1	0	5	0	-1	240.385	0	499.884
O=C(O)C(C)(C)C[C@H]1CC[C@@H](CC1)CC(C)C	cyclohexane,Custom_52,Custom_8	307	cyclohexane,Custom_52,Custom_8	0	1	0.308	0.618	0	1	0.551	0.678	1	1	0.392	0.517	0	1	0.836	0.883	0	1	0.407	0.694	0	1	0.718	0.816	0	1	3	5	2700	[1500:4800]	1	0.547	0.608	1	0.35294118	2	0	0	1	0	5	0	-1	240.385	0	504.629
O=C(O)C(C)(C)C[C@H](CC1)CC[C@@H]1C(C)(C)C	cyclohexane,Custom_52,Custom_9	308	cyclohexane,Custom_52,Custom_9	0	1	0.339	0.524	1	1	0.807	0.747	1	1	0.456	0.67	0	1	0.433	0.677	0	1	0.387	0.679	0	1	0.367	0.636	0	1	4	5	8964	[5000:16000]	1	0.613	0.741	1	0.35294118	2	0	0	1	0	4	0	-1	240.385	0	489.964
O=C(O)C(C)(C)C[C@H]1CC[C@@H](CC1)CCCCC	cyclohexane,Custom_52,Custom_10	309	cyclohexane,Custom_52,Custom_10	1	1	0.301	0.552	0	1	0.506	0.655	1	1	0.351	0.49	0	1	0.877	0.908	0	1	0.415	0.639	0	1	0.384	0.645	0	1	3	5	3318	[1900:5900]	1	0.528	0.616	1	0.33333333	2	0	0	1	0	7	0	-1	254.412	0	546.693
O=C(O)C(C)(C)C[C@H](CC1)CC[C@@H]1[C@@H](C)CCC	cyclohexane,Custom_52,Custom_11	310	cyclohexane,Custom_52,Custom_11	1	1	0.307	0.556	0	1	0.466	0.635	1	1	0.355	0.515	0	1	0.494	0.704	0	1	0.406	0.627	0	1	0.387	0.661	0	1	4	5	5650	[3200:10000]	1	0.445	0.581	1	0.33333333	2	0	0	1	0	6	0	-1	254.412	0	531.482
O=C(O)C(C)(C)C[C@H]1CC[C@@H](CC1)C[C@@H](C)CC	cyclohexane,Custom_52,Custom_12	311	cyclohexane,Custom_52,Custom_12	0	1	0.26	0.559	0	1	0.466	0.635	0	1	0.343	0.515	0	1	0.875	0.904	0	1	0.413	0.635	0	1	0.718	0.815	0	1	3	5	3201	[1800:5700]	1	0.538	0.594	1	0.33333333	2	0	0	1	0	6	0	-1	254.412	0	528.013
O=C(O)C(C)(C)C[C@H]1CC[C@@H](CC1)CCC(C)C	cyclohexane,Custom_52,Custom_13	312	cyclohexane,Custom_52,Custom_13	0	1	0.266	0.566	0	1	0.506	0.655	0	1	0.352	0.514	0	1	0.836	0.881	0	1	0.45	0.657	0	1	0.722	0.819	0	1	3	5	3202	[1800:5700]	1	0.529	0.594	1	0.33333333	2	0	0	1	0	6	0	-1	254.412	0	536.891
O=C(O)C(C)(C)C[C@H](CC1)CC[C@@H]1[C@@H](C)C(C)C	cyclohexane,Custom_52,Custom_14	313	cyclohexane,Custom_52,Custom_14	1	1	0.599	0.702	0	1	0.466	0.635	1	1	0.356	0.49	0	1	0.568	0.742	0	1	0.414	0.629	0	1	0.386	0.629	0	1	4	5	5249	[3000:9300]	1	0.44	0.579	1	0.33333333	2	0	0	1	0	5	0	-1	254.412	0	515.777
O=C(O)C(C)(C)C[C@H]1CC[C@@H](CC1)CC(C)(C)C	cyclohexane,Custom_52,Custom_15	314	cyclohexane,Custom_52,Custom_15	1	0	0.193	0.466	1	1	0.73	0.708	1	1	0.341	0.588	1	1	0.522	0.665	0	1	0.407	0.634	1	1	0.417	0.61	0	1	4	5	5844	[3300:10000]	1	0.511	0.585	1	0.33333333	2	0	0	1	0	5	0	-1	254.412	0	495.936
O=C(O)C(C)(C)C[C@H](CC1)CC[C@@H]1C(C)(C)CC	cyclohexane,Custom_52,Custom_16	315	cyclohexane,Custom_52,Custom_16	0	1	0.317	0.528	1	1	0.73	0.708	1	1	0.378	0.63	0	1	0.782	0.822	0	1	0.402	0.613	0	1	0.372	0.653	0	1	4	5	5844	[3300:10000]	1	0.45	0.584	1	0.33333333	2	0	0	1	0	5	0	-1	254.412	0	506.596
O=C(O)C(C)(C)C[C@H]1CC[C@@H](CC1)CCCCCC	cyclohexane,Custom_52,Custom_17	316	cyclohexane,Custom_52,Custom_17	0	1	0.294	0.583	0	1	0.502	0.652	1	1	0.335	0.486	0	1	0.799	0.889	0	1	0.422	0.649	0	1	0.388	0.648	0	1	4	5	6448	[3600:11000]	1	0.505	0.703	1	0.31578947	2	0	0	1	0	8	0	-1	268.439	0	582.683
O=C(O)C(C)(C)C[C@H](CC1)CC[C@@H]1[C@@H](C)CCCC	cyclohexane,Custom_52,Custom_18	317	cyclohexane,Custom_52,Custom_18	1	1	0.294	0.575	0	1	0.503	0.652	1	1	0.291	0.525	0	1	0.533	0.733	0	1	0.416	0.592	0	1	0.391	0.63	0	1	3	5	3316	[1900:5900]	1	0.446	0.597	1	0.31578947	2	0	0	1	0	7	0	-1	268.439	0	559.095
O=C(O)C(C)(C)C[C@H]1CC[C@@H](CC1)C[C@H](C)CCC	cyclohexane,Custom_52,Custom_19	318	cyclohexane,Custom_52,Custom_19	0	1	0.253	0.558	0	1	0.503	0.652	0	1	0.329	0.523	0	1	0.574	0.748	0	1	0.422	0.606	0	1	0.391	0.613	0	1	3	5	3317	[1900:5900]	1	0.446	0.597	1	0.31578947	2	0	0	1	0	7	0	-1	268.439	0	555.289
O=C(O)C(C)(C)C[C@H]1CC[C@@H](CC1)CC[C@H](C)CC	cyclohexane,Custom_52,Custom_20	319	cyclohexane,Custom_52,Custom_20	1	1	0.297	0.556	0	1	0.503	0.652	1	1	0.334	0.522	0	1	0.457	0.718	0	1	0.418	0.632	0	1	0.722	0.823	0	1	3	5	3317	[1900:5900]	1	0.54	0.622	1	0.31578947	2	0	0	1	0	7	0	-1	268.439	0	565.271
O=C(O)C(C)(C)C[C@H]1CC[C@@H](CC1)CCCC(C)C	cyclohexane,Custom_52,Custom_21	320	cyclohexane,Custom_52,Custom_21	0	1	0.214	0.54	0	1	0.463	0.632	0	1	0.333	0.519	0	1	0.498	0.732	0	1	0.427	0.644	0	1	0.391	0.642	0	1	3	5	3317	[1900:5900]	1	0.514	0.614	1	0.31578947	2	0	0	1	0	7	0	-1	268.439	0	568.051
O=C(O)C(C)(C)C[C@H](CC1)CC[C@@H]1[C@@H](C)[C@H](C)CC	cyclohexane,Custom_52,Custom_22	321	cyclohexane,Custom_52,Custom_22	1	1	0.629	0.738	0	1	0.543	0.672	1	1	0.337	0.514	0	1	0.527	0.694	0	1	0.42	0.59	0	1	0.391	0.629	0	1	3	5	2965	[1700:5300]	1	0.483	0.582	1	0.31578947	2	0	0	1	0	6	0	-1	268.439	0	535.281
O=C(O)C(C)(C)C[C@H]1CC[C@@H](CC1)C[C@H](C)C(C)C	cyclohexane,Custom_52,Custom_23	322	cyclohexane,Custom_52,Custom_23	1	1	0.335	0.603	0	1	0.503	0.652	1	1	0.332	0.513	0	1	0.533	0.712	0	1	0.455	0.655	0	1	0.719	0.823	0	1	3	5	2966	[1700:5300]	1	0.492	0.593	1	0.31578947	2	0	0	1	0	6	0	-1	268.439	0	543.428
O=C(O)C(C)(C)C[C@H](CC1)CC[C@@H]1C(C)(C)CCC	cyclohexane,Custom_52,Custom_24	323	cyclohexane,Custom_52,Custom_24	0	1	0.185	0.535	1	1	0.732	0.71	1	1	0.339	0.587	0	1	0.448	0.69	0	1	0.405	0.589	0	1	0.369	0.61	0	1	3	5	3658	[2100:6500]	1	0.476	0.575	1	0.31578947	2	0	0	1	0	6	0	-1	268.439	0	536.388
O=C(O)C(C)(C)C[C@H]1CC[C@@H](CC1)CC(C)(C)CC	cyclohexane,Custom_52,Custom_25	324	cyclohexane,Custom_52,Custom_25	0	1	0.188	0.537	1	1	0.732	0.71	1	1	0.321	0.55	0	1	0.828	0.876	0	1	0.417	0.592	0	1	0.722	0.757	0	1	3	5	3658	[2100:6500]	1	0.475	0.575	1	0.31578947	2	0	0	1	0	6	0	-1	268.439	0	525.569
O=C(O)C(C)(C)C[C@H]1CC[C@@H](CC1)CCC(C)(C)C	cyclohexane,Custom_52,Custom_26	325	cyclohexane,Custom_52,Custom_26	1	0	0.194	0.49	1	1	0.772	0.73	1	1	0.327	0.556	0	1	0.575	0.75	0	1	0.753	0.814	0	1	0.73	0.805	0	1	3	5	3659	[2100:6500]	1	0.479	0.576	1	0.31578947	2	0	0	1	0	6	0	-1	268.439	0	555.275
O=C(O)[C@@H](C)[C@@H](C)[C@H]1CC[C@H](C)CC1	cyclohexane,Custom_53,Custom_1	326	cyclohexane,Custom_53,Custom_1	0	1	0.304	0.618	0	1	0.596	0.733	0	1	0.77	0.813	0	1	0.447	0.703	0	1	0.374	0.681	0	1	0.343	0.662	0	1	4	5	8853	[5000:16000]	1	0.536	0.49	1	0.42857143	0	0	0	1	0	3	0	-1	198.305	0	431.853
O=C(O)[C@@H](C)[C@@H](C)[C@H]1CC[C@H](CC)CC1	cyclohexane,Custom_53,Custom_3	327	cyclohexane,Custom_53,Custom_3	0	1	0.324	0.574	0	1	0.508	0.713	0	1	0.384	0.675	0	1	0.493	0.722	0	1	0.389	0.679	0	1	0.352	0.647	0	1	4	5	8833	[5000:16000]	1	0.608	0.636	1	0.4	1	0	0	1	0	4	0	-1	212.331	0	456.736
O=C(O)[C@@H](C)[C@@H](C)[C@H]1CC[C@@H](CC1)CCC	cyclohexane,Custom_53,Custom_4	328	cyclohexane,Custom_53,Custom_4	0	1	0.315	0.573	0	1	0.541	0.729	0	1	0.377	0.644	0	1	0.536	0.721	0	1	0.406	0.68	0	1	0.725	0.834	0	1	4	5	8968	[5000:16000]	1	0.519	0.608	1	0.375	1	0	0	1	0	5	0	-1	226.358	0	488.303
O=C(O)[C@@H](C)[C@@H](C)[C@H]1CC[C@H](C(C)C)CC1	cyclohexane,Custom_53,Custom_5	329	cyclohexane,Custom_53,Custom_5	0	1	0.296	0.561	0	1	0.582	0.749	0	1	0.365	0.638	0	1	0.531	0.724	0	1	0.394	0.678	0	1	0.347	0.638	0	1	4	5	8832	[5000:16000]	1	0.496	0.614	1	0.375	1	0	0	1	0	4	0	-1	226.358	0	474.443
O=C(O)[C@@H](C)[C@@H](C)[C@H]1CC[C@@H](CC1)CCCC	cyclohexane,Custom_53,Custom_6	330	cyclohexane,Custom_53,Custom_6	0	1	0.351	0.588	0	1	0.536	0.657	0	1	0.34	0.601	0	1	0.533	0.728	0	1	0.423	0.69	0	1	0.4	0.657	0	1	4	5	5375	[3000:9600]	1	0.69	0.639	1	0.35294118	1	0	0	1	0	6	0	-1	240.385	0	519.899
O=C(O)[C@@H](C)[C@@H](C)[C@H]1CC[C@@H](CC1)[C@@H](C)CC	cyclohexane,Custom_53,Custom_7	331	cyclohexane,Custom_53,Custom_7	0	1	0.59	0.711	0	1	0.496	0.706	0	1	0.345	0.615	0	1	0.531	0.723	0	1	0.446	0.658	0	1	0.376	0.671	0	1	4	5	5048	[2800:9000]	1	0.699	0.634	1	0.35294118	1	0	0	1	0	5	0	-1	240.385	0	509.265
O=C(O)[C@@H](C)[C@@H](C)[C@H]1CC[C@@H](CC1)CC(C)C	cyclohexane,Custom_53,Custom_8	332	cyclohexane,Custom_53,Custom_8	0	1	0.297	0.607	0	1	0.576	0.746	0	1	0.345	0.604	0	1	0.533	0.718	0	1	0.455	0.718	0	1	0.403	0.659	0	1	3	5	2555	[1400:4500]	1	0.699	0.623	1	0.35294118	1	0	0	1	0	5	0	-1	240.385	0	504.519
O=C(O)[C@@H](C)[C@@H](C)[C@H](CC1)CC[C@@H]1C(C)(C)C	cyclohexane,Custom_53,Custom_9	333	cyclohexane,Custom_53,Custom_9	1	1	0.598	0.708	0	1	0.51	0.658	1	1	0.369	0.571	0	1	0.434	0.647	0	1	0.394	0.683	0	1	0.343	0.63	0	1	4	5	9000	[5100:16000]	1	0.573	0.622	1	0.35294118	1	0	0	1	0	4	0	-1	240.385	0	489.854
O=C(O)[C@@H](C)[C@@H](C)[C@H]1CC[C@@H](CC1)CCCCC	cyclohexane,Custom_53,Custom_10	334	cyclohexane,Custom_53,Custom_10	0	1	0.351	0.588	0	1	0.535	0.667	0	1	0.364	0.612	0	1	0.451	0.709	0	1	0.434	0.652	0	1	0.411	0.666	0	1	4	5	6643	[3700:12000]	1	0.47	0.709	1	0.33333333	1	0	0	1	0	7	0	-1	254.412	0	553.846
O=C(O)[C@@H](C)[C@@H](C)[C@H]1CC[C@@H](CC1)[C@@H](C)CCC	cyclohexane,Custom_53,Custom_11	335	cyclohexane,Custom_53,Custom_11	0	1	0.339	0.562	0	1	0.534	0.667	0	1	0.363	0.613	0	1	0.825	0.857	0	1	0.419	0.63	0	1	0.384	0.656	0	1	4	5	5584	[3100:9900]	1	0.433	0.571	1	0.33333333	1	0	0	1	0	6	0	-1	254.412	0	530.2
O=C(O)[C@@H](C)[C@@H](C)[C@H]1CC[C@@H](CC1)C[C@@H](C)CC	cyclohexane,Custom_53,Custom_12	336	cyclohexane,Custom_53,Custom_12	0	1	0.345	0.586	0	1	0.534	0.667	0	1	0.36	0.612	0	1	0.528	0.687	0	1	0.429	0.642	0	1	0.407	0.628	0	1	4	5	5584	[3100:9900]	1	0.519	0.595	1	0.33333333	1	0	0	1	0	6	0	-1	254.412	0	530.606
O=C(O)[C@@H](C)[C@@H](C)[C@H]1CC[C@@H](CC1)CCC(C)C	cyclohexane,Custom_53,Custom_13	337	cyclohexane,Custom_53,Custom_13	0	1	0.347	0.592	0	1	0.534	0.667	0	1	0.36	0.611	0	1	0.449	0.708	0	1	0.437	0.649	0	1	0.415	0.656	0	1	4	5	5585	[3100:9900]	1	0.537	0.595	1	0.33333333	1	0	0	1	0	6	0	-1	254.412	0	539.096
O=C(O)[C@@H](C)[C@@H](C)[C@H]1CC[C@@H](CC1)[C@@H](C)C(C)C	cyclohexane,Custom_53,Custom_14	338	cyclohexane,Custom_53,Custom_14	0	1	0.622	0.7	0	1	0.534	0.667	0	1	0.336	0.601	0	1	0.819	0.866	0	1	0.418	0.588	0	1	0.393	0.656	0	1	4	5	5210	[2900:9300]	1	0.436	0.575	1	0.33333333	1	0	0	1	0	5	0	-1	254.412	0	515.667
O=C(O)[C@@H](C)[C@@H](C)[C@H]1CC[C@@H](CC1)CC(C)(C)C	cyclohexane,Custom_53,Custom_15	339	cyclohexane,Custom_53,Custom_15	0	1	0.299	0.576	0	1	0.506	0.655	1	1	0.362	0.496	0	1	0.486	0.7	0	1	0.456	0.705	0	1	0.436	0.644	0	1	4	5	5251	[3000:9300]	1	0.444	0.579	1	0.33333333	1	0	0	1	0	5	0	-1	254.412	0	499.809
O=C(O)[C@@H](C)[C@@H](C)[C@H](CC1)CC[C@@H]1C(C)(C)CC	cyclohexane,Custom_53,Custom_16	340	cyclohexane,Custom_53,Custom_16	0	1	0.244	0.543	0	1	0.586	0.695	1	1	0.404	0.521	1	1	0.522	0.634	0	1	0.406	0.644	1	1	0.366	0.669	0	1	4	5	5251	[3000:9300]	1	0.436	0.577	1	0.33333333	1	0	0	1	0	5	0	-1	254.412	0	508.328
O=C(O)[C@@H](C)[C@@H](C)[C@H]1CC[C@@H](CC1)CCCCCC	cyclohexane,Custom_53,Custom_17	341	cyclohexane,Custom_53,Custom_17	0	1	0.347	0.588	0	1	0.533	0.665	0	1	0.316	0.618	0	1	0.451	0.694	0	1	0.443	0.64	0	1	0.416	0.64	0	1	4	5	6673	[3800:12000]	1	0.48	0.736	1	0.31578947	1	0	0	1	0	8	0	-1	268.439	0	575.21
O=C(O)[C@@H](C)[C@@H](C)[C@H]1CC[C@@H](CC1)[C@@H](C)CCCC	cyclohexane,Custom_53,Custom_18	342	cyclohexane,Custom_53,Custom_18	0	1	0.377	0.557	0	1	0.533	0.665	0	1	0.352	0.627	0	1	0.826	0.834	0	1	0.434	0.633	0	1	0.393	0.616	0	1	4	5	6754	[3800:12000]	1	0.527	0.717	1	0.31578947	1	0	0	1	0	7	0	-1	268.439	0	561.704
O=C(O)[C@@H](C)[C@@H](C)[C@H]1CC[C@@H](CC1)C[C@H](C)CCC	cyclohexane,Custom_53,Custom_19	343	cyclohexane,Custom_53,Custom_19	0	1	0.344	0.602	0	1	0.493	0.645	0	1	0.355	0.622	0	1	0.488	0.683	0	1	0.436	0.642	0	1	0.413	0.631	0	1	4	5	6754	[3800:12000]	1	0.431	0.696	1	0.31578947	1	0	0	1	0	7	0	-1	268.439	0	559.162
O=C(O)[C@@H](C)[C@@H](C)[C@H]1CC[C@@H](CC1)CC[C@H](C)CC	cyclohexane,Custom_53,Custom_20	344	cyclohexane,Custom_53,Custom_20	0	1	0.637	0.708	0	1	0.573	0.685	0	1	0.654	0.767	0	1	0.45	0.664	0	1	0.446	0.64	0	1	0.414	0.639	0	1	4	5	6754	[3800:12000]	1	0.453	0.704	1	0.31578947	1	0	0	1	0	7	0	-1	268.439	0	560.973
O=C(O)[C@@H](C)[C@@H](C)[C@H]1CC[C@@H](CC1)CCCC(C)C	cyclohexane,Custom_53,Custom_21	345	cyclohexane,Custom_53,Custom_21	0	1	0.309	0.625	0	1	0.533	0.665	0	1	0.354	0.617	0	1	0.451	0.666	0	1	0.445	0.643	0	1	0.424	0.673	0	1	4	5	6754	[3800:12000]	1	0.548	0.726	1	0.31578947	1	0	0	1	0	7	0	-1	268.439	0	570.151
O=C(O)[C@@H](C)[C@@H](C)[C@H]1CC[C@@H](CC1)[C@@H](C)[C@H](C)CC	cyclohexane,Custom_53,Custom_22	346	cyclohexane,Custom_53,Custom_22	0	1	0.648	0.71	0	1	0.533	0.665	0	1	0.323	0.62	1	1	0.518	0.653	1	1	0.432	0.559	1	1	0.392	0.616	0	1	3	5	3156	[1800:5600]	1	0.429	0.574	1	0.31578947	1	0	0	1	0	6	0	-1	268.439	0	539.154
O=C(O)[C@@H](C)[C@@H](C)[C@H]1CC[C@@H](CC1)C[C@H](C)C(C)C	cyclohexane,Custom_53,Custom_23	347	cyclohexane,Custom_53,Custom_23	0	1	0.673	0.698	0	1	0.533	0.665	0	1	0.319	0.619	0	1	0.446	0.656	0	1	0.439	0.603	0	1	0.445	0.616	0	1	3	5	3156	[1800:5600]	1	0.525	0.591	1	0.31578947	1	0	0	1	0	6	0	-1	268.439	0	546.171
O=C(O)[C@@H](C)[C@@H](C)[C@H](CC1)CC[C@@H]1C(C)(C)CCC	cyclohexane,Custom_53,Custom_24	348	cyclohexane,Custom_53,Custom_24	0	1	0.283	0.509	0	1	0.543	0.672	1	1	0.344	0.485	0	1	0.446	0.658	0	1	0.451	0.595	0	1	0.371	0.624	0	1	3	5	3100	[1700:5500]	1	0.479	0.577	1	0.31578947	1	0	0	1	0	6	0	-1	268.439	0	538.76
O=C(O)[C@@H](C)[C@@H](C)[C@H]1CC[C@@H](CC1)CC(C)(C)CC	cyclohexane,Custom_53,Custom_25	349	cyclohexane,Custom_53,Custom_25	1	1	0.288	0.548	0	1	0.503	0.652	1	1	0.338	0.487	1	1	0.522	0.688	0	1	0.432	0.633	1	1	0.445	0.613	0	1	3	5	3101	[1700:5500]	1	0.421	0.568	1	0.31578947	1	0	0	1	0	6	0	-1	268.439	0	528.922
O=C(O)[C@@H](C)[C@@H](C)[C@H]1CC[C@@H](CC1)CCC(C)(C)C	cyclohexane,Custom_53,Custom_26	350	cyclohexane,Custom_53,Custom_26	0	1	0.291	0.612	0	1	0.543	0.672	1	1	0.335	0.488	0	1	0.448	0.655	0	1	0.442	0.686	0	1	0.42	0.657	0	1	3	5	3102	[1700:5500]	1	0.485	0.586	1	0.31578947	1	0	0	1	0	6	0	-1	268.439	0	555.608
CC[C@@](C)(C(=O)O)[C@H]1CC[C@H](C)CC1	cyclohexane,Custom_54,Custom_1	351	cyclohexane,Custom_54,Custom_1	0	1	0.29	0.577	0	1	0.593	0.703	0	1	0.871	0.754	0	1	0.44	0.709	0	1	0.427	0.713	0	1	0.7	0.843	0	1	4	5	8901	[5000:16000]	1	0.557	0.501	1	0.42857143	2	0	0	1	0	3	0	-1	198.305	0	427.525
CC[C@@](C)(C(=O)O)[C@H]1CC[C@H](CC)CC1	cyclohexane,Custom_54,Custom_3	352	cyclohexane,Custom_54,Custom_3	0	1	0.279	0.563	0	1	0.593	0.701	0	1	0.452	0.659	0	1	0.443	0.703	0	1	0.769	0.88	0	1	0.78	0.878	0	1	3	5	2731	[1500:4900]	1	0.539	0.72	1	0.4	2	0	0	1	0	4	0	-1	212.331	0	455.362
CC[C@@](C)(C(=O)O)[C@H]1CC[C@@H](CC1)CCC	cyclohexane,Custom_54,Custom_4	353	cyclohexane,Custom_54,Custom_4	0	1	0.309	0.595	0	1	0.66	0.759	0	1	0.332	0.55	0	1	0.499	0.71	0	1	0.824	0.906	0	1	0.745	0.85	0	1	4	5	8945	[5000:16000]	1	0.452	0.586	1	0.375	2	0	0	1	0	5	0	-1	226.358	0	483.975
CC[C@@](C)(C(=O)O)[C@H]1CC[C@H](C(C)C)CC1	cyclohexane,Custom_54,Custom_5	354	cyclohexane,Custom_54,Custom_5	0	1	0.303	0.597	0	1	0.635	0.723	1	1	0.367	0.584	0	1	0.442	0.693	0	1	0.808	0.894	0	1	0.829	0.898	0	1	4	5	8828	[5000:16000]	1	0.485	0.634	1	0.375	2	0	0	1	0	4	0	-1	226.358	0	473.588
CC[C@@](C)(C(=O)O)[C@H]1CC[C@@H](CC1)CCCC	cyclohexane,Custom_54,Custom_6	355	cyclohexane,Custom_54,Custom_6	0	1	0.343	0.535	0	1	0.591	0.699	1	1	0.405	0.522	0	1	0.449	0.69	0	1	0.49	0.727	0	1	0.805	0.873	0	1	4	5	5201	[2900:9200]	1	0.694	0.617	1	0.35294118	2	0	0	1	0	6	0	-1	240.385	0	513.04
CC[C@@](C)(C(=O)O)[C@H]1CC[C@@H](CC1)[C@@H](C)CC	cyclohexane,Custom_54,Custom_7	356	cyclohexane,Custom_54,Custom_7	0	1	0.261	0.553	0	1	0.591	0.698	1	1	0.404	0.522	0	1	0.486	0.687	0	1	0.823	0.888	0	1	0.795	0.866	0	1	4	5	5084	[2900:9000]	1	0.638	0.592	1	0.35294118	2	0	0	1	0	5	0	-1	240.385	0	494.693
CC[C@@](C)(C(=O)O)[C@H]1CC[C@@H](CC1)CC(C)C	cyclohexane,Custom_54,Custom_8	357	cyclohexane,Custom_54,Custom_8	0	1	0.262	0.551	0	1	0.551	0.678	1	1	0.41	0.524	0	1	0.491	0.711	0	1	0.79	0.884	0	1	0.368	0.645	0	1	4	5	5084	[2900:9000]	1	0.638	0.595	1	0.35294118	2	0	0	1	0	5	0	-1	240.385	0	500.191
CC[C@@](C)(C(=O)O)[C@H]1CC[C@H](C(C)(C)C)CC1	cyclohexane,Custom_54,Custom_9	358	cyclohexane,Custom_54,Custom_9	0	1	0.652	0.676	1	1	0.727	0.707	1	1	0.412	0.647	0	1	0.424	0.643	0	1	0.434	0.682	0	1	0.463	0.697	0	1	3	5	2336	[1300:4200]	1	0.533	0.81	1	0.35294118	2	0	0	1	0	4	0	-1	240.385	0	489.837
CC[C@@](C)(C(=O)O)[C@H]1CC[C@@H](CC1)CCCCC	cyclohexane,Custom_54,Custom_10	359	cyclohexane,Custom_54,Custom_10	0	1	0.34	0.572	0	1	0.586	0.695	1	1	0.358	0.491	0	1	0.487	0.678	0	1	0.419	0.697	0	1	0.472	0.699	0	1	4	5	5639	[3200:10000]	1	0.443	0.597	1	0.33333333	2	0	0	1	0	7	0	-1	254.412	0	545.378
CC[C@@](C)(C(=O)O)[C@H]1CC[C@@H](CC1)[C@@H](C)CCC	cyclohexane,Custom_54,Custom_11	360	cyclohexane,Custom_54,Custom_11	0	1	0.293	0.569	0	1	0.546	0.675	0	1	0.353	0.512	0	1	0.443	0.689	0	1	0.826	0.877	0	1	0.806	0.879	0	1	4	5	5307	[3000:9400]	1	0.47	0.585	1	0.33333333	2	0	0	1	0	6	0	-1	254.412	0	526.888
CC[C@@](C)(C(=O)O)[C@H]1CC[C@@H](CC1)C[C@@H](C)CC	cyclohexane,Custom_54,Custom_12	361	cyclohexane,Custom_54,Custom_12	0	1	0.334	0.569	0	1	0.546	0.675	0	1	0.35	0.515	0	1	0.447	0.7	0	1	0.414	0.636	0	1	0.465	0.696	0	1	4	5	5309	[3000:9400]	1	0.469	0.574	1	0.33333333	2	0	0	1	0	6	0	-1	254.412	0	526.279
CC[C@@](C)(C(=O)O)[C@H]1CC[C@@H](CC1)CCC(C)C	cyclohexane,Custom_54,Custom_13	362	cyclohexane,Custom_54,Custom_13	1	1	0.297	0.545	0	1	0.546	0.675	1	1	0.348	0.513	0	1	0.785	0.819	0	1	0.423	0.7	0	1	0.773	0.854	0	1	4	5	5310	[3000:9400]	1	0.447	0.572	1	0.33333333	2	0	0	1	0	6	0	-1	254.412	0	534.092
CC[C@@](C)(C(=O)O)[C@H]1CC[C@@H](CC1)[C@@H](C)C(C)C	cyclohexane,Custom_54,Custom_14	363	cyclohexane,Custom_54,Custom_14	0	1	0.251	0.546	0	1	0.586	0.695	1	1	0.404	0.519	0	1	0.481	0.665	0	1	0.492	0.725	0	1	0.492	0.713	0	1	4	5	5147	[2900:9200]	1	0.462	0.566	1	0.33333333	2	0	0	1	0	5	0	-1	254.412	0	509.38
CC[C@@](C)(C(=O)O)[C@H]1CC[C@@H](CC1)CC(C)(C)C	cyclohexane,Custom_54,Custom_15	364	cyclohexane,Custom_54,Custom_15	1	1	0.235	0.493	1	1	0.81	0.748	1	1	0.364	0.604	0	1	0.441	0.686	0	1	0.41	0.685	0	1	0.371	0.638	0	1	4	5	5141	[2900:9100]	1	0.518	0.6	1	0.33333333	2	0	0	1	0	5	0	-1	254.412	0	495.481
CC[C@@](C)(C(=O)O)[C@H]1CC[C@@H](CC1)C(C)(C)CC	cyclohexane,Custom_54,Custom_16	365	cyclohexane,Custom_54,Custom_16	0	1	0.616	0.691	1	1	0.73	0.708	1	1	0.379	0.631	1	1	0.472	0.618	0	1	0.784	0.861	1	1	0.726	0.821	0	1	4	5	5141	[2900:9100]	1	0.505	0.599	1	0.33333333	2	0	0	1	0	5	0	-1	254.412	0	503.242
CC[C@@](C)(C(=O)O)[C@H]1CC[C@@H](CC1)CCCCCC	cyclohexane,Custom_54,Custom_17	366	cyclohexane,Custom_54,Custom_17	0	1	0.337	0.571	0	1	0.582	0.692	1	1	0.341	0.487	0	1	0.786	0.82	0	1	0.423	0.655	0	1	0.396	0.62	0	1	4	5	6731	[3800:12000]	1	0.468	0.715	1	0.31578947	2	0	0	1	0	8	0	-1	268.439	0	581.718
CC[C@@](C)(C(=O)O)[C@H]1CC[C@@H](CC1)[C@@H](C)CCCC	cyclohexane,Custom_54,Custom_18	367	cyclohexane,Custom_54,Custom_18	1	1	0.247	0.488	0	1	0.543	0.672	1	1	0.329	0.517	0	1	0.441	0.693	0	1	0.41	0.586	0	1	0.768	0.852	0	1	3	5	3208	[1800:5700]	1	0.499	0.602	1	0.31578947	2	0	0	1	0	7	0	-1	268.439	0	558.639
CC[C@@](C)(C(=O)O)[C@H]1CC[C@@H](CC1)C[C@H](C)CCC	cyclohexane,Custom_54,Custom_19	368	cyclohexane,Custom_54,Custom_19	0	1	0.294	0.516	0	1	0.543	0.672	0	1	0.335	0.522	0	1	0.445	0.697	0	1	0.419	0.649	0	1	0.398	0.588	0	1	3	5	3210	[1800:5700]	1	0.499	0.603	1	0.31578947	2	0	0	1	0	7	0	-1	268.439	0	554.834
CC[C@@](C)(C(=O)O)[C@H]1CC[C@@H](CC1)CC[C@H](C)CC	cyclohexane,Custom_54,Custom_20	369	cyclohexane,Custom_54,Custom_20	0	1	0.295	0.568	0	1	0.543	0.672	0	1	0.333	0.521	1	1	0.826	0.784	0	1	0.428	0.641	1	1	0.471	0.692	0	1	3	5	3211	[1800:5700]	1	0.463	0.6	1	0.31578947	2	0	0	1	0	7	0	-1	268.439	0	562.752
CC[C@@](C)(C(=O)O)[C@H]1CC[C@@H](CC1)CCCC(C)C	cyclohexane,Custom_54,Custom_21	370	cyclohexane,Custom_54,Custom_21	1	1	0.298	0.545	0	1	0.583	0.692	1	1	0.339	0.518	0	1	0.786	0.793	0	1	0.429	0.659	0	1	0.409	0.658	0	1	3	5	3212	[1800:5700]	1	0.458	0.6	1	0.31578947	2	0	0	1	0	7	0	-1	268.439	0	561.653
CC[C@@](C)(C(=O)O)[C@H]1CC[C@@H](CC1)[C@@H](C)[C@H](C)CC	cyclohexane,Custom_54,Custom_22	371	cyclohexane,Custom_54,Custom_22	0	1	0.249	0.54	0	1	0.543	0.672	0	1	0.339	0.512	0	1	0.479	0.658	0	1	0.453	0.623	0	1	0.722	0.813	0	1	3	5	2824	[1600:5000]	1	0.496	0.584	1	0.31578947	2	0	0	1	0	6	0	-1	268.439	0	534.826
CC[C@@](C)(C(=O)O)[C@H]1CC[C@@H](CC1)C[C@H](C)C(C)C	cyclohexane,Custom_54,Custom_23	372	cyclohexane,Custom_54,Custom_23	0	1	0.25	0.544	0	1	0.543	0.672	1	1	0.334	0.489	0	1	0.525	0.69	0	1	0.426	0.585	0	1	0.428	0.671	0	1	3	5	2826	[1600:5000]	1	0.437	0.571	1	0.31578947	2	0	0	1	0	6	0	-1	268.439	0	542.973
CC[C@@](C)(C(=O)O)[C@H]1CC[C@@H](CC1)C(C)(C)CCC	cyclohexane,Custom_54,Custom_24	373	cyclohexane,Custom_54,Custom_24	0	1	0.301	0.535	1	1	0.732	0.71	1	1	0.342	0.587	0	1	0.437	0.658	0	1	0.746	0.843	0	1	0.77	0.849	0	1	3	5	3567	[2000:6300]	1	0.451	0.572	1	0.31578947	2	0	0	1	0	6	0	-1	268.439	0	538.526
CC[C@@](C)(C(=O)O)[C@H]1CC[C@@H](CC1)CC(C)(C)CC	cyclohexane,Custom_54,Custom_25	374	cyclohexane,Custom_54,Custom_25	0	1	0.273	0.53	1	1	0.732	0.71	1	1	0.326	0.555	0	1	0.483	0.701	1	1	0.413	0.567	1	1	0.387	0.647	0	1	3	5	3568	[2000:6300]	1	0.44	0.572	1	0.31578947	2	0	0	1	0	6	0	-1	268.439	0	524.569
CC[C@@](C)(C(=O)O)[C@H]1CC[C@@H](CC1)CCC(C)(C)C	cyclohexane,Custom_54,Custom_26	375	cyclohexane,Custom_54,Custom_26	0	1	0.19	0.538	1	1	0.732	0.71	1	1	0.319	0.55	1	1	0.829	0.795	0	1	0.428	0.649	1	1	0.477	0.688	0	1	3	5	3569	[2000:6300]	1	0.511	0.581	1	0.31578947	2	0	0	1	0	6	0	-1	268.439	0	550.837
O=C(O)C[C@H]1C[C@@H](C)CCC1	cyclohexane,Custom_38,Custom_1	376	cyclohexane,Custom_38,Custom_1	0	1	0.513	0.683	0	1	0.558	0.707	0	1	0.497	0.668	0	1	0.464	0.716	0	1	0.659	0.829	0	1	0.325	0.66	0	1	3	5	2463	[1400:4400]	1	0.517	0.516	1	0.54545455	0	0	0	1	0	2	0	-1	156.224	0	380.53
O=C(O)C[C@H]1C[C@@H](CC)CCC1	cyclohexane,Custom_38,Custom_3	377	cyclohexane,Custom_38,Custom_3	0	1	0.426	0.649	0	1	0.603	0.744	0	1	0.446	0.662	0	1	0.487	0.723	0	1	0.324	0.642	0	1	0.308	0.638	0	1	3	5	2590	[1500:4600]	1	0.443	0.732	1	0.5	0	0	0	1	0	3	0	-1	170.251	0	405.456
O=C(O)C[C@H]1C[C@@H](CCC)CCC1	cyclohexane,Custom_38,Custom_4	378	cyclohexane,Custom_38,Custom_4	0	1	0.429	0.661	0	1	0.563	0.728	0	1	0.392	0.656	0	1	0.459	0.699	0	1	0.389	0.684	0	1	0.377	0.666	0	1	4	5	8974	[5000:16000]	1	0.429	0.52	1	0.46153846	1	0	0	1	0	4	0	-1	184.278	0	437.023
C1CC[C@@H](CC(=O)O)C[C@H]1C(C)C	cyclohexane,Custom_38,Custom_5	379	cyclohexane,Custom_38,Custom_5	0	1	0.452	0.675	0	1	0.564	0.731	0	1	0.479	0.667	0	1	0.455	0.702	0	1	0.332	0.646	0	1	0.334	0.642	0	1	4	5	8954	[5000:16000]	1	0.435	0.498	1	0.46153846	0	0	0	1	0	3	0	-1	184.278	0	419.859
O=C(O)C[C@H]1C[C@H](CCC1)CCCC	cyclohexane,Custom_38,Custom_6	380	cyclohexane,Custom_38,Custom_6	0	1	0.404	0.651	0	1	0.557	0.725	0	1	0.409	0.68	0	1	0.461	0.721	0	1	0.403	0.692	0	1	0.372	0.659	0	1	4	5	5007	[2800:8900]	1	0.453	0.524	1	0.42857143	1	0	0	1	0	5	0	-1	198.305	0	468.86
C1CC[C@@H](CC(=O)O)C[C@H]1[C@@H](C)CC	cyclohexane,Custom_38,Custom_7	381	cyclohexane,Custom_38,Custom_7	0	1	0.362	0.659	0	1	0.597	0.746	0	1	0.386	0.667	0	1	0.453	0.712	0	1	0.418	0.688	0	1	0.345	0.656	0	1	4	5	8887	[5000:16000]	1	0.521	0.652	1	0.42857143	1	0	0	1	0	4	0	-1	198.305	0	445.19
O=C(O)C[C@H]1C[C@@H](CC(C)C)CCC1	cyclohexane,Custom_38,Custom_8	382	cyclohexane,Custom_38,Custom_8	0	1	0.334	0.625	0	1	0.477	0.686	0	1	0.396	0.673	0	1	0.461	0.72	0	1	0.392	0.696	0	1	0.381	0.664	0	1	4	5	8887	[5000:16000]	1	0.511	0.65	1	0.42857143	1	0	0	1	0	4	0	-1	198.305	0	449.307
C1CC[C@@H](CC(=O)O)C[C@H]1C(C)(C)C	cyclohexane,Custom_38,Custom_9	383	cyclohexane,Custom_38,Custom_9	1	1	0.365	0.575	0	1	0.553	0.683	1	1	0.477	0.632	0	1	0.433	0.697	0	1	0.341	0.651	0	1	0.328	0.645	0	1	4	5	8849	[5000:16000]	1	0.862	0.855	1	0.42857143	0	0	0	1	0	3	0	-1	198.305	0	436.581
O=C(O)C[C@H]1C[C@H](CCC1)CCCCC	cyclohexane,Custom_38,Custom_10	384	cyclohexane,Custom_38,Custom_10	0	1	0.309	0.613	0	1	0.509	0.7	0	1	0.407	0.681	0	1	0.543	0.721	0	1	0.423	0.693	0	1	0.392	0.649	0	1	4	5	5645	[3200:10000]	1	0.413	0.482	1	0.4	1	0	0	1	0	6	0	-1	212.331	0	498.25
C1CC[C@@H](CC(=O)O)C[C@H]1[C@H](C)CCC	cyclohexane,Custom_38,Custom_11	385	cyclohexane,Custom_38,Custom_11	0	1	0.302	0.642	0	1	0.469	0.693	0	1	0.391	0.667	0	1	0.494	0.703	0	1	0.738	0.86	0	1	0.723	0.832	0	1	4	5	8921	[5000:16000]	1	0.584	0.659	1	0.4	1	0	0	1	0	5	0	-1	212.331	0	477.756
O=C(O)C[C@H]1C[C@H](CCC1)C[C@H](C)CC	cyclohexane,Custom_38,Custom_12	386	cyclohexane,Custom_38,Custom_12	0	1	0.303	0.632	0	1	0.469	0.693	0	1	0.39	0.668	0	1	0.457	0.693	0	1	0.417	0.695	0	1	0.396	0.683	0	1	4	5	8922	[5000:16000]	1	0.516	0.633	1	0.4	1	0	0	1	0	5	0	-1	212.331	0	472.63
O=C(O)C[C@H]1C[C@H](CCC1)CCC(C)C	cyclohexane,Custom_38,Custom_13	387	cyclohexane,Custom_38,Custom_13	0	1	0.306	0.633	0	1	0.469	0.693	0	1	0.4	0.677	0	1	0.466	0.714	0	1	0.412	0.696	0	1	0.409	0.688	0	1	4	5	8922	[5000:16000]	1	0.505	0.631	1	0.4	1	0	0	1	0	5	0	-1	212.331	0	487.816
C1CC[C@@H](CC(=O)O)C[C@H]1[C@H](C)C(C)C	cyclohexane,Custom_38,Custom_14	388	cyclohexane,Custom_38,Custom_14	0	1	0.285	0.6	0	1	0.548	0.707	0	1	0.399	0.675	0	1	0.487	0.717	0	1	0.395	0.687	0	1	0.339	0.647	0	1	4	5	8835	[5000:16000]	1	0.601	0.65	1	0.4	0	0	0	1	0	4	0	-1	212.331	0	459.856
O=C(O)C[C@H]1C[C@@H](CC(C)(C)C)CCC1	cyclohexane,Custom_38,Custom_15	389	cyclohexane,Custom_38,Custom_15	0	1	0.329	0.592	0	1	0.513	0.661	0	1	0.366	0.615	0	1	0.453	0.711	0	1	0.38	0.69	0	1	0.363	0.656	0	1	4	5	8854	[5000:16000]	1	0.439	0.639	1	0.4	1	0	0	1	0	4	0	-1	212.331	0	449.444
C1CC[C@@H](CC(=O)O)C[C@H]1C(C)(C)CC	cyclohexane,Custom_38,Custom_16	390	cyclohexane,Custom_38,Custom_16	0	1	0.662	0.69	0	1	0.553	0.681	0	1	0.375	0.623	0	1	0.777	0.865	0	1	0.412	0.697	0	1	0.344	0.626	0	1	4	5	8854	[5000:16000]	1	0.444	0.632	1	0.4	0	0	0	1	0	4	0	-1	212.331	0	454.913
O=C(O)C[C@H]1C[C@H](CCC1)CCCCCC	cyclohexane,Custom_38,Custom_17	391	cyclohexane,Custom_38,Custom_17	0	1	0.345	0.62	0	1	0.503	0.682	0	1	0.379	0.642	0	1	0.547	0.752	0	1	0.43	0.682	0	1	0.404	0.665	0	1	4	5	6677	[3800:12000]	1	0.408	0.48	1	0.375	1	0	0	1	0	7	0	-1	226.358	0	534.332
C1CC[C@@H](CC(=O)O)C[C@H]1[C@@H](C)CCCC	cyclohexane,Custom_38,Custom_18	392	cyclohexane,Custom_38,Custom_18	0	1	0.284	0.611	0	1	0.542	0.702	0	1	0.356	0.631	0	1	0.458	0.718	0	1	0.411	0.682	0	1	0.735	0.843	0	1	4	5	5649	[3200:10000]	1	0.443	0.484	1	0.375	1	0	0	1	0	6	0	-1	226.358	0	510.072
O=C(O)C[C@H]1C[C@H](CCC1)C[C@H](C)CCC	cyclohexane,Custom_38,Custom_19	393	cyclohexane,Custom_38,Custom_19	0	1	0.29	0.614	0	1	0.462	0.662	0	1	0.354	0.628	0	1	0.459	0.708	0	1	0.428	0.696	0	1	0.391	0.656	0	1	4	5	5649	[3200:10000]	1	0.425	0.473	1	0.375	1	0	0	1	0	6	0	-1	226.358	0	504.226
O=C(O)C[C@H]1C[C@H](CCC1)CC[C@@H](C)CC	cyclohexane,Custom_38,Custom_20	394	cyclohexane,Custom_38,Custom_20	0	1	0.352	0.592	0	1	0.582	0.722	0	1	0.357	0.628	0	1	0.798	0.869	0	1	0.759	0.861	0	1	0.726	0.826	0	1	4	5	5649	[3200:10000]	1	0.443	0.484	1	0.375	1	0	0	1	0	6	0	-1	226.358	0	512.573
O=C(O)C[C@H]1C[C@H](CCC1)CCCC(C)C	cyclohexane,Custom_38,Custom_21	395	cyclohexane,Custom_38,Custom_21	0	1	0.295	0.6	0	1	0.462	0.662	0	1	0.362	0.633	0	1	0.544	0.718	0	1	0.426	0.69	0	1	0.408	0.657	0	1	4	5	5649	[3200:10000]	1	0.521	0.503	1	0.375	1	0	0	1	0	6	0	-1	226.358	0	519.378
C1CC[C@@H](CC(=O)O)C[C@H]1[C@@H](C)[C@H](C)CC	cyclohexane,Custom_38,Custom_22	396	cyclohexane,Custom_38,Custom_22	0	1	0.314	0.573	0	1	0.541	0.729	0	1	0.369	0.665	0	1	0.834	0.871	0	1	0.752	0.866	0	1	0.722	0.828	0	1	4	5	8970	[5000:16000]	1	0.521	0.619	1	0.375	1	0	0	1	0	5	0	-1	226.358	0	487.016
O=C(O)C[C@H]1C[C@H](CCC1)C[C@H](C)C(C)C	cyclohexane,Custom_38,Custom_23	397	cyclohexane,Custom_38,Custom_23	0	1	0.334	0.605	0	1	0.581	0.749	0	1	0.37	0.641	0	1	0.453	0.69	0	1	0.503	0.742	0	1	0.463	0.711	0	1	4	5	8972	[5000:16000]	1	0.506	0.613	1	0.375	1	0	0	1	0	5	0	-1	226.358	0	492.366
C1CC[C@@H](CC(=O)O)C[C@H]1C(C)(C)CCC	cyclohexane,Custom_38,Custom_24	398	cyclohexane,Custom_38,Custom_24	0	1	0.36	0.575	0	1	0.62	0.739	0	1	0.334	0.556	0	1	0.487	0.696	0	1	0.731	0.838	0	1	0.36	0.641	0	1	4	5	5077	[2900:9000]	1	0.488	0.606	1	0.375	1	0	0	1	0	5	0	-1	226.358	0	486.559
O=C(O)C[C@H]1C[C@H](CCC1)CC(C)(C)CC	cyclohexane,Custom_38,Custom_25	399	cyclohexane,Custom_38,Custom_25	0	1	0.368	0.588	0	1	0.62	0.739	0	1	0.327	0.547	0	1	0.493	0.7	0	1	0.409	0.68	0	1	0.374	0.668	0	1	4	5	5082	[2900:9000]	1	0.561	0.618	1	0.375	1	0	0	1	0	5	0	-1	226.358	0	478.38
O=C(O)C[C@H]1C[C@H](CCC1)CCC(C)(C)C	cyclohexane,Custom_38,Custom_26	400	cyclohexane,Custom_38,Custom_26	0	1	0.317	0.648	0	1	0.62	0.739	0	1	0.329	0.543	0	1	0.463	0.7	0	1	0.447	0.719	0	1	0.438	0.705	0	1	4	5	5085	[2900:9000]	1	0.561	0.62	1	0.375	1	0	0	1	0	5	0	-1	226.358	0	503.79
O=C(O)CC[C@H]1C[C@@H](C)CCC1	cyclohexane,Custom_39,Custom_1	401	cyclohexane,Custom_39,Custom_1	0	1	0.427	0.649	0	1	0.603	0.731	0	1	0.752	0.812	0	1	0.484	0.737	0	1	0.318	0.654	0	1	0.282	0.631	0	1	4	5	8927	[5000:16000]	1	0.5	0.502	1	0.5	0	0	0	1	0	3	0	-1	170.251	0	416.123
O=C(O)CC[C@H]1C[C@@H](CC)CCC1	cyclohexane,Custom_39,Custom_3	402	cyclohexane,Custom_39,Custom_3	0	1	0.395	0.667	0	1	0.603	0.748	0	1	0.435	0.682	0	1	0.457	0.718	0	1	0.38	0.681	0	1	0.308	0.635	0	1	4	5	8974	[5000:16000]	1	0.461	0.531	1	0.46153846	0	0	0	1	0	4	0	-1	184.278	0	440.208
O=C(O)CC[C@H]1C[C@@H](CCC)CCC1	cyclohexane,Custom_39,Custom_4	403	cyclohexane,Custom_39,Custom_4	0	1	0.396	0.655	0	1	0.597	0.745	0	1	0.411	0.681	0	1	0.796	0.881	0	1	0.387	0.668	0	1	0.365	0.646	0	1	4	5	5006	[2800:8900]	1	0.46	0.518	1	0.42857143	1	0	0	1	0	5	0	-1	198.305	0	471.505
O=C(O)CC[C@H](CCC1)C[C@H]1C(C)C	cyclohexane,Custom_39,Custom_5	404	cyclohexane,Custom_39,Custom_5	0	1	0.399	0.658	0	1	0.597	0.746	0	1	0.396	0.673	0	1	0.493	0.737	0	1	0.366	0.678	0	1	0.295	0.615	0	1	4	5	8892	[5000:16000]	1	0.421	0.456	1	0.42857143	0	0	0	1	0	4	0	-1	198.305	0	458.188
O=C(O)CC[C@H]1C[C@H](CCC1)CCCC	cyclohexane,Custom_39,Custom_6	405	cyclohexane,Custom_39,Custom_6	0	1	0.343	0.619	0	1	0.509	0.7	0	1	0.403	0.679	0	1	0.838	0.903	0	1	0.406	0.687	0	1	0.386	0.674	0	1	4	5	5646	[3200:10000]	1	0.412	0.476	1	0.4	1	0	0	1	0	6	0	-1	212.331	0	503.496
O=C(O)CC[C@H](CCC1)C[C@H]1[C@@H](C)CC	cyclohexane,Custom_39,Custom_7	406	cyclohexane,Custom_39,Custom_7	0	1	0.297	0.594	0	1	0.589	0.753	0	1	0.394	0.67	0	1	0.834	0.876	0	1	0.409	0.679	0	1	0.362	0.63	0	1	4	5	8894	[5000:16000]	1	0.474	0.7	1	0.4	1	0	0	1	0	5	0	-1	212.331	0	478.844
O=C(O)CC[C@H](CCC1)C[C@H]1CC(C)C	cyclohexane,Custom_39,Custom_8	407	cyclohexane,Custom_39,Custom_8	0	1	0.334	0.646	0	1	0.469	0.667	0	1	0.398	0.673	0	1	0.919	0.926	0	1	0.439	0.704	0	1	0.421	0.697	0	1	4	5	8895	[5000:16000]	1	0.455	0.707	1	0.4	1	0	0	1	0	5	0	-1	212.331	0	481.399
O=C(O)CC[C@H](CCC1)C[C@H]1C(C)(C)C	cyclohexane,Custom_39,Custom_9	408	cyclohexane,Custom_39,Custom_9	1	1	0.349	0.579	0	1	0.553	0.681	1	1	0.373	0.62	0	1	0.477	0.714	0	1	0.369	0.68	0	1	0.29	0.622	0	1	4	5	8858	[5000:16000]	1	0.432	0.613	1	0.4	0	0	0	1	0	4	0	-1	212.331	0	473.002
O=C(O)CC[C@H]1C[C@H](CCC1)CCCCC	cyclohexane,Custom_39,Custom_10	409	cyclohexane,Custom_39,Custom_10	0	1	0.346	0.619	0	1	0.503	0.682	0	1	0.366	0.626	0	1	0.506	0.747	0	1	0.419	0.681	0	1	0.405	0.68	0	1	4	5	6704	[3800:12000]	1	0.401	0.468	1	0.375	1	0	0	1	0	7	0	-1	226.358	0	533.233
O=C(O)CC[C@H](CCC1)C[C@H]1[C@H](C)CCC	cyclohexane,Custom_39,Custom_11	410	cyclohexane,Custom_39,Custom_11	0	1	0.327	0.611	0	1	0.542	0.702	0	1	0.351	0.625	0	1	0.582	0.746	0	1	0.42	0.685	0	1	0.383	0.651	0	1	4	5	5651	[3200:10000]	1	0.418	0.479	1	0.375	1	0	0	1	0	6	0	-1	226.358	0	509.112
O=C(O)CC[C@H](CCC1)C[C@H]1C[C@H](C)CC	cyclohexane,Custom_39,Custom_12	411	cyclohexane,Custom_39,Custom_12	0	1	0.332	0.613	0	1	0.542	0.702	0	1	0.346	0.622	0	1	0.577	0.742	0	1	0.453	0.702	0	1	0.395	0.654	0	1	4	5	5651	[3200:10000]	1	0.431	0.485	1	0.375	1	0	0	1	0	6	0	-1	226.358	0	506.011
O=C(O)CC[C@H]1C[C@H](CCC1)CCC(C)C	cyclohexane,Custom_39,Custom_13	412	cyclohexane,Custom_39,Custom_13	0	1	0.288	0.612	0	1	0.502	0.682	0	1	0.352	0.622	0	1	0.538	0.744	0	1	0.451	0.711	0	1	0.398	0.67	0	1	4	5	5651	[3200:10000]	1	0.431	0.487	1	0.375	1	0	0	1	0	6	0	-1	226.358	0	522.687
O=C(O)CC[C@H](CCC1)C[C@H]1[C@H](C)C(C)C	cyclohexane,Custom_39,Custom_14	413	cyclohexane,Custom_39,Custom_14	0	1	0.272	0.583	0	1	0.581	0.749	0	1	0.37	0.641	0	1	0.874	0.885	0	1	0.423	0.687	0	1	0.382	0.674	0	1	4	5	8985	[5100:16000]	1	0.499	0.612	1	0.375	1	0	0	1	0	5	0	-1	226.358	0	491.794
O=C(O)CC[C@H](CCC1)C[C@H]1CC(C)(C)C	cyclohexane,Custom_39,Custom_15	414	cyclohexane,Custom_39,Custom_15	0	1	0.353	0.6	0	1	0.58	0.719	0	1	0.324	0.542	0	1	0.579	0.746	0	1	0.439	0.71	0	1	0.74	0.822	0	1	4	5	5101	[2900:9100]	1	0.539	0.614	1	0.375	1	0	0	1	0	5	0	-1	226.358	0	489.076
O=C(O)CC[C@H](CCC1)C[C@H]1C(C)(C)CC	cyclohexane,Custom_39,Custom_16	415	cyclohexane,Custom_39,Custom_16	0	1	0.606	0.683	0	1	0.62	0.739	0	1	0.329	0.549	0	1	0.523	0.714	0	1	0.393	0.677	0	1	0.34	0.617	0	1	4	5	5097	[2900:9100]	1	0.474	0.601	1	0.375	1	0	0	1	0	5	0	-1	226.358	0	488.337
O=C(O)CC[C@H]1C[C@H](CCC1)CCCCCC	cyclohexane,Custom_39,Custom_17	416	cyclohexane,Custom_39,Custom_17	0	1	0.641	0.775	0	1	0.497	0.678	0	1	0.342	0.601	0	1	0.472	0.726	0	1	0.431	0.671	0	1	0.414	0.68	0	1	4	5	5907	[3300:11000]	1	0.409	0.51	1	0.35294118	1	0	0	1	0	8	0	-1	240.385	0	563.047
O=C(O)CC[C@H](CCC1)C[C@H]1[C@@H](C)CCCC	cyclohexane,Custom_39,Custom_18	417	cyclohexane,Custom_39,Custom_18	0	1	0.617	0.755	0	1	0.537	0.698	0	1	0.359	0.612	0	1	0.54	0.749	0	1	0.428	0.684	0	1	0.385	0.666	0	1	4	5	6700	[3800:12000]	1	0.451	0.48	1	0.35294118	1	0	0	1	0	7	0	-1	240.385	0	541.86
O=C(O)CC[C@H](CCC1)C[C@H]1C[C@H](C)CCC	cyclohexane,Custom_39,Custom_19	418	cyclohexane,Custom_39,Custom_19	0	1	0.318	0.618	0	1	0.577	0.718	0	1	0.36	0.611	0	1	0.463	0.717	0	1	0.425	0.683	0	1	0.416	0.691	0	1	4	5	6700	[3800:12000]	1	0.429	0.47	1	0.35294118	1	0	0	1	0	7	0	-1	240.385	0	536.424
O=C(O)CC[C@H]1C[C@H](CCC1)CC[C@@H](C)CC	cyclohexane,Custom_39,Custom_20	419	cyclohexane,Custom_39,Custom_20	0	1	0.638	0.755	0	1	0.577	0.718	0	1	0.362	0.611	0	1	0.459	0.73	0	1	0.424	0.678	0	1	0.407	0.677	0	1	4	5	6701	[3800:12000]	1	0.382	0.462	1	0.35294118	1	0	0	1	0	7	0	-1	240.385	0	542.694
O=C(O)CC[C@H]1C[C@H](CCC1)CCCC(C)C	cyclohexane,Custom_39,Custom_21	420	cyclohexane,Custom_39,Custom_21	0	1	0.323	0.631	0	1	0.497	0.678	0	1	0.365	0.61	0	1	0.47	0.735	0	1	0.426	0.684	0	1	0.409	0.684	0	1	4	5	6701	[3800:12000]	1	0.431	0.469	1	0.35294118	1	0	0	1	0	7	0	-1	240.385	0	553.919
O=C(O)CC[C@H](CCC1)C[C@H]1[C@@H](C)[C@H](C)CC	cyclohexane,Custom_39,Custom_22	421	cyclohexane,Custom_39,Custom_22	0	1	0.605	0.72	0	1	0.536	0.657	0	1	0.324	0.64	0	1	0.835	0.871	0	1	0.425	0.688	0	1	0.391	0.676	0	1	4	5	5375	[3000:9600]	1	0.664	0.624	1	0.35294118	1	0	0	1	0	6	0	-1	240.385	0	517.503
O=C(O)CC[C@H](CCC1)C[C@H]1C[C@H](C)C(C)C	cyclohexane,Custom_39,Custom_23	422	cyclohexane,Custom_39,Custom_23	0	1	0.626	0.75	0	1	0.576	0.704	0	1	0.366	0.612	0	1	0.454	0.707	0	1	0.758	0.861	0	1	0.392	0.641	0	1	4	5	5392	[3000:9600]	1	0.464	0.598	1	0.35294118	1	0	0	1	0	6	0	-1	240.385	0	524.564
O=C(O)CC[C@H](CCC1)C[C@H]1C(C)(C)CCC	cyclohexane,Custom_39,Custom_24	423	cyclohexane,Custom_39,Custom_24	0	1	0.26	0.531	0	1	0.511	0.659	1	1	0.372	0.525	0	1	0.491	0.697	0	1	0.403	0.683	0	1	0.368	0.628	0	1	4	5	5740	[3200:10000]	1	0.458	0.585	1	0.35294118	1	0	0	1	0	6	0	-1	240.385	0	519.147
O=C(O)CC[C@H](CCC1)C[C@H]1CC(C)(C)CC	cyclohexane,Custom_39,Custom_25	424	cyclohexane,Custom_39,Custom_25	0	1	0.347	0.568	0	1	0.551	0.679	1	1	0.407	0.522	0	1	0.835	0.871	0	1	0.755	0.868	0	1	0.468	0.679	0	1	4	5	5736	[3200:10000]	1	0.541	0.606	1	0.35294118	1	0	0	1	0	6	0	-1	240.385	0	510.069
O=C(O)CC[C@H]1C[C@H](CCC1)CCC(C)(C)C	cyclohexane,Custom_39,Custom_26	425	cyclohexane,Custom_39,Custom_26	0	1	0.268	0.634	0	1	0.551	0.679	1	1	0.402	0.519	0	1	0.456	0.691	0	1	0.751	0.852	0	1	0.387	0.647	0	1	4	5	5732	[3200:10000]	1	0.536	0.605	1	0.35294118	1	0	0	1	0	6	0	-1	240.385	0	538.738
O=C(O)[C@@H](C)[C@H]1C[C@@H](C)CCC1	cyclohexane,,Custom_1	426	cyclohexane,,Custom_1	0	1	0.388	0.669	0	1	0.602	0.744	0	1	0.537	0.645	0	1	0.441	0.71	0	1	0.389	0.686	0	1	0.324	0.64	0	1	3	5	2770	[1600:4900]	1	0.417	0.494	1	0.5	0	0	0	1	0	2	0	-1	170.251	0	398.651
O=C(O)[C@@H](C)[C@H]1C[C@@H](CC)CCC1	cyclohexane,,Custom_3	427	cyclohexane,,Custom_3	0	1	0.349	0.643	0	1	0.604	0.751	0	1	0.738	0.792	0	1	0.453	0.706	0	1	0.365	0.678	0	1	0.378	0.673	0	1	4	5	8955	[5000:16000]	1	0.45	0.514	1	0.46153846	0	0	0	1	0	3	0	-1	184.278	0	423.577
O=C(O)[C@@H](C)[C@H]1C[C@@H](CCC)CCC1	cyclohexane,,Custom_4	428	cyclohexane,,Custom_4	0	1	0.361	0.659	0	1	0.597	0.746	0	1	0.442	0.69	0	1	0.459	0.714	0	1	0.432	0.716	0	1	0.366	0.671	0	1	4	5	8865	[5000:16000]	1	0.533	0.655	1	0.42857143	1	0	0	1	0	4	0	-1	198.305	0	453.179
O=C(O)[C@@H](C)[C@H]1C[C@@H](C(C)C)CCC1	cyclohexane,,Custom_5	429	cyclohexane,,Custom_5	0	1	0.351	0.634	0	1	0.556	0.713	0	1	0.711	0.816	0	1	0.443	0.701	0	1	0.366	0.674	0	1	0.39	0.683	0	1	4	5	8941	[5000:16000]	1	0.946	0.605	1	0.42857143	0	0	0	1	0	3	0	-1	198.305	0	439.669
O=C(O)[C@@H](C)[C@H]1C[C@H](CCC1)CCCC	cyclohexane,,Custom_6	430	cyclohexane,,Custom_6	0	1	0.298	0.595	0	1	0.589	0.727	0	1	0.414	0.687	0	1	0.5	0.723	0	1	0.408	0.684	0	1	0.39	0.645	0	1	4	5	8909	[5000:16000]	1	0.627	0.644	1	0.4	1	0	0	1	0	5	0	-1	212.331	0	480.176
O=C(O)[C@@H](C)[C@H]1C[C@@H]([C@@H](C)CC)CCC1	cyclohexane,,Custom_7	431	cyclohexane,,Custom_7	0	1	0.281	0.596	0	1	0.588	0.753	0	1	0.397	0.679	0	1	0.443	0.717	0	1	0.469	0.73	0	1	0.399	0.69	0	1	4	5	8831	[5000:16000]	1	0.536	0.616	1	0.4	1	0	0	1	0	4	0	-1	212.331	0	464.999
O=C(O)[C@@H](C)[C@H]1C[C@@H](CC(C)C)CCC1	cyclohexane,,Custom_8	432	cyclohexane,,Custom_8	0	1	0.297	0.638	0	1	0.468	0.693	0	1	0.415	0.687	0	1	0.452	0.711	0	1	0.476	0.734	0	1	0.365	0.67	0	1	4	5	8832	[5000:16000]	1	0.545	0.621	1	0.4	1	0	0	1	0	4	0	-1	212.331	0	467.428
C1CC[C@@H]([C@H](C)C(=O)O)C[C@H]1C(C)(C)C	cyclohexane,,Custom_9	433	cyclohexane,,Custom_9	1	1	0.332	0.562	0	1	0.514	0.662	1	1	0.417	0.657	0	1	0.433	0.703	0	1	0.412	0.697	0	1	0.361	0.662	0	1	4	5	8864	[5000:16000]	1	0.487	0.748	1	0.4	0	0	0	1	0	3	0	-1	212.331	0	455.065
O=C(O)[C@@H](C)[C@H]1C[C@H](CCC1)CCCCC	cyclohexane,,Custom_10	434	cyclohexane,,Custom_10	0	1	0.34	0.607	0	1	0.582	0.722	0	1	0.375	0.633	0	1	0.463	0.715	0	1	0.427	0.685	0	1	0.411	0.655	0	1	4	5	5218	[2900:9300]	1	0.539	0.454	1	0.375	1	0	0	1	0	6	0	-1	226.358	0	516.001
O=C(O)[C@@H](C)[C@H]1C[C@H](CCC1)[C@H](C)CCC	cyclohexane,,Custom_11	435	cyclohexane,,Custom_11	0	1	0.312	0.594	0	1	0.581	0.749	0	1	0.371	0.643	0	1	0.836	0.869	0	1	0.44	0.703	0	1	0.721	0.815	0	1	4	5	8966	[5000:16000]	1	0.523	0.61	1	0.375	1	0	0	1	0	5	0	-1	226.358	0	493.747
O=C(O)[C@@H](C)[C@H]1C[C@H](CCC1)C[C@H](C)CC	cyclohexane,,Custom_12	436	cyclohexane,,Custom_12	0	1	0.325	0.601	0	1	0.581	0.749	0	1	0.367	0.633	0	1	0.5	0.71	0	1	0.453	0.7	0	1	0.391	0.645	0	1	4	5	8967	[5000:16000]	1	0.604	0.643	1	0.375	1	0	0	1	0	5	0	-1	226.358	0	490.751
O=C(O)[C@@H](C)[C@H]1C[C@H](CCC1)CCC(C)C	cyclohexane,,Custom_13	437	cyclohexane,,Custom_13	0	1	0.322	0.61	0	1	0.541	0.729	0	1	0.367	0.629	0	1	0.459	0.708	0	1	0.427	0.675	0	1	0.776	0.861	0	1	4	5	8968	[5000:16000]	1	0.594	0.649	1	0.375	1	0	0	1	0	5	0	-1	226.358	0	500.462
O=C(O)[C@@H](C)[C@H]1C[C@@H]([C@H](C)C(C)C)CCC1	cyclohexane,,Custom_14	438	cyclohexane,,Custom_14	0	1	0.297	0.562	0	1	0.542	0.729	0	1	0.369	0.64	0	1	0.822	0.869	0	1	0.438	0.719	0	1	0.357	0.669	0	1	4	5	8831	[5000:16000]	1	0.501	0.616	1	0.375	1	0	0	1	0	4	0	-1	226.358	0	478.684
O=C(O)[C@@H](C)[C@H]1C[C@@H](CC(C)(C)C)CCC1	cyclohexane,,Custom_15	439	cyclohexane,,Custom_15	0	1	0.32	0.606	0	1	0.515	0.663	1	1	0.379	0.578	0	1	0.449	0.713	0	1	0.397	0.681	0	1	0.354	0.651	0	1	4	5	8823	[5000:16000]	1	0.487	0.638	1	0.375	1	0	0	1	0	4	0	-1	226.358	0	467.935
C1CC[C@@H]([C@H](C)C(=O)O)C[C@H]1C(C)(C)CC	cyclohexane,,Custom_16	440	cyclohexane,,Custom_16	0	1	0.642	0.733	0	1	0.595	0.703	0	1	0.371	0.586	0	1	0.514	0.69	0	1	0.727	0.854	0	1	0.699	0.841	0	1	4	5	8823	[5000:16000]	1	0.485	0.632	1	0.375	1	0	0	1	0	4	0	-1	226.358	0	472.647
O=C(O)[C@@H](C)[C@H]1C[C@H](CCC1)CCCCCC	cyclohexane,,Custom_17	441	cyclohexane,,Custom_17	0	1	0.636	0.763	0	1	0.537	0.698	0	1	0.349	0.605	0	1	0.461	0.72	0	1	0.435	0.679	0	1	0.417	0.658	0	1	4	5	6671	[3800:12000]	1	0.626	0.794	1	0.35294118	1	0	0	1	0	7	0	-1	240.385	0	546.795
O=C(O)[C@@H](C)[C@H]1C[C@H](CCC1)[C@@H](C)CCCC	cyclohexane,,Custom_18	442	cyclohexane,,Custom_18	0	1	0.306	0.602	0	1	0.536	0.657	0	1	0.329	0.619	0	1	0.874	0.908	0	1	0.415	0.678	0	1	0.391	0.649	0	1	4	5	5374	[3000:9600]	1	0.689	0.619	1	0.35294118	1	0	0	1	0	6	0	-1	240.385	0	524.063
O=C(O)[C@@H](C)[C@H]1C[C@H](CCC1)C[C@H](C)CCC	cyclohexane,,Custom_19	443	cyclohexane,,Custom_19	0	1	0.319	0.607	0	1	0.576	0.677	0	1	0.333	0.609	0	1	0.454	0.705	0	1	0.426	0.683	0	1	0.405	0.655	0	1	4	5	5375	[3000:9600]	1	0.69	0.618	1	0.35294118	1	0	0	1	0	6	0	-1	240.385	0	522.347
O=C(O)[C@@H](C)[C@H]1C[C@H](CCC1)CC[C@@H](C)CC	cyclohexane,,Custom_20	444	cyclohexane,,Custom_20	0	1	0.327	0.6	0	1	0.536	0.657	0	1	0.37	0.612	0	1	0.499	0.724	0	1	0.434	0.683	0	1	0.402	0.657	0	1	4	5	5375	[3000:9600]	1	0.716	0.64	1	0.35294118	1	0	0	1	0	6	0	-1	240.385	0	529.126
O=C(O)[C@@H](C)[C@H]1C[C@H](CCC1)CCCC(C)C	cyclohexane,,Custom_21	445	cyclohexane,,Custom_21	0	1	0.625	0.761	0	1	0.576	0.704	0	1	0.338	0.61	0	1	0.46	0.713	0	1	0.441	0.687	0	1	0.428	0.664	0	1	4	5	5375	[3000:9600]	1	0.662	0.623	1	0.35294118	1	0	0	1	0	6	0	-1	240.385	0	527.51
O=C(O)[C@@H](C)[C@H]1C[C@H](CCC1)[C@@H](C)[C@H](C)CC	cyclohexane,,Custom_22	446	cyclohexane,,Custom_22	0	1	0.592	0.705	0	1	0.496	0.706	0	1	0.351	0.623	0	1	0.87	0.894	0	1	0.492	0.684	0	1	0.377	0.641	0	1	4	5	5044	[2800:9000]	1	0.699	0.635	1	0.35294118	1	0	0	1	0	5	0	-1	240.385	0	505.843
O=C(O)[C@@H](C)[C@H]1C[C@H](CCC1)C[C@H](C)C(C)C	cyclohexane,,Custom_23	447	cyclohexane,,Custom_23	0	1	0.353	0.581	0	1	0.536	0.726	0	1	0.349	0.605	0	1	0.493	0.712	0	1	0.766	0.814	0	1	0.392	0.656	0	1	3	5	2553	[1400:4500]	1	0.699	0.644	1	0.35294118	1	0	0	1	0	5	0	-1	240.385	0	510.487
C1CC[C@@H]([C@H](C)C(=O)O)C[C@H]1C(C)(C)CCC	cyclohexane,,Custom_24	448	cyclohexane,,Custom_24	1	1	0.258	0.519	0	1	0.551	0.678	1	1	0.332	0.538	0	1	0.483	0.673	0	1	0.812	0.857	0	1	0.718	0.84	0	1	3	5	2698	[1500:4800]	1	0.684	0.621	1	0.35294118	1	0	0	1	0	5	0	-1	240.385	0	505.338
O=C(O)[C@@H](C)[C@H]1C[C@H](CCC1)CC(C)(C)CC	cyclohexane,,Custom_25	449	cyclohexane,,Custom_25	1	1	0.311	0.558	0	1	0.511	0.658	1	1	0.417	0.528	0	1	0.493	0.706	0	1	0.45	0.7	0	1	0.386	0.658	0	1	3	5	2700	[1500:4800]	1	0.684	0.622	1	0.35294118	1	0	0	1	0	5	0	-1	240.385	0	496.502
O=C(O)[C@@H](C)[C@H]1C[C@H](CCC1)CCC(C)(C)C	cyclohexane,,Custom_26	450	cyclohexane,,Custom_26	0	1	0.313	0.603	0	1	0.551	0.678	1	1	0.405	0.522	0	1	0.455	0.711	0	1	0.774	0.863	0	1	0.815	0.872	0	1	3	5	2701	[1500:4800]	1	0.684	0.622	1	0.35294118	1	0	0	1	0	5	0	-1	240.385	0	520.842
O=C(O)CCC[C@H]1C[C@@H](C)CCC1	cyclohexane,Custom_43,Custom_1	451	cyclohexane,Custom_43,Custom_1	0	1	0.402	0.671	0	1	0.603	0.748	0	1	0.488	0.672	0	1	0.456	0.707	0	1	0.37	0.664	0	1	0.319	0.649	0	1	4	5	8974	[5000:16000]	1	0.485	0.532	1	0.46153846	0	0	0	1	0	4	0	-1	184.278	0	444.335
O=C(O)CCC[C@H]1C[C@@H](CC)CCC1	cyclohexane,Custom_43,Custom_3	452	cyclohexane,Custom_43,Custom_3	0	1	0.369	0.653	0	1	0.597	0.745	0	1	0.397	0.674	0	1	0.497	0.739	0	1	0.392	0.664	0	1	0.354	0.641	0	1	4	5	5005	[2800:8900]	1	0.484	0.533	1	0.42857143	1	0	0	1	0	5	0	-1	198.305	0	469.432
O=C(O)CCC[C@H]1C[C@@H](CCC)CCC1	cyclohexane,Custom_43,Custom_4	453	cyclohexane,Custom_43,Custom_4	0	1	0.343	0.619	0	1	0.509	0.7	0	1	0.405	0.681	0	1	0.5	0.739	0	1	0.418	0.687	0	1	0.376	0.639	0	1	4	5	5648	[3200:10000]	1	0.412	0.479	1	0.4	1	0	0	1	0	6	0	-1	212.331	0	501
O=C(O)CCC[C@H](CCC1)C[C@H]1C(C)C	cyclohexane,Custom_43,Custom_5	454	cyclohexane,Custom_43,Custom_5	0	1	0.299	0.617	0	1	0.549	0.733	0	1	0.409	0.684	0	1	0.495	0.737	0	1	0.405	0.675	0	1	0.406	0.67	0	1	4	5	8898	[5000:16000]	1	0.496	0.709	1	0.4	1	0	0	1	0	5	0	-1	212.331	0	484.636
O=C(O)CCC[C@H]1C[C@H](CCC1)CCCC	cyclohexane,Custom_43,Custom_6	455	cyclohexane,Custom_43,Custom_6	0	1	0.341	0.616	0	1	0.503	0.682	0	1	0.361	0.623	0	1	0.461	0.726	0	1	0.436	0.703	0	1	0.398	0.675	0	1	4	5	6706	[3800:12000]	1	0.403	0.477	1	0.375	1	0	0	1	0	7	0	-1	226.358	0	532.422
O=C(O)CCC[C@H](CCC1)C[C@H]1[C@@H](C)CC	cyclohexane,Custom_43,Custom_7	456	cyclohexane,Custom_43,Custom_7	0	1	0.331	0.602	0	1	0.542	0.702	0	1	0.355	0.626	0	1	0.538	0.752	0	1	0.426	0.693	0	1	0.392	0.664	0	1	4	5	5652	[3200:10000]	1	0.439	0.491	1	0.375	1	0	0	1	0	6	0	-1	226.358	0	510.77
O=C(O)CCC[C@H](CCC1)C[C@H]1CC(C)C	cyclohexane,Custom_43,Custom_8	457	cyclohexane,Custom_43,Custom_8	0	1	0.32	0.637	0	1	0.462	0.662	0	1	0.354	0.623	0	1	0.505	0.727	0	1	0.421	0.695	0	1	0.383	0.657	0	1	4	5	5652	[3200:10000]	1	0.491	0.497	1	0.375	1	0	0	1	0	6	0	-1	226.358	0	512.195
O=C(O)CCC[C@H](CCC1)C[C@H]1C(C)(C)C	cyclohexane,Custom_43,Custom_9	458	cyclohexane,Custom_43,Custom_9	1	1	0.332	0.574	0	1	0.58	0.719	1	1	0.334	0.551	0	1	0.485	0.714	0	1	0.403	0.687	0	1	0.379	0.652	0	1	4	5	5110	[2900:9100]	1	0.48	0.601	1	0.375	1	0	0	1	0	5	0	-1	226.358	0	500.548
O=C(O)CCC[C@H]1C[C@H](CCC1)CCCCC	cyclohexane,Custom_43,Custom_10	459	cyclohexane,Custom_43,Custom_10	0	1	0.635	0.772	0	1	0.497	0.678	0	1	0.372	0.603	0	1	0.466	0.722	0	1	0.451	0.712	0	1	0.409	0.684	0	1	4	5	5907	[3300:11000]	1	0.409	0.507	1	0.35294118	1	0	0	1	0	8	0	-1	240.385	0	550.704
O=C(O)CCC[C@H](CCC1)C[C@H]1[C@H](C)CCC	cyclohexane,Custom_43,Custom_11	460	cyclohexane,Custom_43,Custom_11	0	1	0.622	0.758	0	1	0.537	0.698	0	1	0.362	0.612	0	1	0.458	0.709	0	1	0.43	0.654	0	1	0.401	0.686	0	1	4	5	6702	[3800:12000]	1	0.435	0.47	1	0.35294118	1	0	0	1	0	7	0	-1	240.385	0	542.653
O=C(O)CCC[C@H](CCC1)C[C@H]1C[C@H](C)CC	cyclohexane,Custom_43,Custom_12	461	cyclohexane,Custom_43,Custom_12	0	1	0.625	0.759	0	1	0.537	0.698	0	1	0.362	0.634	0	1	0.462	0.721	0	1	0.436	0.694	0	1	0.407	0.687	0	1	4	5	6702	[3800:12000]	1	0.377	0.462	1	0.35294118	1	0	0	1	0	7	0	-1	240.385	0	539.564
O=C(O)CCC[C@H](CCC1)C[C@H]1CCC(C)C	cyclohexane,Custom_43,Custom_13	462	cyclohexane,Custom_43,Custom_13	0	1	0.317	0.628	0	1	0.537	0.698	0	1	0.364	0.612	0	1	0.463	0.716	0	1	0.439	0.705	0	1	0.416	0.692	0	1	4	5	6702	[3800:12000]	1	0.377	0.462	1	0.35294118	1	0	0	1	0	7	0	-1	240.385	0	549.58
O=C(O)CCC[C@H](CCC1)C[C@H]1[C@H](C)C(C)C	cyclohexane,Custom_43,Custom_14	463	cyclohexane,Custom_43,Custom_14	0	1	0.351	0.589	0	1	0.536	0.684	0	1	0.332	0.608	0	1	0.533	0.739	0	1	0.431	0.696	0	1	0.41	0.68	0	1	4	5	5390	[3000:9600]	1	0.53	0.602	1	0.35294118	1	0	0	1	0	6	0	-1	240.385	0	524.767
O=C(O)CCC[C@H](CCC1)C[C@H]1CC(C)(C)C	cyclohexane,Custom_43,Custom_15	464	cyclohexane,Custom_43,Custom_15	0	1	0.601	0.724	0	1	0.551	0.679	1	1	0.4	0.519	0	1	0.498	0.721	0	1	0.409	0.684	0	1	0.375	0.594	0	1	4	5	5717	[3200:10000]	1	0.534	0.6	1	0.35294118	1	0	0	1	0	6	0	-1	240.385	0	513.113
O=C(O)CCC[C@H](CCC1)C[C@H]1C(C)(C)CC	cyclohexane,Custom_43,Custom_16	465	cyclohexane,Custom_43,Custom_16	1	1	0.6	0.651	0	1	0.591	0.699	1	1	0.412	0.525	0	1	0.565	0.71	0	1	0.426	0.689	0	1	0.399	0.679	0	1	4	5	5721	[3200:10000]	1	0.462	0.58	1	0.35294118	1	0	0	1	0	6	0	-1	240.385	0	518.938
O=C(O)CCC[C@H]1C[C@H](CCC1)CCCCCC	cyclohexane,Custom_43,Custom_17	466	cyclohexane,Custom_43,Custom_17	0	1	0.63	0.781	0	1	0.835	0.817	0	1	0.361	0.61	0	1	0.506	0.739	0	1	0.457	0.714	0	1	0.418	0.691	0	1	4	5	6211	[3500:11000]	1	0.381	0.502	1	0.33333333	1	0	0	1	0	9	0	-2	254.412	0	595.788
O=C(O)CCC[C@H](CCC1)C[C@H]1[C@@H](C)CCCC	cyclohexane,Custom_43,Custom_18	467	cyclohexane,Custom_43,Custom_18	0	1	0.613	0.765	0	1	0.535	0.68	0	1	0.401	0.644	0	1	0.455	0.708	0	1	0.441	0.675	0	1	0.419	0.691	0	1	4	5	5998	[3400:11000]	1	0.445	0.531	1	0.33333333	1	0	0	1	0	8	0	-1	254.412	0	573.212
O=C(O)CCC[C@H](CCC1)C[C@H]1C[C@H](C)CCC	cyclohexane,Custom_43,Custom_19	468	cyclohexane,Custom_43,Custom_19	0	1	0.358	0.641	0	1	0.575	0.7	0	1	0.401	0.643	0	1	0.499	0.735	0	1	0.442	0.696	0	1	0.413	0.689	0	1	4	5	5998	[3400:11000]	1	0.44	0.53	1	0.33333333	1	0	0	1	0	8	0	-1	254.412	0	569.205
O=C(O)CCC[C@H](CCC1)C[C@H]1CC[C@@H](C)CC	cyclohexane,Custom_43,Custom_20	469	cyclohexane,Custom_43,Custom_20	0	1	0.62	0.764	0	1	0.495	0.66	0	1	0.4	0.642	0	1	0.467	0.724	0	1	0.447	0.709	0	1	0.419	0.693	0	1	4	5	5998	[3400:11000]	1	0.413	0.524	1	0.33333333	1	0	0	1	0	8	0	-1	254.412	0	574.982
O=C(O)CCC[C@H]1C[C@H](CCC1)CCCC(C)C	cyclohexane,Custom_43,Custom_21	470	cyclohexane,Custom_43,Custom_21	0	1	0.363	0.654	0	1	0.535	0.68	0	1	0.355	0.63	0	1	0.507	0.738	0	1	0.454	0.713	0	1	0.408	0.683	0	1	4	5	5998	[3400:11000]	1	0.446	0.533	1	0.33333333	1	0	0	1	0	8	0	-1	254.412	0	569.287
O=C(O)CCC[C@H](CCC1)C[C@H]1[C@@H](C)[C@H](C)CC	cyclohexane,Custom_43,Custom_22	471	cyclohexane,Custom_43,Custom_22	0	1	0.645	0.731	0	1	0.535	0.667	0	1	0.357	0.632	0	1	0.489	0.735	0	1	0.435	0.692	0	1	0.408	0.685	0	1	4	5	6640	[3700:12000]	1	0.479	0.71	1	0.33333333	1	0	0	1	0	7	0	-1	254.412	0	551.045
O=C(O)CCC[C@H](CCC1)C[C@H]1C[C@H](C)C(C)C	cyclohexane,Custom_43,Custom_23	472	cyclohexane,Custom_43,Custom_23	0	1	0.655	0.744	0	1	0.535	0.667	0	1	0.359	0.633	0	1	0.458	0.714	0	1	0.431	0.701	0	1	0.411	0.676	0	1	4	5	6640	[3700:12000]	1	0.425	0.681	1	0.33333333	1	0	0	1	0	7	0	-1	254.412	0	559.515
O=C(O)CCC[C@H](CCC1)C[C@H]1C(C)(C)CCC	cyclohexane,Custom_43,Custom_24	473	cyclohexane,Custom_43,Custom_24	0	1	0.297	0.567	0	1	0.546	0.675	1	1	0.406	0.515	0	1	0.792	0.87	0	1	0.418	0.678	0	1	0.394	0.678	0	1	4	5	6558	[3700:12000]	1	0.451	0.668	1	0.33333333	1	0	0	1	0	7	0	-1	254.412	0	550.824
O=C(O)CCC[C@H](CCC1)C[C@H]1CC(C)(C)CC	cyclohexane,Custom_43,Custom_25	474	cyclohexane,Custom_43,Custom_25	0	1	0.295	0.588	0	1	0.506	0.655	0	1	0.352	0.513	0	1	0.455	0.707	0	1	0.427	0.694	0	1	0.402	0.664	0	1	4	5	6555	[3700:12000]	1	0.537	0.691	1	0.33333333	1	0	0	1	0	7	0	-1	254.412	0	542.186
O=C(O)CCC[C@H](CCC1)C[C@H]1CCC(C)(C)C	cyclohexane,Custom_43,Custom_26	475	cyclohexane,Custom_43,Custom_26	0	1	0.259	0.629	0	1	0.546	0.675	0	1	0.349	0.515	0	1	0.463	0.716	0	1	0.429	0.7	0	1	0.404	0.676	0	1	4	5	6553	[3700:12000]	1	0.518	0.671	1	0.33333333	1	0	0	1	0	7	0	-1	254.412	0	568.299
O=C(O)C[C@@H](C)[C@H]1C[C@@H](C)CCC1	cyclohexane,Custom_44,Custom_1	476	cyclohexane,Custom_44,Custom_1	0	1	0.423	0.666	0	1	0.564	0.731	0	1	0.754	0.798	0	1	0.456	0.698	0	1	0.341	0.666	0	1	0.293	0.64	0	1	4	5	8936	[5000:16000]	1	0.427	0.496	1	0.46153846	0	0	0	1	0	3	0	-1	184.278	0	422.395
O=C(O)C[C@@H](C)[C@H]1C[C@@H](CC)CCC1	cyclohexane,Custom_44,Custom_3	477	cyclohexane,Custom_44,Custom_3	0	1	0.363	0.659	0	1	0.597	0.746	0	1	0.419	0.668	0	1	0.452	0.705	0	1	0.365	0.666	0	1	0.302	0.631	0	1	4	5	8889	[5000:16000]	1	0.505	0.641	1	0.42857143	0	0	0	1	0	4	0	-1	198.305	0	445.995
O=C(O)C[C@@H](C)[C@H]1C[C@@H](CCC)CCC1	cyclohexane,Custom_44,Custom_4	478	cyclohexane,Custom_44,Custom_4	0	1	0.298	0.639	0	1	0.469	0.693	0	1	0.403	0.676	0	1	0.454	0.71	0	1	0.737	0.864	0	1	0.749	0.856	0	1	4	5	8923	[5000:16000]	1	0.582	0.66	1	0.4	1	0	0	1	0	5	0	-1	212.331	0	474.022
O=C(O)C[C@@H](C)[C@H]1C[C@@H](C(C)C)CCC1	cyclohexane,Custom_44,Custom_5	479	cyclohexane,Custom_44,Custom_5	0	1	0.284	0.632	0	1	0.508	0.687	0	1	0.39	0.675	0	1	0.448	0.696	0	1	0.367	0.679	0	1	0.332	0.634	0	1	4	5	8838	[5000:16000]	1	0.508	0.629	1	0.4	0	0	0	1	0	4	0	-1	212.331	0	464.061
O=C(O)C[C@@H](C)[C@H]1C[C@H](CCC1)CCCC	cyclohexane,Custom_44,Custom_6	480	cyclohexane,Custom_44,Custom_6	0	1	0.323	0.61	0	1	0.542	0.702	0	1	0.357	0.625	0	1	0.495	0.722	0	1	0.418	0.695	0	1	0.427	0.685	0	1	4	5	5649	[3200:10000]	1	0.443	0.485	1	0.375	1	0	0	1	0	6	0	-1	226.358	0	512.556
O=C(O)C[C@@H](C)[C@H]1C[C@@H]([C@@H](C)CC)CCC1	cyclohexane,Custom_44,Custom_7	481	cyclohexane,Custom_44,Custom_7	0	1	0.265	0.59	0	1	0.581	0.749	0	1	0.357	0.631	0	1	0.534	0.725	0	1	0.405	0.688	0	1	0.363	0.647	0	1	4	5	8973	[5000:16000]	1	0.508	0.611	1	0.375	1	0	0	1	0	5	0	-1	226.358	0	487.491
O=C(O)C[C@@H](C)[C@H]1C[C@@H](CC(C)C)CCC1	cyclohexane,Custom_44,Custom_8	482	cyclohexane,Custom_44,Custom_8	0	1	0.325	0.637	0	1	0.461	0.689	0	1	0.357	0.63	0	1	0.494	0.711	0	1	0.754	0.877	0	1	0.429	0.689	0	1	4	5	8979	[5000:16000]	1	0.485	0.606	1	0.375	1	0	0	1	0	5	0	-1	226.358	0	491.977
O=C(O)C[C@@H](C)[C@H](CCC1)C[C@H]1C(C)(C)C	cyclohexane,Custom_44,Custom_9	483	cyclohexane,Custom_44,Custom_9	0	1	0.315	0.596	0	1	0.555	0.683	0	1	0.321	0.553	0	1	0.437	0.699	0	1	0.357	0.678	0	1	0.29	0.624	0	1	4	5	8835	[5000:16000]	1	0.589	0.668	1	0.375	0	0	0	1	0	4	0	-1	226.358	0	479.412
O=C(O)C[C@@H](C)[C@H]1C[C@H](CCC1)CCCCC	cyclohexane,Custom_44,Custom_10	484	cyclohexane,Custom_44,Custom_10	0	1	0.622	0.758	0	1	0.577	0.718	0	1	0.368	0.612	0	1	0.457	0.714	0	1	0.432	0.687	0	1	0.393	0.668	0	1	4	5	6675	[3800:12000]	1	0.525	0.761	1	0.35294118	1	0	0	1	0	7	0	-1	240.385	0	542.454
O=C(O)C[C@@H](C)[C@H]1C[C@H](CCC1)[C@H](C)CCC	cyclohexane,Custom_44,Custom_11	485	cyclohexane,Custom_44,Custom_11	0	1	0.299	0.599	0	1	0.536	0.684	0	1	0.321	0.607	0	1	0.831	0.867	0	1	0.411	0.685	0	1	0.369	0.651	0	1	4	5	5376	[3000:9600]	1	0.524	0.608	1	0.35294118	1	0	0	1	0	6	0	-1	240.385	0	519.083
O=C(O)C[C@@H](C)[C@H]1C[C@H](CCC1)C[C@H](C)CC	cyclohexane,Custom_44,Custom_12	486	cyclohexane,Custom_44,Custom_12	0	1	0.311	0.604	0	1	0.576	0.704	0	1	0.362	0.633	0	1	0.493	0.698	0	1	0.461	0.726	0	1	0.444	0.696	0	1	4	5	5376	[3000:9600]	1	0.547	0.615	1	0.35294118	1	0	0	1	0	6	0	-1	240.385	0	514.655
O=C(O)C[C@@H](C)[C@H]1C[C@H](CCC1)CCC(C)C	cyclohexane,Custom_44,Custom_13	487	cyclohexane,Custom_44,Custom_13	0	1	0.269	0.613	0	1	0.536	0.684	0	1	0.362	0.612	0	1	0.456	0.713	0	1	0.434	0.698	0	1	0.402	0.668	0	1	4	5	5376	[3000:9600]	1	0.548	0.621	1	0.35294118	1	0	0	1	0	6	0	-1	240.385	0	526.512
O=C(O)C[C@@H](C)[C@H](CCC1)C[C@H]1[C@H](C)C(C)C	cyclohexane,Custom_44,Custom_14	488	cyclohexane,Custom_44,Custom_14	0	1	0.295	0.572	0	1	0.576	0.746	0	1	0.34	0.614	0	1	0.492	0.708	0	1	0.412	0.697	0	1	0.432	0.691	0	1	4	5	5066	[2800:9000]	1	0.543	0.625	1	0.35294118	1	0	0	1	0	5	0	-1	240.385	0	502.328
O=C(O)C[C@@H](C)[C@H]1C[C@@H](CC(C)(C)C)CCC1	cyclohexane,Custom_44,Custom_15	489	cyclohexane,Custom_44,Custom_15	0	1	0.611	0.729	0	1	0.511	0.658	1	1	0.408	0.522	0	1	0.447	0.683	0	1	0.748	0.874	0	1	0.373	0.66	0	1	3	5	2796	[1600:5000]	1	0.54	0.614	1	0.35294118	1	0	0	1	0	5	0	-1	240.385	0	496.268
O=C(O)C[C@@H](C)[C@H](CCC1)C[C@H]1C(C)(C)CC	cyclohexane,Custom_44,Custom_16	490	cyclohexane,Custom_44,Custom_16	1	1	0.293	0.543	0	1	0.551	0.678	1	1	0.361	0.531	0	1	0.518	0.68	0	1	0.391	0.681	0	1	0.341	0.63	0	1	3	5	2795	[1600:5000]	1	0.54	0.614	1	0.35294118	1	0	0	1	0	5	0	-1	240.385	0	496.163
O=C(O)C[C@@H](C)[C@H]1C[C@H](CCC1)CCCCCC	cyclohexane,Custom_44,Custom_17	491	cyclohexane,Custom_44,Custom_17	0	1	0.621	0.77	0	1	0.575	0.7	0	1	0.358	0.61	0	1	0.455	0.712	0	1	0.44	0.69	0	1	0.4	0.68	0	1	4	5	5377	[3000:9600]	1	0.462	0.499	1	0.33333333	1	0	0	1	0	8	0	-1	254.412	0	570.356
O=C(O)C[C@@H](C)[C@H]1C[C@H](CCC1)[C@@H](C)CCCC	cyclohexane,Custom_44,Custom_18	492	cyclohexane,Custom_44,Custom_18	0	1	0.298	0.62	0	1	0.535	0.667	0	1	0.394	0.642	0	1	0.828	0.877	0	1	0.426	0.673	0	1	0.38	0.622	0	1	4	5	6643	[3700:12000]	1	0.465	0.713	1	0.33333333	1	0	0	1	0	7	0	-1	254.412	0	550.685
O=C(O)C[C@@H](C)[C@H]1C[C@H](CCC1)C[C@H](C)CCC	cyclohexane,Custom_44,Custom_19	493	cyclohexane,Custom_44,Custom_19	0	1	0.27	0.614	0	1	0.535	0.667	0	1	0.399	0.642	0	1	0.531	0.75	0	1	0.425	0.693	0	1	0.396	0.671	0	1	4	5	6643	[3700:12000]	1	0.474	0.715	1	0.33333333	1	0	0	1	0	7	0	-1	254.412	0	546.251
O=C(O)C[C@@H](C)[C@H]1C[C@H](CCC1)CC[C@@H](C)CC	cyclohexane,Custom_44,Custom_20	494	cyclohexane,Custom_44,Custom_20	0	1	0.616	0.756	0	1	0.535	0.667	0	1	0.399	0.642	0	1	0.457	0.723	0	1	0.445	0.692	0	1	0.408	0.677	0	1	4	5	6643	[3700:12000]	1	0.572	0.75	1	0.33333333	1	0	0	1	0	7	0	-1	254.412	0	553.248
O=C(O)C[C@@H](C)[C@H]1C[C@H](CCC1)CCCC(C)C	cyclohexane,Custom_44,Custom_21	495	cyclohexane,Custom_44,Custom_21	0	1	0.275	0.618	0	1	0.535	0.667	0	1	0.356	0.63	0	1	0.495	0.743	0	1	0.435	0.693	0	1	0.398	0.676	0	1	4	5	6643	[3700:12000]	1	0.472	0.697	1	0.33333333	1	0	0	1	0	7	0	-1	254.412	0	563.003
O=C(O)C[C@@H](C)[C@H](CCC1)C[C@H]1[C@@H](C)[C@H](C)CC	cyclohexane,Custom_44,Custom_22	496	cyclohexane,Custom_44,Custom_22	0	1	0.337	0.56	0	1	0.534	0.667	0	1	0.356	0.631	0	1	0.822	0.863	0	1	0.42	0.67	0	1	0.387	0.664	0	1	4	5	5586	[3100:9900]	1	0.615	0.609	1	0.33333333	1	0	0	1	0	6	0	-1	254.412	0	528.039
O=C(O)C[C@@H](C)[C@H]1C[C@H](CCC1)C[C@H](C)C(C)C	cyclohexane,Custom_44,Custom_23	497	cyclohexane,Custom_44,Custom_23	0	1	0.35	0.593	0	1	0.534	0.667	0	1	0.358	0.632	0	1	0.452	0.71	0	1	0.472	0.713	0	1	0.448	0.693	0	1	3	5	3128	[1800:5600]	1	0.677	0.611	1	0.33333333	1	0	0	1	0	6	0	-1	254.412	0	534.39
O=C(O)C[C@@H](C)[C@H](CCC1)C[C@H]1C(C)(C)CCC	cyclohexane,Custom_44,Custom_24	498	cyclohexane,Custom_44,Custom_24	1	1	0.207	0.502	0	1	0.506	0.655	1	1	0.395	0.518	0	1	0.445	0.657	0	1	0.394	0.672	0	1	0.355	0.622	0	1	4	5	5762	[3200:10000]	1	0.44	0.571	1	0.33333333	1	0	0	1	0	6	0	-1	254.412	0	527.427
O=C(O)C[C@@H](C)[C@H]1C[C@H](CCC1)CC(C)(C)CC	cyclohexane,Custom_44,Custom_25	499	cyclohexane,Custom_44,Custom_25	1	1	0.301	0.554	0	1	0.506	0.655	1	1	0.357	0.514	0	1	0.487	0.699	0	1	0.5	0.704	0	1	0.435	0.652	0	1	3	5	3327	[1900:5900]	1	0.444	0.579	1	0.33333333	1	0	0	1	0	6	0	-1	254.412	0	518.544
O=C(O)C[C@@H](C)[C@H]1C[C@H](CCC1)CCC(C)(C)C	cyclohexane,Custom_44,Custom_26	500	cyclohexane,Custom_44,Custom_26	0	1	0.258	0.629	0	1	0.546	0.675	0	1	0.344	0.519	0	1	0.452	0.705	0	1	0.431	0.702	0	1	0.399	0.631	0	1	3	5	3325	[1900:5900]	1	0.441	0.583	1	0.33333333	1	0	0	1	0	6	0	-1	254.412	0	544.375
O=C(O)[C@@H](C)C[C@H]1C[C@@H](C)CCC1	cyclohexane,Custom_45,Custom_1	501	cyclohexane,Custom_45,Custom_1	0	1	0.413	0.654	0	1	0.564	0.731	0	1	0.783	0.816	0	1	0.49	0.735	0	1	0.369	0.68	0	1	0.343	0.659	0	1	4	5	8936	[5000:16000]	1	0.429	0.511	1	0.46153846	0	0	0	1	0	3	0	-1	184.278	0	430.23
O=C(O)[C@@H](C)C[C@H]1C[C@@H](CC)CCC1	cyclohexane,Custom_45,Custom_3	502	cyclohexane,Custom_45,Custom_3	0	1	0.37	0.653	0	1	0.597	0.746	0	1	0.439	0.689	0	1	0.454	0.706	0	1	0.386	0.683	0	1	0.35	0.647	0	1	4	5	8868	[5000:16000]	1	0.445	0.634	1	0.42857143	1	0	0	1	0	4	0	-1	198.305	0	453.56
O=C(O)[C@@H](C)C[C@H]1C[C@@H](CCC)CCC1	cyclohexane,Custom_45,Custom_4	503	cyclohexane,Custom_45,Custom_4	0	1	0.296	0.616	0	1	0.509	0.713	0	1	0.403	0.681	0	1	0.919	0.916	0	1	0.399	0.7	0	1	0.423	0.685	0	1	4	5	8914	[5000:16000]	1	0.53	0.634	1	0.4	1	0	0	1	0	5	0	-1	212.331	0	485.232
O=C(O)[C@@H](C)C[C@H](CCC1)C[C@H]1C(C)C	cyclohexane,Custom_45,Custom_5	504	cyclohexane,Custom_45,Custom_5	0	1	0.296	0.628	0	1	0.508	0.687	0	1	0.417	0.688	0	1	0.494	0.704	0	1	0.396	0.688	0	1	0.355	0.633	0	1	4	5	8835	[5000:16000]	1	0.546	0.633	1	0.4	1	0	0	1	0	4	0	-1	212.331	0	471.54
O=C(O)[C@@H](C)C[C@H]1C[C@H](CCC1)CCCC	cyclohexane,Custom_45,Custom_6	505	cyclohexane,Custom_45,Custom_6	0	1	0.331	0.613	0	1	0.542	0.702	0	1	0.359	0.625	0	1	0.579	0.757	0	1	0.41	0.677	0	1	0.39	0.665	0	1	4	5	5651	[3200:10000]	1	0.423	0.477	1	0.375	1	0	0	1	0	6	0	-1	226.358	0	515.163
O=C(O)[C@@H](C)C[C@H](CCC1)C[C@H]1[C@@H](C)CC	cyclohexane,Custom_45,Custom_7	506	cyclohexane,Custom_45,Custom_7	0	1	0.322	0.598	0	1	0.541	0.729	0	1	0.363	0.63	0	1	0.84	0.869	0	1	0.406	0.693	0	1	0.417	0.685	0	1	4	5	8974	[5000:16000]	1	0.512	0.612	1	0.375	1	0	0	1	0	5	0	-1	226.358	0	496.871
O=C(O)[C@@H](C)C[C@H]1C[C@@H](CC(C)C)CCC1	cyclohexane,Custom_45,Custom_8	507	cyclohexane,Custom_45,Custom_8	0	1	0.316	0.634	0	1	0.461	0.689	0	1	0.355	0.623	0	1	0.839	0.882	0	1	0.41	0.691	0	1	0.397	0.658	0	1	4	5	8974	[5000:16000]	1	0.503	0.612	1	0.375	1	0	0	1	0	5	0	-1	226.358	0	497.628
O=C(O)[C@@H](C)C[C@H](CCC1)C[C@H]1C(C)(C)C	cyclohexane,Custom_45,Custom_9	508	cyclohexane,Custom_45,Custom_9	0	1	0.335	0.604	0	1	0.555	0.683	1	1	0.381	0.579	0	1	0.445	0.693	0	1	0.395	0.683	0	1	0.357	0.625	0	1	4	5	8824	[5000:16000]	1	0.444	0.63	1	0.375	0	0	0	1	0	4	0	-1	226.358	0	487.031
O=C(O)[C@@H](C)C[C@H]1C[C@H](CCC1)CCCCC	cyclohexane,Custom_45,Custom_10	509	cyclohexane,Custom_45,Custom_10	0	1	0.628	0.761	0	1	0.537	0.698	0	1	0.331	0.597	0	1	0.465	0.732	0	1	0.426	0.669	0	1	0.404	0.673	0	1	4	5	6674	[3800:12000]	1	0.514	0.752	1	0.35294118	1	0	0	1	0	7	0	-1	240.385	0	541.84
O=C(O)[C@@H](C)C[C@H](CCC1)C[C@H]1[C@H](C)CCC	cyclohexane,Custom_45,Custom_11	510	cyclohexane,Custom_45,Custom_11	0	1	0.315	0.604	0	1	0.536	0.684	0	1	0.365	0.613	0	1	0.498	0.717	0	1	0.412	0.637	0	1	0.384	0.666	0	1	4	5	5376	[3000:9600]	1	0.541	0.614	1	0.35294118	1	0	0	1	0	6	0	-1	240.385	0	520.302
O=C(O)[C@@H](C)C[C@H]1C[C@H](CCC1)C[C@H](C)CC	cyclohexane,Custom_45,Custom_12	511	cyclohexane,Custom_45,Custom_12	0	1	0.615	0.755	0	1	0.576	0.704	0	1	0.362	0.613	0	1	0.539	0.748	0	1	0.459	0.715	0	1	0.396	0.647	0	1	4	5	5376	[3000:9600]	1	0.545	0.614	1	0.35294118	1	0	0	1	0	6	0	-1	240.385	0	516.715
O=C(O)[C@@H](C)C[C@H]1C[C@H](CCC1)CCC(C)C	cyclohexane,Custom_45,Custom_13	512	cyclohexane,Custom_45,Custom_13	0	1	0.313	0.627	0	1	0.536	0.684	0	1	0.365	0.613	0	1	0.456	0.716	0	1	0.761	0.852	0	1	0.4	0.649	0	1	4	5	5376	[3000:9600]	1	0.502	0.617	1	0.35294118	1	0	0	1	0	6	0	-1	240.385	0	536.019
O=C(O)[C@@H](C)C[C@H](CCC1)C[C@H]1[C@H](C)C(C)C	cyclohexane,Custom_45,Custom_14	513	cyclohexane,Custom_45,Custom_14	0	1	0.345	0.588	0	1	0.536	0.726	0	1	0.342	0.602	0	1	0.834	0.866	0	1	0.413	0.645	0	1	0.392	0.664	0	1	3	5	2564	[1400:4600]	1	0.661	0.629	1	0.35294118	1	0	0	1	0	5	0	-1	240.385	0	501.522
O=C(O)[C@@H](C)C[C@H](CCC1)C[C@H]1CC(C)(C)C	cyclohexane,Custom_45,Custom_15	514	cyclohexane,Custom_45,Custom_15	0	1	0.303	0.576	0	1	0.511	0.658	1	1	0.395	0.518	0	1	0.873	0.895	0	1	0.411	0.683	0	1	0.424	0.675	0	1	3	5	2796	[1600:5000]	1	0.529	0.603	1	0.35294118	1	0	0	1	0	5	0	-1	240.385	0	499.564
O=C(O)[C@@H](C)C[C@H](CCC1)C[C@H]1C(C)(C)CC	cyclohexane,Custom_45,Custom_16	515	cyclohexane,Custom_45,Custom_16	0	1	0.64	0.704	0	1	0.591	0.698	1	1	0.416	0.527	0	1	0.488	0.672	0	1	0.407	0.694	0	1	0.38	0.655	0	1	3	5	2705	[1500:4800]	1	0.54	0.607	1	0.35294118	1	0	0	1	0	5	0	-1	240.385	0	495.616
O=C(O)[C@@H](C)C[C@H]1C[C@H](CCC1)CCCCCC	cyclohexane,Custom_45,Custom_17	516	cyclohexane,Custom_45,Custom_17	0	1	0.625	0.779	0	1	0.535	0.68	0	1	0.36	0.611	0	1	0.511	0.755	0	1	0.435	0.668	0	1	0.41	0.666	0	1	4	5	5294	[3000:9400]	1	0.41	0.492	1	0.33333333	1	0	0	1	0	8	0	-1	254.412	0	578.357
O=C(O)[C@@H](C)C[C@H](CCC1)C[C@H]1[C@@H](C)CCCC	cyclohexane,Custom_45,Custom_18	517	cyclohexane,Custom_45,Custom_18	0	1	0.308	0.613	0	1	0.535	0.667	0	1	0.399	0.644	0	1	0.498	0.717	1	1	0.468	0.608	1	1	0.398	0.669	0	1	4	5	6641	[3700:12000]	1	0.487	0.717	1	0.33333333	1	0	0	1	0	7	0	-1	254.412	0	545.863
O=C(O)[C@@H](C)C[C@H]1C[C@H](CCC1)C[C@H](C)CCC	cyclohexane,Custom_45,Custom_19	518	cyclohexane,Custom_45,Custom_19	0	1	0.351	0.638	0	1	0.575	0.687	0	1	0.4	0.642	0	1	0.5	0.745	0	1	0.471	0.685	0	1	0.414	0.627	0	1	4	5	6641	[3700:12000]	1	0.48	0.715	1	0.33333333	1	0	0	1	0	7	0	-1	254.412	0	544.045
O=C(O)[C@@H](C)C[C@H]1C[C@H](CCC1)CC[C@@H](C)CC	cyclohexane,Custom_45,Custom_20	519	cyclohexane,Custom_45,Custom_20	0	1	0.619	0.756	0	1	0.535	0.667	0	1	0.401	0.643	0	1	0.462	0.731	0	1	0.469	0.691	0	1	0.398	0.643	0	1	4	5	6641	[3700:12000]	1	0.385	0.69	1	0.33333333	1	0	0	1	0	7	0	-1	254.412	0	560.938
O=C(O)[C@@H](C)C[C@H]1C[C@H](CCC1)CCCC(C)C	cyclohexane,Custom_45,Custom_21	520	cyclohexane,Custom_45,Custom_21	0	1	0.359	0.652	0	1	0.535	0.667	0	1	0.357	0.631	0	1	0.47	0.735	0	1	0.438	0.684	0	1	0.414	0.681	0	1	4	5	6641	[3700:12000]	1	0.483	0.696	1	0.33333333	1	0	0	1	0	7	0	-1	254.412	0	567.571
O=C(O)[C@@H](C)C[C@H](CCC1)C[C@H]1[C@@H](C)[C@H](C)CC	cyclohexane,Custom_45,Custom_22	521	cyclohexane,Custom_45,Custom_22	0	1	0.641	0.731	0	1	0.534	0.667	0	1	0.358	0.632	0	1	0.829	0.831	0	1	0.425	0.591	0	1	0.396	0.626	0	1	4	5	5586	[3100:9900]	1	0.531	0.608	1	0.33333333	1	0	0	1	0	6	0	-1	254.412	0	525.486
O=C(O)[C@@H](C)C[C@H]1C[C@H](CCC1)C[C@H](C)C(C)C	cyclohexane,Custom_45,Custom_23	522	cyclohexane,Custom_45,Custom_23	0	1	0.352	0.593	0	1	0.534	0.667	0	1	0.358	0.632	0	1	0.455	0.718	0	1	0.765	0.81	0	1	0.431	0.637	0	1	3	5	3128	[1800:5600]	1	0.521	0.601	1	0.33333333	1	0	0	1	0	6	0	-1	254.412	0	532.269
O=C(O)[C@@H](C)C[C@H](CCC1)C[C@H]1C(C)(C)CCC	cyclohexane,Custom_45,Custom_24	523	cyclohexane,Custom_45,Custom_24	0	1	0.256	0.536	0	1	0.506	0.655	0	1	0.37	0.516	0	1	0.449	0.682	0	1	0.407	0.628	0	1	0.415	0.628	0	1	4	5	5763	[3200:10000]	1	0.452	0.572	1	0.33333333	1	0	0	1	0	6	0	-1	254.412	0	527.613
O=C(O)[C@@H](C)C[C@H](CCC1)C[C@H]1CC(C)(C)CC	cyclohexane,Custom_45,Custom_25	524	cyclohexane,Custom_45,Custom_25	0	1	0.296	0.587	0	1	0.506	0.655	0	1	0.348	0.513	0	1	0.833	0.906	0	1	0.504	0.677	0	1	0.775	0.803	0	1	3	5	3329	[1900:5900]	1	0.549	0.604	1	0.33333333	1	0	0	1	0	6	0	-1	254.412	0	524.006
O=C(O)[C@@H](C)C[C@H]1C[C@H](CCC1)CCC(C)(C)C	cyclohexane,Custom_45,Custom_26	525	cyclohexane,Custom_45,Custom_26	0	1	0.263	0.631	0	1	0.546	0.675	0	1	0.354	0.515	0	1	0.496	0.728	0	1	0.803	0.877	0	1	0.741	0.829	0	1	3	5	3329	[1900:5900]	1	0.535	0.604	1	0.33333333	1	0	0	1	0	6	0	-1	254.412	0	553.122
O=C(O)C(C)(C)[C@H]1C[C@@H](C)CCC1	cyclohexane,Custom_46,Custom_1	526	cyclohexane,Custom_46,Custom_1	0	1	0.369	0.591	0	1	0.54	0.699	0	1	0.862	0.775	0	1	0.435	0.711	0	1	0.37	0.685	0	1	0.385	0.686	0	1	3	5	2083	[1200:3700]	1	0.441	0.782	1	0.46153846	1	0	0	1	0	2	0	-1	184.278	0	405.511
O=C(O)C(C)(C)[C@H]1C[C@@H](CC)CCC1	cyclohexane,Custom_46,Custom_3	527	cyclohexane,Custom_46,Custom_3	0	1	0.658	0.741	0	1	0.513	0.663	0	1	0.811	0.781	0	1	0.436	0.713	0	1	0.414	0.707	0	1	0.689	0.824	0	1	4	5	8904	[5000:16000]	1	0.661	0.559	1	0.42857143	1	0	0	1	0	3	0	-1	198.305	0	430.892
O=C(O)C(C)(C)[C@H]1C[C@@H](CCC)CCC1	cyclohexane,Custom_46,Custom_4	528	cyclohexane,Custom_46,Custom_4	1	1	0.659	0.735	0	1	0.513	0.661	1	1	0.384	0.634	0	1	0.784	0.863	0	1	0.803	0.897	0	1	0.399	0.689	0	1	4	5	8811	[5000:16000]	1	0.485	0.62	1	0.4	2	0	0	1	0	4	0	-1	212.331	0	462.5
O=C(O)C(C)(C)[C@H]1C[C@@H](C(C)C)CCC1	cyclohexane,Custom_46,Custom_5	529	cyclohexane,Custom_46,Custom_5	0	1	0.608	0.741	0	1	0.554	0.682	0	1	0.412	0.653	0	1	0.435	0.703	0	1	0.711	0.846	0	1	0.775	0.868	0	1	4	5	8863	[5000:16000]	1	0.447	0.745	1	0.4	1	0	0	1	0	3	0	-1	212.331	0	447.14
O=C(O)C(C)(C)[C@H]1C[C@H](CCC1)CCCC	cyclohexane,Custom_46,Custom_6	530	cyclohexane,Custom_46,Custom_6	1	1	0.567	0.702	0	1	0.54	0.699	1	1	0.331	0.551	0	1	0.827	0.863	0	1	0.408	0.687	0	1	0.383	0.642	0	1	4	5	5014	[2800:8900]	1	0.466	0.568	1	0.375	2	0	0	1	0	5	0	-1	226.358	0	491.875
O=C(O)C(C)(C)[C@H]1C[C@@H]([C@@H](C)CC)CCC1	cyclohexane,Custom_46,Custom_7	531	cyclohexane,Custom_46,Custom_7	0	1	0.56	0.732	0	1	0.595	0.703	1	1	0.369	0.581	0	1	0.477	0.695	0	1	0.804	0.891	0	1	0.43	0.692	0	1	4	5	8818	[5000:16000]	1	0.486	0.626	1	0.375	2	0	0	1	0	4	0	-1	226.358	0	472.785
O=C(O)C(C)(C)[C@H]1C[C@@H](CC(C)C)CCC1	cyclohexane,Custom_46,Custom_8	532	cyclohexane,Custom_46,Custom_8	1	1	0.326	0.56	0	1	0.515	0.663	1	1	0.381	0.579	0	1	0.446	0.699	0	1	0.809	0.899	0	1	0.404	0.685	0	1	4	5	8818	[5000:16000]	1	0.475	0.626	1	0.375	2	0	0	1	0	4	0	-1	226.358	0	475.451
O=C(O)C(C)(C)[C@H]1C[C@@H](C(C)(C)C)CCC1	cyclohexane,Custom_46,Custom_9	533	cyclohexane,Custom_46,Custom_9	0	1	0.655	0.676	1	1	0.804	0.745	1	0	0.449	0.66	0	1	0.461	0.672	0	1	0.417	0.688	0	1	0.479	0.719	0	1	3	5	2059	[1200:3700]	1	0.499	0.771	1	0.375	1	0	0	1	0	3	0	-1	226.358	0	462.004
O=C(O)C(C)(C)[C@H]1C[C@H](CCC1)CCCCC	cyclohexane,Custom_46,Custom_10	534	cyclohexane,Custom_46,Custom_10	0	1	0.604	0.729	0	1	0.511	0.659	1	1	0.372	0.527	0	1	0.484	0.705	0	1	0.416	0.682	0	1	0.396	0.65	0	1	4	5	5714	[3200:10000]	1	0.47	0.576	1	0.35294118	2	0	0	1	0	6	0	-1	240.385	0	521.665
O=C(O)C(C)(C)[C@H]1C[C@H](CCC1)[C@H](C)CCC	cyclohexane,Custom_46,Custom_11	535	cyclohexane,Custom_46,Custom_11	1	1	0.556	0.697	0	1	0.551	0.678	1	1	0.404	0.523	0	1	0.484	0.675	0	1	0.399	0.668	0	1	0.498	0.719	0	1	3	5	2691	[1500:4800]	1	0.682	0.619	1	0.35294118	2	0	0	1	0	5	0	-1	240.385	0	502.954
O=C(O)C(C)(C)[C@H]1C[C@H](CCC1)C[C@H](C)CC	cyclohexane,Custom_46,Custom_12	536	cyclohexane,Custom_46,Custom_12	1	1	0.564	0.701	0	1	0.511	0.658	1	1	0.413	0.524	0	1	0.45	0.692	0	1	0.408	0.633	0	1	0.385	0.647	0	1	3	5	2692	[1500:4800]	1	0.682	0.619	1	0.35294118	2	0	0	1	0	5	0	-1	240.385	0	499.987
O=C(O)C(C)(C)[C@H]1C[C@H](CCC1)CCC(C)C	cyclohexane,Custom_46,Custom_13	537	cyclohexane,Custom_46,Custom_13	1	1	0.268	0.527	0	1	0.471	0.638	1	1	0.4	0.521	0	1	0.444	0.689	0	1	0.42	0.666	0	1	0.395	0.652	0	1	3	5	2693	[1500:4800]	1	0.682	0.619	1	0.35294118	2	0	0	1	0	5	0	-1	240.385	0	511.394
O=C(O)C(C)(C)[C@H]1C[C@@H]([C@H](C)C(C)C)CCC1	cyclohexane,Custom_46,Custom_14	538	cyclohexane,Custom_46,Custom_14	0	1	0.551	0.727	0	1	0.59	0.698	1	1	0.372	0.569	0	1	0.52	0.686	0	1	0.475	0.722	0	1	0.396	0.656	0	1	4	5	9001	[5100:16000]	1	0.5	0.6	1	0.35294118	2	0	0	1	0	4	0	-1	240.385	0	486.011
O=C(O)C(C)(C)[C@H]1C[C@@H](CC(C)(C)C)CCC1	cyclohexane,Custom_46,Custom_15	539	cyclohexane,Custom_46,Custom_15	1	1	0.302	0.508	1	1	0.767	0.727	1	1	0.457	0.671	0	1	0.438	0.693	0	1	0.434	0.708	0	1	0.361	0.638	0	1	4	5	8964	[5000:16000]	1	0.484	0.717	1	0.35294118	2	0	0	1	0	4	0	-1	240.385	0	477.81
O=C(O)C(C)(C)[C@H]1C[C@@H](C(C)(C)CC)CCC1	cyclohexane,Custom_46,Custom_16	540	cyclohexane,Custom_46,Custom_16	0	1	0.665	0.683	1	1	0.727	0.707	1	1	0.412	0.646	0	1	0.509	0.686	0	1	0.428	0.679	0	1	0.476	0.706	0	1	4	5	8964	[5000:16000]	1	0.596	0.735	1	0.35294118	2	0	0	1	0	4	0	-1	240.385	0	479.964
O=C(O)C(C)(C)[C@H]1C[C@H](CCC1)CCCCCC	cyclohexane,Custom_46,Custom_17	541	cyclohexane,Custom_46,Custom_17	1	1	0.301	0.547	0	1	0.546	0.675	1	1	0.405	0.52	0	1	0.526	0.704	0	1	0.419	0.654	0	1	0.402	0.655	0	1	3	5	3311	[1900:5900]	1	0.44	0.599	1	0.33333333	2	0	0	1	0	7	0	-1	254.412	0	555.433
O=C(O)C(C)(C)[C@H]1C[C@H](CCC1)[C@@H](C)CCCC	cyclohexane,Custom_46,Custom_18	542	cyclohexane,Custom_46,Custom_18	0	1	0.589	0.721	0	1	0.506	0.655	1	1	0.388	0.516	0	1	0.482	0.691	0	1	0.411	0.626	0	1	0.379	0.646	0	1	4	5	5635	[3200:10000]	1	0.444	0.571	1	0.33333333	2	0	0	1	0	6	0	-1	254.412	0	535.096
O=C(O)C(C)(C)[C@H]1C[C@H](CCC1)C[C@H](C)CCC	cyclohexane,Custom_46,Custom_19	543	cyclohexane,Custom_46,Custom_19	1	1	0.604	0.703	0	1	0.466	0.635	1	1	0.366	0.513	0	1	0.448	0.697	0	1	0.415	0.637	0	1	0.4	0.669	0	1	4	5	5637	[3200:10000]	1	0.443	0.571	1	0.33333333	2	0	0	1	0	6	0	-1	254.412	0	534.518
O=C(O)C(C)(C)[C@H]1C[C@H](CCC1)CC[C@@H](C)CC	cyclohexane,Custom_46,Custom_20	544	cyclohexane,Custom_46,Custom_20	0	1	0.597	0.724	0	1	0.546	0.675	0	1	0.352	0.511	0	1	0.785	0.821	0	1	0.426	0.63	0	1	0.397	0.649	0	1	4	5	5639	[3200:10000]	1	0.434	0.561	1	0.33333333	2	0	0	1	0	6	0	-1	254.412	0	536.121
O=C(O)C(C)(C)[C@H]1C[C@H](CCC1)CCCC(C)C	cyclohexane,Custom_46,Custom_21	545	cyclohexane,Custom_46,Custom_21	1	1	0.308	0.554	0	1	0.466	0.635	1	1	0.407	0.515	0	1	0.487	0.678	0	1	0.425	0.667	0	1	0.408	0.658	0	1	3	5	3188	[1800:5700]	1	0.439	0.573	1	0.33333333	2	0	0	1	0	6	0	-1	254.412	0	537.102
O=C(O)C(C)(C)[C@H]1C[C@H](CCC1)[C@@H](C)[C@H](C)CC	cyclohexane,Custom_46,Custom_22	546	cyclohexane,Custom_46,Custom_22	0	1	0.543	0.726	0	1	0.586	0.695	1	1	0.41	0.521	1	1	0.485	0.639	0	1	0.409	0.592	1	1	0.416	0.663	0	1	4	5	5244	[2900:9300]	1	0.446	0.572	1	0.33333333	2	0	0	1	0	5	0	-1	254.412	0	509.07
O=C(O)C(C)(C)[C@H]1C[C@H](CCC1)C[C@H](C)C(C)C	cyclohexane,Custom_46,Custom_23	547	cyclohexane,Custom_46,Custom_23	0	1	0.594	0.726	0	1	0.546	0.675	0	1	0.363	0.516	0	1	0.484	0.69	0	1	0.424	0.618	0	1	0.392	0.649	0	1	4	5	5245	[2900:9300]	1	0.449	0.575	1	0.33333333	2	0	0	1	0	5	0	-1	254.412	0	519.723
O=C(O)C(C)(C)[C@H]1C[C@H](CCC1)C(C)(C)CCC	cyclohexane,Custom_46,Custom_24	548	cyclohexane,Custom_46,Custom_24	0	1	0.302	0.546	1	1	0.73	0.708	1	1	0.381	0.632	0	1	0.432	0.627	0	1	0.435	0.688	0	1	0.797	0.867	0	1	4	5	5845	[3300:10000]	1	0.474	0.575	1	0.33333333	2	0	0	1	0	5	0	-1	254.412	0	511.353
O=C(O)C(C)(C)[C@H]1C[C@H](CCC1)CC(C)(C)CC	cyclohexane,Custom_46,Custom_25	549	cyclohexane,Custom_46,Custom_25	0	1	0.315	0.53	1	1	0.73	0.708	1	1	0.382	0.632	0	1	0.484	0.678	0	1	0.405	0.609	0	1	0.382	0.651	0	1	4	5	5845	[3300:10000]	1	0.479	0.592	1	0.33333333	2	0	0	1	0	5	0	-1	254.412	0	505.544
O=C(O)C(C)(C)[C@H]1C[C@H](CCC1)CCC(C)(C)C	cyclohexane,Custom_46,Custom_26	550	cyclohexane,Custom_46,Custom_26	1	1	0.279	0.498	1	1	0.77	0.728	1	1	0.349	0.595	1	1	0.487	0.684	0	1	0.428	0.648	1	1	0.735	0.801	0	1	4	5	5844	[3300:10000]	1	0.525	0.585	1	0.33333333	2	0	0	1	0	5	0	-1	254.412	0	526.748
O=C(O)CCCC[C@H]1C[C@@H](C)CCC1	cyclohexane,Custom_47,Custom_1	551	cyclohexane,Custom_47,Custom_1	0	1	0.676	0.807	0	1	0.597	0.745	0	1	0.73	0.826	0	1	0.461	0.705	0	1	0.429	0.715	0	1	0.406	0.679	0	1	4	5	5250	[3000:9300]	1	0.531	0.543	1	0.42857143	1	0	0	1	0	5	0	-1	198.305	0	475.929
O=C(O)CCCC[C@H]1C[C@@H](CC)CCC1	cyclohexane,Custom_47,Custom_3	552	cyclohexane,Custom_47,Custom_3	0	1	0.357	0.634	0	1	0.589	0.74	0	1	0.406	0.69	0	1	0.462	0.697	1	1	0.441	0.582	1	1	0.4	0.672	0	1	4	5	5649	[3200:10000]	1	0.412	0.466	1	0.4	1	0	0	1	0	6	0	-1	212.331	0	500.857
O=C(O)CCCC[C@H]1C[C@@H](CCC)CCC1	cyclohexane,Custom_47,Custom_4	553	cyclohexane,Custom_47,Custom_4	0	1	0.341	0.616	0	1	0.503	0.682	0	1	0.368	0.63	0	1	0.46	0.73	0	1	0.445	0.665	0	1	0.429	0.691	0	1	4	5	6708	[3800:12000]	1	0.393	0.468	1	0.375	1	0	0	1	0	7	0	-1	226.358	0	530.412
O=C(O)CCCC[C@H](CCC1)C[C@H]1C(C)C	cyclohexane,Custom_47,Custom_5	554	cyclohexane,Custom_47,Custom_5	0	1	0.334	0.605	0	1	0.542	0.702	0	1	0.374	0.641	0	1	0.452	0.721	1	1	0.437	0.596	1	1	0.403	0.684	0	1	4	5	5652	[3200:10000]	1	0.497	0.5	1	0.375	1	0	0	1	0	6	0	-1	226.358	0	516.852
O=C(O)CCCC[C@H]1C[C@H](CCC1)CCCC	cyclohexane,Custom_47,Custom_6	555	cyclohexane,Custom_47,Custom_6	0	1	0.633	0.771	0	1	0.497	0.678	0	1	0.333	0.597	0	1	0.466	0.723	0	1	0.454	0.703	0	1	0.444	0.698	0	1	4	5	5995	[3400:11000]	1	0.378	0.506	1	0.35294118	1	0	0	1	0	8	0	-1	240.385	0	550.301
O=C(O)CCCC[C@H](CCC1)C[C@H]1[C@@H](C)CC	cyclohexane,Custom_47,Custom_7	556	cyclohexane,Custom_47,Custom_7	0	1	0.621	0.757	0	1	0.537	0.698	0	1	0.325	0.607	0	1	0.454	0.727	1	1	0.444	0.606	1	1	0.423	0.693	0	1	4	5	6703	[3800:12000]	1	0.435	0.471	1	0.35294118	1	0	0	1	0	7	0	-1	240.385	0	542.183
O=C(O)CCCC[C@H](CCC1)C[C@H]1CC(C)C	cyclohexane,Custom_47,Custom_8	557	cyclohexane,Custom_47,Custom_8	0	1	0.312	0.644	0	1	0.497	0.678	0	1	0.326	0.596	0	1	0.462	0.716	0	1	0.436	0.699	0	1	0.424	0.682	0	1	4	5	6703	[3800:12000]	1	0.429	0.468	1	0.35294118	1	0	0	1	0	7	0	-1	240.385	0	544.442
O=C(O)CCCC[C@H](CCC1)C[C@H]1C(C)(C)C	cyclohexane,Custom_47,Custom_9	558	cyclohexane,Custom_47,Custom_9	0	1	0.314	0.599	0	1	0.551	0.679	1	1	0.372	0.526	0	1	0.486	0.725	0	1	0.423	0.619	0	1	0.402	0.688	0	1	4	5	5706	[3200:10000]	1	0.533	0.599	1	0.35294118	1	0	0	1	0	6	0	-1	240.385	0	532.207
O=C(O)CCCC[C@H]1C[C@H](CCC1)CCCCC	cyclohexane,Custom_47,Custom_10	559	cyclohexane,Custom_47,Custom_10	0	1	0.627	0.78	0	1	0.835	0.817	0	1	0.357	0.609	0	1	0.508	0.749	0	1	0.464	0.702	0	1	0.449	0.706	0	1	4	5	6211	[3500:11000]	1	0.379	0.503	1	0.33333333	1	0	0	1	0	9	0	-1	254.412	0	584.121
O=C(O)CCCC[C@H](CCC1)C[C@H]1[C@H](C)CCC	cyclohexane,Custom_47,Custom_11	560	cyclohexane,Custom_47,Custom_11	0	1	0.616	0.765	0	1	0.535	0.68	0	1	0.358	0.632	0	1	0.455	0.703	0	1	0.445	0.655	0	1	0.422	0.702	0	1	4	5	5998	[3400:11000]	1	0.447	0.526	1	0.33333333	1	0	0	1	0	8	0	-1	254.412	0	573.774
O=C(O)CCCC[C@H](CCC1)C[C@H]1C[C@H](C)CC	cyclohexane,Custom_47,Custom_12	561	cyclohexane,Custom_47,Custom_12	0	1	0.618	0.767	0	1	0.575	0.7	0	1	0.401	0.643	0	1	0.463	0.723	0	1	0.445	0.687	0	1	0.426	0.64	0	1	4	5	5998	[3400:11000]	1	0.413	0.51	1	0.33333333	1	0	0	1	0	8	0	-1	254.412	0	567.871
O=C(O)CCCC[C@H](CCC1)C[C@H]1CCC(C)C	cyclohexane,Custom_47,Custom_13	562	cyclohexane,Custom_47,Custom_13	0	1	0.36	0.652	0	1	0.535	0.68	0	1	0.359	0.632	0	1	0.468	0.72	0	1	0.45	0.695	0	1	0.437	0.686	0	1	4	5	5998	[3400:11000]	1	0.414	0.51	1	0.33333333	1	0	0	1	0	8	0	-1	254.412	0	583.032
O=C(O)CCCC[C@H](CCC1)C[C@H]1[C@H](C)C(C)C	cyclohexane,Custom_47,Custom_14	563	cyclohexane,Custom_47,Custom_14	0	1	0.352	0.592	0	1	0.535	0.667	0	1	0.358	0.632	0	1	0.488	0.744	0	1	0.44	0.663	0	1	0.42	0.66	0	1	4	5	6639	[3700:12000]	1	0.461	0.685	1	0.33333333	1	0	0	1	0	7	0	-1	254.412	0	556.177
O=C(O)CCCC[C@H](CCC1)C[C@H]1CC(C)(C)C	cyclohexane,Custom_47,Custom_15	564	cyclohexane,Custom_47,Custom_15	0	1	0.294	0.583	0	1	0.546	0.675	0	1	0.35	0.512	0	1	0.578	0.756	0	1	0.42	0.689	0	1	0.399	0.599	0	1	4	5	6545	[3700:12000]	1	0.515	0.665	1	0.33333333	1	0	0	1	0	7	0	-1	254.412	0	548.831
O=C(O)CCCC[C@H](CCC1)C[C@H]1C(C)(C)CC	cyclohexane,Custom_47,Custom_16	565	cyclohexane,Custom_47,Custom_16	1	1	0.594	0.692	0	1	0.586	0.695	1	1	0.401	0.514	0	1	0.527	0.703	0	1	0.436	0.644	0	1	0.419	0.696	0	1	4	5	6547	[3700:12000]	1	0.445	0.666	1	0.33333333	1	0	0	1	0	7	0	-1	254.412	0	550.651
O=C(O)CCCC[C@H]1C[C@H](CCC1)CCCCCC	cyclohexane,Custom_47,Custom_17	566	cyclohexane,Custom_47,Custom_17	0	1	0.326	0.608	1	1	0.793	0.794	1	1	0.355	0.619	0	1	0.467	0.709	0	1	0.466	0.691	0	1	0.447	0.704	0	1	4	5	6460	[3600:11000]	1	0.507	0.537	1	0.31578947	1	0	0	1	0	10	0	-2	268.439	0	619.426
O=C(O)CCCC[C@H](CCC1)C[C@H]1[C@@H](C)CCCC	cyclohexane,Custom_47,Custom_18	567	cyclohexane,Custom_47,Custom_18	0	1	0.311	0.628	0	1	0.833	0.814	0	1	0.658	0.776	0	1	0.498	0.651	0	1	0.45	0.672	0	1	0.427	0.665	0	1	4	5	6258	[3500:11000]	1	0.507	0.537	1	0.31578947	1	0	0	1	0	9	0	-2	268.439	0	605.559
O=C(O)CCCC[C@H](CCC1)C[C@H]1C[C@H](C)CCC	cyclohexane,Custom_47,Custom_19	568	cyclohexane,Custom_47,Custom_19	0	1	0.36	0.654	0	1	0.833	0.814	0	1	0.658	0.776	0	1	0.462	0.671	0	1	0.452	0.643	0	1	0.434	0.702	0	1	4	5	6258	[3500:11000]	1	0.639	0.548	1	0.31578947	1	0	0	1	0	9	0	-2	268.439	0	600.799
O=C(O)CCCC[C@H](CCC1)C[C@H]1CC[C@@H](C)CC	cyclohexane,Custom_47,Custom_20	569	cyclohexane,Custom_47,Custom_20	0	1	0.611	0.773	0	1	0.793	0.794	0	1	0.657	0.766	0	1	0.51	0.755	0	1	0.454	0.686	0	1	0.437	0.693	0	1	4	5	6258	[3500:11000]	1	0.5	0.537	1	0.31578947	1	0	0	1	0	9	0	-2	268.439	0	607.403
O=C(O)CCCC[C@H](CCC1)C[C@H]1CCCC(C)C	cyclohexane,Custom_47,Custom_21	570	cyclohexane,Custom_47,Custom_21	0	1	0.288	0.591	0	1	0.793	0.794	0	1	0.352	0.615	0	1	0.506	0.724	0	1	0.462	0.701	0	1	0.441	0.711	0	1	4	5	6258	[3500:11000]	1	0.505	0.539	1	0.31578947	1	0	0	1	0	9	0	-2	268.439	0	603.855
O=C(O)CCCC[C@H](CCC1)C[C@H]1[C@@H](C)[C@H](C)CC	cyclohexane,Custom_47,Custom_22	571	cyclohexane,Custom_47,Custom_22	0	1	0.382	0.574	0	1	0.533	0.665	0	1	0.655	0.771	0	1	0.49	0.647	0	1	0.446	0.615	0	1	0.418	0.608	0	1	4	5	6689	[3800:12000]	1	0.494	0.736	1	0.31578947	1	0	0	1	0	8	0	-1	268.439	0	582.455
O=C(O)CCCC[C@H](CCC1)C[C@H]1C[C@H](C)C(C)C	cyclohexane,Custom_47,Custom_23	572	cyclohexane,Custom_47,Custom_23	0	1	0.351	0.603	0	1	0.793	0.795	0	1	0.657	0.777	0	1	0.46	0.73	0	1	0.438	0.677	1	1	0.416	0.581	0	1	4	5	6689	[3800:12000]	1	0.418	0.718	1	0.31578947	1	0	0	1	0	8	0	-1	268.439	0	588.938
O=C(O)CCCC[C@H](CCC1)C[C@H]1C(C)(C)CCC	cyclohexane,Custom_47,Custom_24	573	cyclohexane,Custom_47,Custom_24	1	1	0.293	0.535	0	1	0.542	0.672	1	1	0.342	0.488	0	1	0.791	0.87	0	1	0.431	0.619	0	1	0.415	0.679	0	1	4	5	6465	[3600:11000]	1	0.425	0.679	1	0.31578947	1	0	0	1	0	8	0	-1	268.439	0	581.375
O=C(O)CCCC[C@H](CCC1)C[C@H]1CC(C)(C)CC	cyclohexane,Custom_47,Custom_25	574	cyclohexane,Custom_47,Custom_25	0	1	0.289	0.562	0	1	0.502	0.652	1	1	0.333	0.488	0	1	0.454	0.665	0	1	0.431	0.646	1	1	0.414	0.569	0	1	4	5	6465	[3600:11000]	1	0.5	0.698	1	0.31578947	1	0	0	1	0	8	0	-1	268.439	0	573.779
O=C(O)CCCC[C@H](CCC1)C[C@H]1CCC(C)(C)C	cyclohexane,Custom_47,Custom_26	575	cyclohexane,Custom_47,Custom_26	0	1	0.249	0.625	0	1	0.542	0.672	0	1	0.331	0.519	0	1	0.467	0.678	0	1	0.433	0.658	1	1	0.411	0.576	0	1	4	5	6465	[3600:11000]	1	0.543	0.714	1	0.31578947	1	0	0	1	0	8	0	-1	268.439	0	598.305
O=C(O)CC[C@H](C)[C@H]1C[C@@H](C)CCC1	cyclohexane,Custom_48,Custom_1	576	cyclohexane,Custom_48,Custom_1	0	1	0.375	0.655	0	1	0.597	0.746	0	1	0.713	0.811	0	1	0.484	0.713	0	1	0.373	0.671	0	1	0.314	0.635	0	1	4	5	8903	[5000:16000]	1	0.534	0.487	1	0.42857143	0	0	0	1	0	4	0	-1	198.305	0	455.408
O=C(O)CC[C@H](C)[C@H]1C[C@@H](CC)CCC1	cyclohexane,Custom_48,Custom_3	577	cyclohexane,Custom_48,Custom_3	0	1	0.296	0.603	0	1	0.589	0.753	0	1	0.384	0.668	0	1	0.869	0.895	0	1	0.397	0.672	0	1	0.359	0.63	0	1	4	5	8896	[5000:16000]	1	0.513	0.713	1	0.4	1	0	0	1	0	5	0	-1	212.331	0	480.156
O=C(O)CC[C@H](C)[C@H]1C[C@@H](CCC)CCC1	cyclohexane,Custom_48,Custom_4	578	cyclohexane,Custom_48,Custom_4	0	1	0.322	0.609	0	1	0.542	0.702	0	1	0.35	0.626	0	1	0.579	0.744	0	1	0.415	0.693	0	1	0.374	0.656	0	1	4	5	5651	[3200:10000]	1	0.426	0.481	1	0.375	1	0	0	1	0	6	0	-1	226.358	0	511.579
O=C(O)CC[C@H](C)[C@H]1C[C@@H](C(C)C)CCC1	cyclohexane,Custom_48,Custom_5	579	cyclohexane,Custom_48,Custom_5	0	1	0.305	0.602	0	1	0.541	0.729	0	1	0.356	0.636	0	1	0.866	0.888	0	1	0.4	0.675	0	1	0.375	0.671	0	1	4	5	8987	[5100:16000]	1	0.413	0.584	1	0.375	1	0	0	1	0	5	0	-1	226.358	0	496.38
O=C(O)CC[C@H](C)[C@H]1C[C@H](CCC1)CCCC	cyclohexane,Custom_48,Custom_6	580	cyclohexane,Custom_48,Custom_6	0	1	0.615	0.755	0	1	0.537	0.698	0	1	0.362	0.613	0	1	0.538	0.747	0	1	0.426	0.674	0	1	0.393	0.66	0	1	4	5	6701	[3800:12000]	1	0.443	0.472	1	0.35294118	1	0	0	1	0	7	0	-1	240.385	0	543.319
O=C(O)CC[C@H](C)[C@H]1C[C@@H]([C@@H](C)CC)CCC1	cyclohexane,Custom_48,Custom_7	581	cyclohexane,Custom_48,Custom_7	0	1	0.343	0.586	0	1	0.536	0.684	0	1	0.318	0.638	0	1	0.829	0.87	0	1	0.415	0.683	0	1	0.391	0.64	0	1	4	5	5392	[3000:9600]	1	0.516	0.598	1	0.35294118	1	0	0	1	0	6	0	-1	240.385	0	521.711
O=C(O)CC[C@H](C)[C@H]1C[C@@H](CC(C)C)CCC1	cyclohexane,Custom_48,Custom_8	582	cyclohexane,Custom_48,Custom_8	0	1	0.265	0.609	0	1	0.496	0.664	0	1	0.36	0.644	0	1	0.496	0.706	0	1	0.414	0.692	0	1	0.39	0.626	0	1	4	5	5392	[3000:9600]	1	0.448	0.579	1	0.35294118	1	0	0	1	0	6	0	-1	240.385	0	525.446
O=C(O)CC[C@H](C)[C@H](CCC1)C[C@H]1C(C)(C)C	cyclohexane,Custom_48,Custom_9	583	cyclohexane,Custom_48,Custom_9	0	1	0.262	0.561	0	1	0.511	0.658	1	1	0.391	0.518	0	1	0.473	0.669	0	1	0.393	0.682	1	1	0.377	0.554	0	1	3	5	2797	[1600:5000]	1	0.522	0.61	1	0.35294118	0	0	0	1	0	5	0	-1	240.385	0	512.424
O=C(O)CC[C@H](C)[C@H]1C[C@H](CCC1)CCCCC	cyclohexane,Custom_48,Custom_10	584	cyclohexane,Custom_48,Custom_10	0	1	0.614	0.765	0	1	0.535	0.68	0	1	0.399	0.642	0	1	0.501	0.75	0	1	0.478	0.698	0	1	0.409	0.646	0	1	4	5	5998	[3400:11000]	1	0.437	0.531	1	0.33333333	1	0	0	1	0	8	0	-1	254.412	0	573.805
O=C(O)CC[C@H](C)[C@H]1C[C@H](CCC1)[C@H](C)CCC	cyclohexane,Custom_48,Custom_11	585	cyclohexane,Custom_48,Custom_11	0	1	0.34	0.59	0	1	0.535	0.667	0	1	0.399	0.644	0	1	0.869	0.9	1	1	0.423	0.55	1	1	0.4	0.599	0	1	4	5	6641	[3700:12000]	1	0.406	0.691	1	0.33333333	1	0	0	1	0	7	0	-1	254.412	0	552.414
O=C(O)CC[C@H](C)[C@H]1C[C@H](CCC1)C[C@H](C)CC	cyclohexane,Custom_48,Custom_12	586	cyclohexane,Custom_48,Custom_12	0	1	0.307	0.613	0	1	0.535	0.667	0	1	0.368	0.63	0	1	0.493	0.715	1	1	0.428	0.584	1	1	0.4	0.595	0	1	4	5	6641	[3700:12000]	1	0.478	0.718	1	0.33333333	1	0	0	1	0	7	0	-1	254.412	0	548.875
O=C(O)CC[C@H](C)[C@H]1C[C@H](CCC1)CCC(C)C	cyclohexane,Custom_48,Custom_13	587	cyclohexane,Custom_48,Custom_13	0	1	0.346	0.636	0	1	0.575	0.687	0	1	0.366	0.629	0	1	0.498	0.739	0	1	0.473	0.696	0	1	0.405	0.627	0	1	4	5	6641	[3700:12000]	1	0.473	0.706	1	0.33333333	1	0	0	1	0	7	0	-1	254.412	0	560.748
O=C(O)CC[C@H](C)[C@H](CCC1)C[C@H]1[C@H](C)C(C)C	cyclohexane,Custom_48,Custom_14	588	cyclohexane,Custom_48,Custom_14	0	1	0.378	0.577	0	1	0.494	0.647	0	1	0.354	0.611	0	1	0.823	0.863	0	1	0.46	0.629	0	1	0.402	0.627	0	1	3	5	3123	[1800:5600]	1	0.499	0.605	1	0.33333333	1	0	0	1	0	6	0	-1	254.412	0	536.548
O=C(O)CC[C@H](C)[C@H]1C[C@@H](CC(C)(C)C)CCC1	cyclohexane,Custom_48,Custom_15	589	cyclohexane,Custom_48,Custom_15	0	1	0.297	0.584	0	1	0.506	0.655	0	1	0.348	0.515	0	1	0.488	0.701	0	1	0.409	0.679	0	1	0.387	0.588	0	1	3	5	3313	[1900:5900]	1	0.507	0.601	1	0.33333333	1	0	0	1	0	6	0	-1	254.412	0	528.957
O=C(O)CC[C@H](C)[C@H](CCC1)C[C@H]1C(C)(C)CC	cyclohexane,Custom_48,Custom_16	590	cyclohexane,Custom_48,Custom_16	0	1	0.287	0.51	0	1	0.546	0.675	1	1	0.386	0.517	0	1	0.477	0.638	0	1	0.493	0.725	0	1	0.395	0.623	0	1	3	5	3315	[1900:5900]	1	0.441	0.576	1	0.33333333	1	0	0	1	0	6	0	-1	254.412	0	530.337
O=C(O)CC[C@H](C)[C@H]1C[C@H](CCC1)CCCCCC	cyclohexane,Custom_48,Custom_17	591	cyclohexane,Custom_48,Custom_17	0	1	0.314	0.629	0	1	0.533	0.664	0	1	0.654	0.776	0	1	0.501	0.751	0	1	0.782	0.811	0	1	0.412	0.612	0	1	4	5	6212	[3500:11000]	1	0.377	0.509	1	0.31578947	1	0	0	1	0	9	0	-2	268.439	0	602.715
O=C(O)CC[C@H](C)[C@H]1C[C@H](CCC1)[C@@H](C)CCCC	cyclohexane,Custom_48,Custom_18	592	cyclohexane,Custom_48,Custom_18	0	1	0.299	0.592	0	1	0.493	0.645	0	1	0.654	0.774	1	1	0.868	0.88	0	1	0.432	0.594	1	1	0.408	0.555	0	1	4	5	6684	[3800:12000]	1	0.477	0.74	1	0.31578947	1	0	0	1	0	8	0	-1	268.439	0	574.371
O=C(O)CC[C@H](C)[C@H]1C[C@H](CCC1)C[C@H](C)CCC	cyclohexane,Custom_48,Custom_19	593	cyclohexane,Custom_48,Custom_19	0	1	0.306	0.634	0	1	0.573	0.685	0	1	0.664	0.773	0	1	0.493	0.618	0	1	0.435	0.63	0	1	0.411	0.61	0	1	4	5	6684	[3800:12000]	1	0.409	0.729	1	0.31578947	1	0	0	1	0	8	0	-1	268.439	0	580.004
O=C(O)CC[C@H](C)[C@H]1C[C@H](CCC1)CC[C@@H](C)CC	cyclohexane,Custom_48,Custom_20	594	cyclohexane,Custom_48,Custom_20	0	1	0.348	0.601	0	1	0.493	0.645	0	1	0.662	0.772	0	1	0.46	0.681	1	1	0.484	0.609	1	1	0.411	0.597	0	1	4	5	6685	[3800:12000]	1	0.439	0.74	1	0.31578947	1	0	0	1	0	8	0	-1	268.439	0	585.622
O=C(O)CC[C@H](C)[C@H]1C[C@H](CCC1)CCCC(C)C	cyclohexane,Custom_48,Custom_21	595	cyclohexane,Custom_48,Custom_21	0	1	0.353	0.642	0	1	0.573	0.685	0	1	0.659	0.771	0	1	0.461	0.687	0	1	0.781	0.85	0	1	0.42	0.649	0	1	4	5	6685	[3800:12000]	1	0.479	0.741	1	0.31578947	1	0	0	1	0	8	0	-1	268.439	0	592.733
O=C(O)CC[C@H](C)[C@H](CCC1)C[C@H]1[C@@H](C)[C@H](C)CC	cyclohexane,Custom_48,Custom_22	596	cyclohexane,Custom_48,Custom_22	0	1	0.372	0.548	0	1	0.533	0.665	0	1	0.654	0.776	1	1	0.523	0.657	1	1	0.472	0.611	1	1	0.403	0.585	0	1	4	5	6750	[3800:12000]	1	0.512	0.724	1	0.31578947	1	0	0	1	0	7	0	-1	268.439	0	561.965
O=C(O)CC[C@H](C)[C@H]1C[C@H](CCC1)C[C@H](C)C(C)C	cyclohexane,Custom_48,Custom_23	597	cyclohexane,Custom_48,Custom_23	0	1	0.346	0.601	0	1	0.493	0.645	0	1	0.661	0.777	0	1	0.455	0.635	1	1	0.433	0.583	1	1	0.4	0.585	0	1	4	5	6750	[3800:12000]	1	0.448	0.708	1	0.31578947	1	0	0	1	0	7	0	-1	268.439	0	568.933
O=C(O)CC[C@H](C)[C@H](CCC1)C[C@H]1C(C)(C)CCC	cyclohexane,Custom_48,Custom_24	598	cyclohexane,Custom_48,Custom_24	1	1	0.241	0.527	0	1	0.503	0.652	1	1	0.331	0.516	0	1	0.525	0.712	0	1	0.799	0.801	1	1	0.401	0.561	0	1	3	5	3338	[1900:5900]	1	0.442	0.611	1	0.31578947	1	0	0	1	0	7	0	-1	268.439	0	561.469
O=C(O)CC[C@H](C)[C@H]1C[C@H](CCC1)CC(C)(C)CC	cyclohexane,Custom_48,Custom_25	599	cyclohexane,Custom_48,Custom_25	0	1	0.25	0.533	0	1	0.503	0.652	0	1	0.292	0.528	0	1	0.486	0.643	0	1	0.424	0.633	1	1	0.405	0.557	0	1	3	5	3337	[1900:5900]	1	0.444	0.612	1	0.31578947	1	0	0	1	0	7	0	-1	268.439	0	553.259
O=C(O)CC[C@H](C)[C@H]1C[C@H](CCC1)CCC(C)(C)C	cyclohexane,Custom_48,Custom_26	600	cyclohexane,Custom_48,Custom_26	0	1	0.247	0.624	0	1	0.543	0.672	0	1	0.328	0.552	0	1	0.458	0.673	0	1	0.467	0.693	0	1	0.399	0.567	0	1	3	5	3336	[1900:5900]	1	0.502	0.623	1	0.31578947	1	0	0	1	0	7	0	-1	268.439	0	578.825
O=C(O)C[C@@H](C)C[C@H]1C[C@@H](C)CCC1	cyclohexane,Custom_49,Custom_1	601	cyclohexane,Custom_49,Custom_1	0	1	0.377	0.666	0	1	0.517	0.706	0	1	0.715	0.827	0	1	0.452	0.697	0	1	0.423	0.701	0	1	0.332	0.663	0	1	4	5	8902	[5000:16000]	1	0.479	0.474	1	0.42857143	0	0	0	1	0	4	0	-1	198.305	0	452.233
O=C(O)C[C@@H](C)C[C@H]1C[C@@H](CC)CCC1	cyclohexane,Custom_49,Custom_3	602	cyclohexane,Custom_49,Custom_3	0	1	0.349	0.644	0	1	0.509	0.713	0	1	0.398	0.672	0	1	0.495	0.727	0	1	0.444	0.722	0	1	0.707	0.822	0	1	4	5	8894	[5000:16000]	1	0.454	0.706	1	0.4	1	0	0	1	0	5	0	-1	212.331	0	477.159
O=C(O)C[C@@H](C)C[C@H]1C[C@@H](CCC)CCC1	cyclohexane,Custom_49,Custom_4	603	cyclohexane,Custom_49,Custom_4	0	1	0.282	0.609	0	1	0.462	0.662	0	1	0.353	0.624	0	1	0.798	0.884	0	1	0.412	0.661	0	1	0.369	0.662	0	1	4	5	5650	[3200:10000]	1	0.439	0.492	1	0.375	1	0	0	1	0	6	0	-1	226.358	0	509.279
O=C(O)C[C@@H](C)C[C@H](CCC1)C[C@H]1C(C)C	cyclohexane,Custom_49,Custom_5	604	cyclohexane,Custom_49,Custom_5	0	1	0.285	0.621	0	1	0.461	0.689	0	1	0.37	0.641	0	1	0.791	0.876	0	1	0.407	0.66	0	1	0.427	0.684	0	1	4	5	8984	[5100:16000]	1	0.41	0.59	1	0.375	1	0	0	1	0	5	0	-1	226.358	0	494.358
O=C(O)C[C@@H](C)C[C@H]1C[C@H](CCC1)CCCC	cyclohexane,Custom_49,Custom_6	605	cyclohexane,Custom_49,Custom_6	0	1	0.312	0.635	0	1	0.537	0.698	0	1	0.364	0.613	0	1	0.841	0.897	0	1	0.426	0.621	0	1	0.394	0.615	0	1	4	5	6677	[3800:12000]	1	0.442	0.478	1	0.35294118	1	0	0	1	0	7	0	-1	240.385	0	540.322
O=C(O)C[C@@H](C)C[C@H](CCC1)C[C@H]1[C@@H](C)CC	cyclohexane,Custom_49,Custom_7	606	cyclohexane,Custom_49,Custom_7	0	1	0.31	0.603	0	1	0.576	0.704	0	1	0.362	0.612	0	1	0.788	0.871	1	1	0.42	0.587	1	1	0.396	0.682	0	1	4	5	5375	[3000:9600]	1	0.515	0.605	1	0.35294118	1	0	0	1	0	6	0	-1	240.385	0	519.689
O=C(O)C[C@@H](C)C[C@H]1C[C@@H](CC(C)C)CCC1	cyclohexane,Custom_49,Custom_8	607	cyclohexane,Custom_49,Custom_8	0	1	0.357	0.653	0	1	0.496	0.664	0	1	0.36	0.612	0	1	0.451	0.71	0	1	0.413	0.698	0	1	0.373	0.619	0	1	4	5	5375	[3000:9600]	1	0.47	0.603	1	0.35294118	1	0	0	1	0	6	0	-1	240.385	0	524.709
O=C(O)C[C@@H](C)C[C@H](CCC1)C[C@H]1C(C)(C)C	cyclohexane,Custom_49,Custom_9	608	cyclohexane,Custom_49,Custom_9	0	1	0.314	0.619	0	1	0.551	0.678	1	1	0.418	0.526	0	1	0.436	0.698	0	1	0.41	0.664	0	1	0.386	0.629	0	1	3	5	2797	[1600:5000]	1	0.601	0.624	1	0.35294118	1	0	0	1	0	5	0	-1	240.385	0	510.375
O=C(O)C[C@@H](C)C[C@H]1C[C@H](CCC1)CCCCC	cyclohexane,Custom_49,Custom_10	609	cyclohexane,Custom_49,Custom_10	0	1	0.314	0.638	0	1	0.535	0.68	0	1	0.358	0.632	0	1	0.54	0.751	0	1	0.437	0.617	0	1	0.402	0.629	0	1	4	5	5908	[3300:11000]	1	0.439	0.53	1	0.33333333	1	0	0	1	0	8	0	-1	254.412	0	572.081
O=C(O)C[C@@H](C)C[C@H](CCC1)C[C@H]1[C@H](C)CCC	cyclohexane,Custom_49,Custom_11	610	cyclohexane,Custom_49,Custom_11	0	1	0.266	0.612	0	1	0.535	0.667	0	1	0.403	0.644	0	1	0.827	0.884	0	1	0.422	0.621	0	1	0.399	0.684	0	1	4	5	6642	[3700:12000]	1	0.408	0.695	1	0.33333333	1	0	0	1	0	7	0	-1	254.412	0	551.833
O=C(O)C[C@@H](C)C[C@H]1C[C@H](CCC1)C[C@H](C)CC	cyclohexane,Custom_49,Custom_12	611	cyclohexane,Custom_49,Custom_12	0	1	0.305	0.623	0	1	0.575	0.687	0	1	0.367	0.629	0	1	0.832	0.906	0	1	0.429	0.652	0	1	0.402	0.626	0	1	4	5	6642	[3700:12000]	1	0.42	0.711	1	0.33333333	1	0	0	1	0	7	0	-1	254.412	0	548.231
O=C(O)C[C@@H](C)C[C@H]1C[C@H](CCC1)CCC(C)C	cyclohexane,Custom_49,Custom_13	612	cyclohexane,Custom_49,Custom_13	0	1	0.31	0.632	0	1	0.495	0.647	0	1	0.406	0.645	0	1	0.841	0.901	0	1	0.43	0.654	0	1	0.407	0.632	0	1	4	5	6642	[3700:12000]	1	0.436	0.706	1	0.33333333	1	0	0	1	0	7	0	-1	254.412	0	557.896
O=C(O)C[C@@H](C)C[C@H](CCC1)C[C@H]1[C@H](C)C(C)C	cyclohexane,Custom_49,Custom_14	613	cyclohexane,Custom_49,Custom_14	0	1	0.297	0.619	0	1	0.534	0.667	0	1	0.358	0.632	0	1	0.82	0.896	0	1	0.425	0.622	0	1	0.401	0.674	0	1	3	5	3125	[1800:5600]	1	0.45	0.583	1	0.33333333	1	0	0	1	0	6	0	-1	254.412	0	536.187
O=C(O)C[C@@H](C)C[C@H](CCC1)C[C@H]1CC(C)(C)C	cyclohexane,Custom_49,Custom_15	614	cyclohexane,Custom_49,Custom_15	0	1	0.584	0.714	0	1	0.506	0.655	0	1	0.34	0.519	0	1	0.443	0.695	0	1	0.405	0.702	0	1	0.368	0.601	0	1	3	5	3319	[1900:5900]	1	0.447	0.582	1	0.33333333	1	0	0	1	0	6	0	-1	254.412	0	525.694
O=C(O)C[C@@H](C)C[C@H](CCC1)C[C@H]1C(C)(C)CC	cyclohexane,Custom_49,Custom_16	615	cyclohexane,Custom_49,Custom_16	1	1	0.259	0.499	0	1	0.506	0.655	1	1	0.361	0.514	0	1	0.481	0.719	0	1	0.418	0.653	0	1	0.399	0.685	0	1	3	5	3320	[1900:5900]	1	0.442	0.577	1	0.33333333	1	0	0	1	0	6	0	-1	254.412	0	528.846
O=C(O)C[C@@H](C)C[C@H]1C[C@H](CCC1)CCCCCC	cyclohexane,Custom_49,Custom_17	616	cyclohexane,Custom_49,Custom_17	0	1	0.317	0.631	0	1	0.533	0.664	0	1	0.654	0.766	0	1	0.497	0.734	0	1	0.443	0.619	0	1	0.408	0.633	0	1	4	5	6212	[3500:11000]	1	0.429	0.524	1	0.31578947	1	0	0	1	0	9	0	-1	268.439	0	602.919
O=C(O)C[C@@H](C)C[C@H](CCC1)C[C@H]1[C@@H](C)CCCC	cyclohexane,Custom_49,Custom_18	617	cyclohexane,Custom_49,Custom_18	0	1	0.301	0.632	0	1	0.573	0.685	0	1	0.663	0.773	0	1	0.568	0.763	0	1	0.43	0.677	0	1	0.403	0.681	0	1	4	5	6683	[3800:12000]	1	0.419	0.729	1	0.31578947	1	0	0	1	0	8	0	-1	268.439	0	572.638
O=C(O)C[C@@H](C)C[C@H]1C[C@H](CCC1)C[C@H](C)CCC	cyclohexane,Custom_49,Custom_19	618	cyclohexane,Custom_49,Custom_19	0	1	0.259	0.608	0	1	0.493	0.645	0	1	0.662	0.772	0	1	0.49	0.721	0	1	0.431	0.687	0	1	0.398	0.642	0	1	4	5	6683	[3800:12000]	1	0.482	0.743	1	0.31578947	1	0	0	1	0	8	0	-1	268.439	0	580.379
O=C(O)C[C@@H](C)C[C@H]1C[C@H](CCC1)CC[C@@H](C)CC	cyclohexane,Custom_49,Custom_20	619	cyclohexane,Custom_49,Custom_20	0	1	0.319	0.632	0	1	0.533	0.665	0	1	0.663	0.772	0	1	0.458	0.704	0	1	0.441	0.648	0	1	0.416	0.653	0	1	4	5	6683	[3800:12000]	1	0.427	0.73	1	0.31578947	1	0	0	1	0	8	0	-1	268.439	0	583.778
O=C(O)C[C@@H](C)C[C@H]1C[C@H](CCC1)CCCC(C)C	cyclohexane,Custom_49,Custom_21	620	cyclohexane,Custom_49,Custom_21	0	1	0.265	0.611	0	1	0.493	0.645	0	1	0.658	0.771	0	1	0.495	0.719	0	1	0.44	0.657	0	1	0.401	0.663	0	1	4	5	6683	[3800:12000]	1	0.477	0.741	1	0.31578947	1	0	0	1	0	8	0	-1	268.439	0	588.983
O=C(O)C[C@@H](C)C[C@H](CCC1)C[C@H]1[C@@H](C)[C@H](C)CC	cyclohexane,Custom_49,Custom_22	621	cyclohexane,Custom_49,Custom_22	0	1	0.343	0.601	0	1	0.493	0.645	0	1	0.658	0.771	0	1	0.821	0.848	0	1	0.428	0.642	0	1	0.401	0.68	0	1	4	5	6751	[3800:12000]	1	0.439	0.705	1	0.31578947	1	0	0	1	0	7	0	-1	268.439	0	559.673
O=C(O)C[C@@H](C)C[C@H](CCC1)C[C@H]1C[C@H](C)C(C)C	cyclohexane,Custom_49,Custom_23	622	cyclohexane,Custom_49,Custom_23	0	1	0.307	0.626	0	1	0.533	0.665	0	1	0.66	0.777	0	1	0.451	0.71	0	1	0.431	0.677	0	1	0.409	0.63	0	1	4	5	6751	[3800:12000]	1	0.525	0.729	1	0.31578947	1	0	0	1	0	7	0	-1	268.439	0	568.519
O=C(O)C[C@@H](C)C[C@H](CCC1)C[C@H]1C(C)(C)CCC	cyclohexane,Custom_49,Custom_24	623	cyclohexane,Custom_49,Custom_24	0	1	0.245	0.542	0	1	0.543	0.672	0	1	0.341	0.514	0	1	0.481	0.731	0	1	0.411	0.646	0	1	0.389	0.679	0	1	3	5	3341	[1900:5900]	1	0.517	0.632	1	0.31578947	1	0	0	1	0	7	0	-1	268.439	0	560.576
O=C(O)C[C@@H](C)C[C@H](CCC1)C[C@H]1CC(C)(C)CC	cyclohexane,Custom_49,Custom_25	624	cyclohexane,Custom_49,Custom_25	0	1	0.244	0.622	0	1	0.503	0.652	0	1	0.328	0.549	0	1	0.484	0.711	0	1	0.423	0.683	0	1	0.401	0.624	0	1	3	5	3340	[1900:5900]	1	0.544	0.632	1	0.31578947	1	0	0	1	0	7	0	-1	268.439	0	550.084
O=C(O)C[C@@H](C)C[C@H]1C[C@H](CCC1)CCC(C)(C)C	cyclohexane,Custom_49,Custom_26	625	cyclohexane,Custom_49,Custom_26	0	1	0.253	0.583	0	1	0.503	0.652	0	1	0.293	0.529	0	1	0.534	0.747	0	1	0.422	0.693	0	1	0.398	0.618	0	1	3	5	3339	[1900:5900]	1	0.507	0.634	1	0.31578947	1	0	0	1	0	7	0	-1	268.439	0	576.027
O=C(O)[C@@H](C)CC[C@H]1C[C@@H](C)CCC1	cyclohexane,Custom_50,Custom_1	626	cyclohexane,Custom_50,Custom_1	0	1	0.351	0.632	0	1	0.597	0.746	0	1	0.73	0.831	0	1	0.453	0.711	0	1	0.399	0.694	0	1	0.355	0.646	0	1	4	5	8895	[5000:16000]	1	0.536	0.492	1	0.42857143	1	0	0	1	0	4	0	-1	198.305	0	459.369
O=C(O)[C@@H](C)CC[C@H]1C[C@@H](CC)CCC1	cyclohexane,Custom_50,Custom_3	627	cyclohexane,Custom_50,Custom_3	0	1	0.324	0.616	0	1	0.589	0.753	0	1	0.406	0.681	0	1	0.46	0.715	0	1	0.417	0.69	0	1	0.411	0.667	0	1	4	5	8918	[5000:16000]	1	0.516	0.633	1	0.4	1	0	0	1	0	5	0	-1	212.331	0	485.776
O=C(O)[C@@H](C)CC[C@H]1C[C@@H](CCC)CCC1	cyclohexane,Custom_50,Custom_4	628	cyclohexane,Custom_50,Custom_4	0	1	0.346	0.61	0	1	0.542	0.702	0	1	0.365	0.629	0	1	0.461	0.725	0	1	0.425	0.698	0	1	0.434	0.701	0	1	4	5	5652	[3200:10000]	1	0.456	0.491	1	0.375	1	0	0	1	0	6	0	-1	226.358	0	518.651
O=C(O)[C@@H](C)CC[C@H](CCC1)C[C@H]1C(C)C	cyclohexane,Custom_50,Custom_5	629	cyclohexane,Custom_50,Custom_5	0	1	0.338	0.606	0	1	0.541	0.729	0	1	0.372	0.633	0	1	0.453	0.722	0	1	0.424	0.659	0	1	0.386	0.653	0	1	4	5	8979	[5000:16000]	1	0.574	0.641	1	0.375	1	0	0	1	0	5	0	-1	226.358	0	496.674
O=C(O)[C@@H](C)CC[C@H]1C[C@H](CCC1)CCCC	cyclohexane,Custom_50,Custom_6	630	cyclohexane,Custom_50,Custom_6	0	1	0.633	0.752	0	1	0.577	0.718	0	1	0.368	0.612	0	1	0.464	0.716	0	1	0.431	0.677	0	1	0.407	0.687	0	1	4	5	6677	[3800:12000]	1	0.515	0.755	1	0.35294118	1	0	0	1	0	7	0	-1	240.385	0	546.86
O=C(O)[C@@H](C)CC[C@H](CCC1)C[C@H]1[C@@H](C)CC	cyclohexane,Custom_50,Custom_7	631	cyclohexane,Custom_50,Custom_7	0	1	0.354	0.589	0	1	0.536	0.684	0	1	0.365	0.612	0	1	0.454	0.727	0	1	0.428	0.679	0	1	0.398	0.675	0	1	4	5	5376	[3000:9600]	1	0.549	0.61	1	0.35294118	1	0	0	1	0	6	0	-1	240.385	0	529.613
O=C(O)[C@@H](C)CC[C@H](CCC1)C[C@H]1CC(C)C	cyclohexane,Custom_50,Custom_8	632	cyclohexane,Custom_50,Custom_8	0	1	0.272	0.615	0	1	0.536	0.657	0	1	0.366	0.613	0	1	0.463	0.715	0	1	0.427	0.695	0	1	0.408	0.684	0	1	4	5	5376	[3000:9600]	1	0.556	0.621	1	0.35294118	1	0	0	1	0	6	0	-1	240.385	0	530.443
O=C(O)[C@@H](C)CC[C@H](CCC1)C[C@H]1C(C)(C)C	cyclohexane,Custom_50,Custom_9	633	cyclohexane,Custom_50,Custom_9	1	1	0.313	0.586	0	1	0.511	0.658	1	1	0.405	0.523	0	1	0.484	0.719	0	1	0.425	0.663	0	1	0.391	0.624	0	1	3	5	2798	[1600:5000]	1	0.533	0.615	1	0.35294118	1	0	0	1	0	5	0	-1	240.385	0	514.348
O=C(O)[C@@H](C)CC[C@H]1C[C@H](CCC1)CCCCC	cyclohexane,Custom_50,Custom_10	634	cyclohexane,Custom_50,Custom_10	0	1	0.62	0.764	0	1	0.495	0.66	0	1	0.356	0.63	0	1	0.468	0.724	0	1	0.44	0.69	0	1	0.41	0.679	0	1	4	5	5380	[3000:9600]	1	0.41	0.494	1	0.33333333	1	0	0	1	0	8	0	-1	254.412	0	578.457
O=C(O)[C@@H](C)CC[C@H](CCC1)C[C@H]1[C@H](C)CCC	cyclohexane,Custom_50,Custom_11	635	cyclohexane,Custom_50,Custom_11	0	1	0.354	0.593	0	1	0.535	0.667	0	1	0.4	0.642	0	1	0.455	0.703	1	1	0.433	0.6	1	1	0.401	0.673	0	1	4	5	6640	[3700:12000]	1	0.566	0.745	1	0.33333333	1	0	0	1	0	7	0	-1	254.412	0	560.784
O=C(O)[C@@H](C)CC[C@H](CCC1)C[C@H]1C[C@H](C)CC	cyclohexane,Custom_50,Custom_12	636	cyclohexane,Custom_50,Custom_12	0	1	0.616	0.755	0	1	0.535	0.667	0	1	0.404	0.644	0	1	0.461	0.715	0	1	0.428	0.631	0	1	0.409	0.672	0	1	4	5	6640	[3700:12000]	1	0.469	0.715	1	0.33333333	1	0	0	1	0	7	0	-1	254.412	0	554.057
O=C(O)[C@@H](C)CC[C@H]1C[C@H](CCC1)CCC(C)C	cyclohexane,Custom_50,Custom_13	637	cyclohexane,Custom_50,Custom_13	0	1	0.624	0.77	0	1	0.575	0.687	0	1	0.402	0.643	0	1	0.465	0.718	0	1	0.433	0.677	0	1	0.413	0.681	0	1	4	5	6640	[3700:12000]	1	0.473	0.7	1	0.33333333	1	0	0	1	0	7	0	-1	254.412	0	568.137
O=C(O)[C@@H](C)CC[C@H](CCC1)C[C@H]1[C@H](C)C(C)C	cyclohexane,Custom_50,Custom_14	638	cyclohexane,Custom_50,Custom_14	0	1	0.646	0.733	0	1	0.534	0.667	0	1	0.36	0.611	0	1	0.447	0.669	0	1	0.431	0.623	0	1	0.411	0.669	0	1	3	5	3127	[1800:5600]	1	0.677	0.611	1	0.33333333	1	0	0	1	0	6	0	-1	254.412	0	540.02
O=C(O)[C@@H](C)CC[C@H](CCC1)C[C@H]1CC(C)(C)C	cyclohexane,Custom_50,Custom_15	639	cyclohexane,Custom_50,Custom_15	0	1	0.26	0.588	0	1	0.506	0.655	0	1	0.353	0.514	0	1	0.538	0.747	0	1	0.423	0.693	0	1	0.396	0.654	0	1	3	5	3325	[1900:5900]	1	0.508	0.589	1	0.33333333	1	0	0	1	0	6	0	-1	254.412	0	535.782
O=C(O)[C@@H](C)CC[C@H](CCC1)C[C@H]1C(C)(C)CC	cyclohexane,Custom_50,Custom_16	640	cyclohexane,Custom_50,Custom_16	0	1	0.373	0.571	0	1	0.586	0.695	1	1	0.355	0.49	0	1	0.525	0.701	0	1	0.43	0.616	0	1	0.401	0.667	0	1	3	5	3326	[1900:5900]	1	0.507	0.585	1	0.33333333	1	0	0	1	0	6	0	-1	254.412	0	532.777
O=C(O)[C@@H](C)CC[C@H]1C[C@H](CCC1)CCCCCC	cyclohexane,Custom_50,Custom_17	641	cyclohexane,Custom_50,Custom_17	0	1	0.614	0.774	0	1	0.493	0.644	0	1	0.355	0.618	0	1	0.469	0.735	0	1	0.444	0.687	0	1	0.413	0.681	0	1	4	5	6213	[3500:11000]	1	0.432	0.529	1	0.31578947	1	0	0	1	0	9	0	-1	268.439	0	605.348
O=C(O)[C@@H](C)CC[C@H](CCC1)C[C@H]1[C@@H](C)CCCC	cyclohexane,Custom_50,Custom_18	642	cyclohexane,Custom_50,Custom_18	0	1	0.347	0.602	0	1	0.793	0.795	0	1	0.66	0.776	0	1	0.498	0.623	0	1	0.442	0.631	0	1	0.416	0.671	0	1	4	5	6678	[3800:12000]	1	0.489	0.741	1	0.31578947	1	0	0	1	0	8	0	-1	268.439	0	588.943
O=C(O)[C@@H](C)CC[C@H](CCC1)C[C@H]1C[C@H](C)CCC	cyclohexane,Custom_50,Custom_19	643	cyclohexane,Custom_50,Custom_19	0	1	0.318	0.63	0	1	0.833	0.815	0	1	0.66	0.772	0	1	0.461	0.702	0	1	0.439	0.67	0	1	0.417	0.673	0	1	4	5	6679	[3800:12000]	1	0.491	0.741	1	0.31578947	1	0	0	1	0	8	0	-1	268.439	0	585.653
O=C(O)[C@@H](C)CC[C@H]1C[C@H](CCC1)CC[C@@H](C)CC	cyclohexane,Custom_50,Custom_20	644	cyclohexane,Custom_50,Custom_20	0	1	0.342	0.583	0	1	0.833	0.815	0	1	0.66	0.763	0	1	0.507	0.753	0	1	0.433	0.662	0	1	0.409	0.679	0	1	4	5	6679	[3800:12000]	1	0.404	0.719	1	0.31578947	1	0	0	1	0	8	0	-1	268.439	0	591.696
O=C(O)[C@@H](C)CC[C@H]1C[C@H](CCC1)CCCC(C)C	cyclohexane,Custom_50,Custom_21	645	cyclohexane,Custom_50,Custom_21	0	1	0.327	0.634	0	1	0.833	0.815	0	1	0.655	0.766	0	1	0.508	0.74	0	1	0.445	0.683	0	1	0.449	0.657	0	1	4	5	6679	[3800:12000]	1	0.446	0.73	1	0.31578947	1	0	0	1	0	8	0	-1	268.439	0	597.63
O=C(O)[C@@H](C)CC[C@H](CCC1)C[C@H]1[C@@H](C)[C@H](C)CC	cyclohexane,Custom_50,Custom_22	646	cyclohexane,Custom_50,Custom_22	0	1	0.631	0.703	0	1	0.873	0.835	0	1	0.656	0.771	1	1	0.489	0.643	0	1	0.437	0.628	1	1	0.407	0.657	0	1	4	5	6751	[3800:12000]	1	0.542	0.726	1	0.31578947	1	0	0	1	0	7	0	-1	268.439	0	566.636
O=C(O)[C@@H](C)CC[C@H](CCC1)C[C@H]1C[C@H](C)C(C)C	cyclohexane,Custom_50,Custom_23	647	cyclohexane,Custom_50,Custom_23	0	1	0.344	0.584	0	1	0.833	0.815	0	1	0.658	0.777	0	1	0.455	0.722	0	1	0.426	0.623	0	1	0.401	0.66	0	1	4	5	6751	[3800:12000]	1	0.529	0.728	1	0.31578947	1	0	0	1	0	7	0	-1	268.439	0	572.322
O=C(O)[C@@H](C)CC[C@H](CCC1)C[C@H]1C(C)(C)CCC	cyclohexane,Custom_50,Custom_24	648	cyclohexane,Custom_50,Custom_24	1	1	0.291	0.53	0	1	0.543	0.672	1	1	0.336	0.488	1	1	0.79	0.879	1	1	0.432	0.591	1	1	0.392	0.64	0	1	3	5	3338	[1900:5900]	1	0.455	0.602	1	0.31578947	1	0	0	1	0	7	0	-1	268.439	0	570.267
O=C(O)[C@@H](C)CC[C@H](CCC1)C[C@H]1CC(C)(C)CC	cyclohexane,Custom_50,Custom_25	649	cyclohexane,Custom_50,Custom_25	1	1	0.551	0.681	0	1	0.503	0.652	1	1	0.334	0.519	0	1	0.453	0.666	0	1	0.426	0.627	0	1	0.4	0.588	0	1	3	5	3337	[1900:5900]	1	0.53	0.631	1	0.31578947	1	0	0	1	0	7	0	-1	268.439	0	558.701
O=C(O)[C@@H](C)CC[C@H](CCC1)C[C@H]1CCC(C)(C)C	cyclohexane,Custom_50,Custom_26	650	cyclohexane,Custom_50,Custom_26	0	1	0.25	0.595	0	1	0.503	0.652	0	1	0.331	0.522	0	1	0.462	0.683	0	1	0.429	0.691	0	1	0.403	0.668	0	1	3	5	3336	[1900:5900]	1	0.525	0.63	1	0.31578947	1	0	0	1	0	7	0	-1	268.439	0	583.162
O=C(O)CC(C)(C)[C@H]1C[C@@H](C)CCC1	cyclohexane,Custom_51,Custom_1	651	cyclohexane,Custom_51,Custom_1	1	1	0.373	0.542	0	1	0.513	0.663	1	1	0.851	0.74	0	1	0.435	0.677	0	1	0.337	0.659	0	1	0.288	0.634	0	1	4	5	8951	[5000:16000]	1	0.621	0.544	1	0.42857143	0	0	0	1	0	3	0	-1	198.305	0	428.077
O=C(O)CC(C)(C)[C@H]1C[C@@H](CC)CCC1	cyclohexane,Custom_51,Custom_3	652	cyclohexane,Custom_51,Custom_3	1	1	0.373	0.586	0	1	0.553	0.681	1	1	0.452	0.629	0	1	0.438	0.691	0	1	0.356	0.657	0	1	0.295	0.622	0	1	4	5	8853	[5000:16000]	1	0.444	0.633	1	0.4	1	0	0	1	0	4	0	-1	212.331	0	453.455
O=C(O)CC(C)(C)[C@H]1C[C@@H](CCC)CCC1	cyclohexane,Custom_51,Custom_4	653	cyclohexane,Custom_51,Custom_4	0	1	0.362	0.575	0	1	0.62	0.739	0	1	0.336	0.553	0	1	0.446	0.688	0	1	0.446	0.723	0	1	0.444	0.697	0	1	4	5	5073	[2900:9000]	1	0.496	0.606	1	0.375	1	0	0	1	0	5	0	-1	226.358	0	482.584
O=C(O)CC(C)(C)[C@H]1C[C@@H](C(C)C)CCC1	cyclohexane,Custom_51,Custom_5	654	cyclohexane,Custom_51,Custom_5	0	1	0.306	0.585	0	1	0.555	0.683	0	1	0.32	0.558	0	1	0.437	0.695	0	1	0.352	0.676	0	1	0.331	0.646	0	1	4	5	8833	[5000:16000]	1	0.443	0.627	1	0.375	0	0	0	1	0	4	0	-1	226.358	0	469.658
O=C(O)CC(C)(C)[C@H]1C[C@H](CCC1)CCCC	cyclohexane,Custom_51,Custom_6	655	cyclohexane,Custom_51,Custom_6	0	1	0.303	0.568	0	1	0.551	0.679	1	1	0.408	0.524	0	1	0.442	0.696	0	1	0.459	0.729	0	1	0.371	0.663	0	1	4	5	5760	[3200:10000]	1	0.483	0.588	1	0.35294118	1	0	0	1	0	6	0	-1	240.385	0	509.862
O=C(O)CC(C)(C)[C@H]1C[C@@H]([C@@H](C)CC)CCC1	cyclohexane,Custom_51,Custom_7	656	cyclohexane,Custom_51,Custom_7	1	1	0.257	0.526	0	1	0.511	0.658	1	1	0.363	0.531	0	1	0.48	0.71	0	1	0.44	0.71	0	1	0.398	0.679	0	1	3	5	2793	[1600:5000]	1	0.528	0.606	1	0.35294118	1	0	0	1	0	5	0	-1	240.385	0	494.988
O=C(O)CC(C)(C)[C@H]1C[C@@H](CC(C)C)CCC1	cyclohexane,Custom_51,Custom_8	657	cyclohexane,Custom_51,Custom_8	0	1	0.26	0.539	0	1	0.471	0.638	1	1	0.416	0.527	0	1	0.438	0.698	0	1	0.449	0.725	0	1	0.373	0.653	0	1	3	5	2793	[1600:5000]	1	0.536	0.607	1	0.35294118	1	0	0	1	0	5	0	-1	240.385	0	498.06
O=C(O)CC(C)(C)[C@H]1C[C@@H](C(C)(C)C)CCC1	cyclohexane,Custom_51,Custom_9	658	cyclohexane,Custom_51,Custom_9	1	1	0.269	0.495	1	1	0.807	0.747	1	0	0.39	0.635	0	1	0.416	0.656	0	1	0.341	0.67	0	1	0.336	0.644	0	1	4	5	8964	[5000:16000]	1	0.473	0.721	1	0.35294118	0	0	0	1	0	4	0	-1	240.385	0	486.854
O=C(O)CC(C)(C)[C@H]1C[C@H](CCC1)CCCCC	cyclohexane,Custom_51,Custom_10	659	cyclohexane,Custom_51,Custom_10	1	1	0.217	0.51	0	1	0.506	0.655	1	1	0.362	0.516	0	1	0.44	0.705	0	1	0.422	0.694	0	1	0.38	0.639	0	1	3	5	3355	[1900:6000]	1	0.471	0.613	1	0.33333333	1	0	0	1	0	7	0	-1	254.412	0	544.308
O=C(O)CC(C)(C)[C@H]1C[C@H](CCC1)[C@H](C)CCC	cyclohexane,Custom_51,Custom_11	660	cyclohexane,Custom_51,Custom_11	1	1	0.206	0.501	0	1	0.506	0.655	1	1	0.391	0.519	0	1	0.434	0.685	0	1	0.406	0.692	0	1	0.36	0.634	0	1	4	5	5764	[3200:10000]	1	0.457	0.571	1	0.33333333	1	0	0	1	0	6	0	-1	254.412	0	522.151
O=C(O)CC(C)(C)[C@H]1C[C@H](CCC1)C[C@H](C)CC	cyclohexane,Custom_51,Custom_12	661	cyclohexane,Custom_51,Custom_12	1	1	0.215	0.507	0	1	0.506	0.655	1	1	0.357	0.514	0	1	0.442	0.703	0	1	0.42	0.689	0	1	0.431	0.691	0	1	4	5	5764	[3200:10000]	1	0.462	0.583	1	0.33333333	1	0	0	1	0	6	0	-1	254.412	0	521.784
O=C(O)CC(C)(C)[C@H]1C[C@H](CCC1)CCC(C)C	cyclohexane,Custom_51,Custom_13	662	cyclohexane,Custom_51,Custom_13	0	1	0.209	0.566	0	1	0.466	0.635	1	1	0.347	0.49	0	1	0.439	0.677	0	1	0.425	0.699	0	1	0.379	0.66	0	1	3	5	3330	[1900:5900]	1	0.465	0.584	1	0.33333333	1	0	0	1	0	6	0	-1	254.412	0	535.816
O=C(O)CC(C)(C)[C@H]1C[C@@H]([C@H](C)C(C)C)CCC1	cyclohexane,Custom_51,Custom_14	663	cyclohexane,Custom_51,Custom_14	1	1	0.246	0.521	0	1	0.506	0.655	1	1	0.406	0.521	0	1	0.434	0.65	0	1	0.49	0.735	0	1	0.723	0.839	0	1	4	5	5252	[3000:9300]	1	0.451	0.58	1	0.33333333	1	0	0	1	0	5	0	-1	254.412	0	511.577
O=C(O)CC(C)(C)[C@H]1C[C@@H](CC(C)(C)C)CCC1	cyclohexane,Custom_51,Custom_15	664	cyclohexane,Custom_51,Custom_15	0	1	0.275	0.515	1	1	0.81	0.748	1	1	0.378	0.63	0	1	0.434	0.701	0	1	0.437	0.714	0	1	0.368	0.66	0	1	4	5	5470	[3100:9700]	1	0.451	0.547	1	0.33333333	1	0	0	1	0	5	0	-1	254.412	0	502.454
O=C(O)CC(C)(C)[C@H]1C[C@@H](C(C)(C)CC)CCC1	cyclohexane,Custom_51,Custom_16	665	cyclohexane,Custom_51,Custom_16	0	1	0.294	0.544	1	1	0.73	0.708	1	1	0.374	0.628	0	1	0.424	0.635	0	1	0.386	0.672	0	1	0.337	0.632	0	1	4	5	5469	[3100:9700]	1	0.512	0.558	1	0.33333333	1	0	0	1	0	5	0	-1	254.412	0	505.787
O=C(O)CC(C)(C)[C@H]1C[C@H](CCC1)CCCCCC	cyclohexane,Custom_51,Custom_17	666	cyclohexane,Custom_51,Custom_17	0	1	0.253	0.545	0	1	0.542	0.672	1	1	0.344	0.487	0	1	0.437	0.702	0	1	0.425	0.684	0	1	0.383	0.662	0	1	4	5	6468	[3600:12000]	1	0.426	0.687	1	0.31578947	1	0	0	1	0	8	0	-1	268.439	0	577.372
O=C(O)CC(C)(C)[C@H]1C[C@H](CCC1)[C@@H](C)CCCC	cyclohexane,Custom_51,Custom_18	667	cyclohexane,Custom_51,Custom_18	0	1	0.239	0.537	0	1	0.543	0.672	0	1	0.328	0.515	0	1	0.474	0.72	0	1	0.412	0.672	0	1	0.372	0.616	0	1	3	5	3347	[1900:6000]	1	0.444	0.601	1	0.31578947	1	0	0	1	0	7	0	-1	268.439	0	558.182
O=C(O)CC(C)(C)[C@H]1C[C@H](CCC1)C[C@H](C)CCC	cyclohexane,Custom_51,Custom_19	668	cyclohexane,Custom_51,Custom_19	0	1	0.206	0.565	0	1	0.463	0.632	0	1	0.34	0.519	0	1	0.482	0.731	0	1	0.418	0.682	0	1	0.388	0.673	0	1	3	5	3347	[1900:6000]	1	0.502	0.61	1	0.31578947	1	0	0	1	0	7	0	-1	268.439	0	553.379
O=C(O)CC(C)(C)[C@H]1C[C@H](CCC1)CC[C@@H](C)CC	cyclohexane,Custom_51,Custom_20	669	cyclohexane,Custom_51,Custom_20	1	1	0.251	0.533	0	1	0.503	0.652	1	1	0.333	0.519	0	1	0.478	0.69	0	1	0.434	0.688	0	1	0.388	0.66	0	1	3	5	3347	[1900:6000]	1	0.446	0.599	1	0.31578947	1	0	0	1	0	7	0	-1	268.439	0	561.084
O=C(O)CC(C)(C)[C@H]1C[C@H](CCC1)CCCC(C)C	cyclohexane,Custom_51,Custom_21	670	cyclohexane,Custom_51,Custom_21	0	1	0.208	0.567	0	1	0.463	0.632	0	1	0.342	0.513	0	1	0.437	0.677	0	1	0.423	0.698	0	1	0.386	0.64	0	1	3	5	3347	[1900:6000]	1	0.514	0.62	1	0.31578947	1	0	0	1	0	7	0	-1	268.439	0	564.95
O=C(O)CC(C)(C)[C@H]1C[C@H](CCC1)[C@@H](C)[C@H](C)CC	cyclohexane,Custom_51,Custom_22	671	cyclohexane,Custom_51,Custom_22	1	1	0.28	0.536	0	1	0.543	0.672	1	1	0.341	0.511	0	1	0.436	0.688	0	1	0.454	0.671	0	1	0.419	0.68	0	1	3	5	3104	[1700:5500]	1	0.48	0.578	1	0.31578947	1	0	0	1	0	6	0	-1	268.439	0	537.828
O=C(O)CC(C)(C)[C@H]1C[C@H](CCC1)C[C@H](C)C(C)C	cyclohexane,Custom_51,Custom_23	672	cyclohexane,Custom_51,Custom_23	1	1	0.247	0.493	0	1	0.503	0.652	1	1	0.338	0.489	0	1	0.444	0.709	0	1	0.432	0.685	0	1	0.398	0.658	0	1	3	5	3216	[1800:5700]	1	0.488	0.579	1	0.31578947	1	0	0	1	0	6	0	-1	268.439	0	541.52
O=C(O)CC(C)(C)[C@H]1C[C@H](CCC1)C(C)(C)CCC	cyclohexane,Custom_51,Custom_24	673	cyclohexane,Custom_51,Custom_24	1	1	0.162	0.503	1	1	0.772	0.73	1	1	0.338	0.584	0	1	0.428	0.692	0	1	0.47	0.685	0	1	0.344	0.631	0	1	3	5	3652	[2100:6500]	1	0.417	0.571	1	0.31578947	1	0	0	1	0	6	0	-1	268.439	0	537.352
O=C(O)CC(C)(C)[C@H]1C[C@H](CCC1)CC(C)(C)CC	cyclohexane,Custom_51,Custom_25	674	cyclohexane,Custom_51,Custom_25	1	1	0.18	0.505	1	1	0.732	0.71	1	1	0.334	0.584	0	1	0.441	0.701	0	1	0.416	0.68	0	1	0.395	0.664	0	1	3	5	3652	[2100:6500]	1	0.59	0.593	1	0.31578947	1	0	0	1	0	6	0	-1	268.439	0	528.067
O=C(O)CC(C)(C)[C@H]1C[C@H](CCC1)CCC(C)(C)C	cyclohexane,Custom_51,Custom_26	675	cyclohexane,Custom_51,Custom_26	1	0	0.183	0.483	1	1	0.772	0.73	1	1	0.316	0.549	1	1	0.44	0.677	0	1	0.421	0.697	1	1	0.377	0.627	0	1	3	5	3652	[2100:6500]	1	0.573	0.594	1	0.31578947	1	0	0	1	0	6	0	-1	268.439	0	552.33
O=C(O)C(C)(C)C[C@H]1C[C@@H](C)CCC1	cyclohexane,Custom_52,Custom_1	676	cyclohexane,Custom_52,Custom_1	1	1	0.675	0.701	0	1	0.513	0.663	1	1	0.815	0.778	0	1	0.485	0.726	0	1	0.371	0.676	0	1	0.343	0.658	0	1	4	5	8983	[5100:16000]	1	0.591	0.546	1	0.42857143	2	0	0	1	0	3	0	-1	198.305	0	431.723
O=C(O)C(C)(C)C[C@H]1C[C@@H](CC)CCC1	cyclohexane,Custom_52,Custom_3	677	cyclohexane,Custom_52,Custom_3	0	1	0.349	0.576	0	1	0.513	0.661	0	1	0.381	0.631	0	1	0.449	0.693	0	1	0.383	0.686	0	1	0.4	0.687	0	1	4	5	8813	[5000:16000]	1	0.785	0.677	1	0.4	2	0	0	1	0	4	0	-1	212.331	0	442.61
O=C(O)C(C)(C)C[C@H]1C[C@@H](CCC)CCC1	cyclohexane,Custom_52,Custom_4	678	cyclohexane,Custom_52,Custom_4	1	1	0.33	0.569	0	1	0.58	0.719	1	1	0.326	0.545	0	1	0.882	0.901	0	1	0.401	0.7	0	1	0.371	0.641	0	1	4	5	5136	[2900:9100]	1	0.628	0.601	1	0.375	2	0	0	1	0	5	0	-1	226.358	0	474.205
O=C(O)C(C)(C)C[C@H](CCC1)C[C@H]1C(C)C	cyclohexane,Custom_52,Custom_5	679	cyclohexane,Custom_52,Custom_5	1	1	0.342	0.57	0	1	0.515	0.663	1	1	0.383	0.58	0	1	0.459	0.694	0	1	0.39	0.685	0	1	0.705	0.812	0	1	4	5	8841	[5000:16000]	1	0.491	0.633	1	0.375	2	0	0	1	0	4	0	-1	226.358	0	460.654
O=C(O)C(C)(C)C[C@H]1C[C@H](CCC1)CCCC	cyclohexane,Custom_52,Custom_6	680	cyclohexane,Custom_52,Custom_6	1	1	0.273	0.532	0	1	0.511	0.659	1	1	0.405	0.523	0	1	0.84	0.876	0	1	0.404	0.693	0	1	0.414	0.667	0	1	4	5	5730	[3200:10000]	1	0.554	0.605	1	0.35294118	2	0	0	1	0	6	0	-1	240.385	0	503.986
O=C(O)C(C)(C)C[C@H](CCC1)C[C@H]1[C@@H](C)CC	cyclohexane,Custom_52,Custom_7	681	cyclohexane,Custom_52,Custom_7	1	1	0.312	0.559	0	1	0.471	0.638	1	1	0.409	0.523	0	1	0.538	0.721	0	1	0.401	0.641	0	1	0.381	0.659	0	1	3	5	2699	[1500:4800]	1	0.54	0.603	1	0.35294118	2	0	0	1	0	5	0	-1	240.385	0	485.984
O=C(O)C(C)(C)C[C@H]1C[C@@H](CC(C)C)CCC1	cyclohexane,Custom_52,Custom_8	682	cyclohexane,Custom_52,Custom_8	0	1	0.308	0.618	0	1	0.551	0.678	1	1	0.392	0.517	0	1	0.836	0.883	0	1	0.407	0.694	0	1	0.718	0.816	0	1	3	5	2700	[1500:4800]	1	0.547	0.608	1	0.35294118	2	0	0	1	0	5	0	-1	240.385	0	484.874
O=C(O)C(C)(C)C[C@H](CCC1)C[C@H]1C(C)(C)C	cyclohexane,Custom_52,Custom_9	683	cyclohexane,Custom_52,Custom_9	0	1	0.339	0.524	1	1	0.807	0.747	1	1	0.456	0.67	0	1	0.433	0.677	0	1	0.387	0.679	0	1	0.367	0.636	0	1	4	5	8964	[5000:16000]	1	0.613	0.741	1	0.35294118	2	0	0	1	0	4	0	-1	240.385	0	477.415
O=C(O)C(C)(C)C[C@H]1C[C@H](CCC1)CCCCC	cyclohexane,Custom_52,Custom_10	684	cyclohexane,Custom_52,Custom_10	1	1	0.301	0.552	0	1	0.506	0.655	1	1	0.351	0.49	0	1	0.877	0.908	0	1	0.415	0.639	0	1	0.384	0.645	0	1	3	5	3318	[1900:5900]	1	0.528	0.616	1	0.33333333	2	0	0	1	0	7	0	-1	254.412	0	534.634
O=C(O)C(C)(C)C[C@H](CCC1)C[C@H]1[C@H](C)CCC	cyclohexane,Custom_52,Custom_11	685	cyclohexane,Custom_52,Custom_11	1	1	0.307	0.556	0	1	0.466	0.635	1	1	0.355	0.515	0	1	0.494	0.704	0	1	0.406	0.627	0	1	0.387	0.661	0	1	4	5	5650	[3200:10000]	1	0.445	0.581	1	0.33333333	2	0	0	1	0	6	0	-1	254.412	0	517.576
O=C(O)C(C)(C)C[C@H]1C[C@H](CCC1)C[C@H](C)CC	cyclohexane,Custom_52,Custom_12	686	cyclohexane,Custom_52,Custom_12	0	1	0.26	0.559	0	1	0.466	0.635	0	1	0.343	0.515	0	1	0.875	0.904	0	1	0.413	0.635	0	1	0.718	0.815	0	1	3	5	3201	[1800:5700]	1	0.538	0.594	1	0.33333333	2	0	0	1	0	6	0	-1	254.412	0	508.534
O=C(O)C(C)(C)C[C@H]1C[C@H](CCC1)CCC(C)C	cyclohexane,Custom_52,Custom_13	687	cyclohexane,Custom_52,Custom_13	0	1	0.266	0.566	0	1	0.506	0.655	0	1	0.352	0.514	0	1	0.836	0.881	0	1	0.45	0.657	0	1	0.722	0.819	0	1	3	5	3202	[1800:5700]	1	0.529	0.594	1	0.33333333	2	0	0	1	0	6	0	-1	254.412	0	522.226
O=C(O)C(C)(C)C[C@H](CCC1)C[C@H]1[C@H](C)C(C)C	cyclohexane,Custom_52,Custom_14	688	cyclohexane,Custom_52,Custom_14	1	1	0.599	0.702	0	1	0.466	0.635	1	1	0.356	0.49	0	1	0.568	0.742	0	1	0.414	0.629	0	1	0.386	0.629	0	1	4	5	5249	[3000:9300]	1	0.44	0.579	1	0.33333333	2	0	0	1	0	5	0	-1	254.412	0	496.905
O=C(O)C(C)(C)C[C@H]1C[C@@H](CC(C)(C)C)CCC1	cyclohexane,Custom_52,Custom_15	689	cyclohexane,Custom_52,Custom_15	1	0	0.193	0.466	1	1	0.73	0.708	1	1	0.341	0.588	1	1	0.522	0.665	0	1	0.407	0.634	1	1	0.417	0.61	0	1	4	5	5844	[3300:10000]	1	0.511	0.585	1	0.33333333	2	0	0	1	0	5	0	-1	254.412	0	500.657
O=C(O)C(C)(C)C[C@H](CCC1)C[C@H]1C(C)(C)CC	cyclohexane,Custom_52,Custom_16	690	cyclohexane,Custom_52,Custom_16	0	1	0.317	0.528	1	1	0.73	0.708	1	1	0.378	0.63	0	1	0.782	0.822	0	1	0.402	0.613	0	1	0.372	0.653	0	1	4	5	5844	[3300:10000]	1	0.45	0.584	1	0.33333333	2	0	0	1	0	5	0	-1	254.412	0	487.673
O=C(O)C(C)(C)C[C@H]1C[C@H](CCC1)CCCCCC	cyclohexane,Custom_52,Custom_17	691	cyclohexane,Custom_52,Custom_17	0	1	0.294	0.583	0	1	0.502	0.652	1	1	0.335	0.486	0	1	0.799	0.889	0	1	0.422	0.649	0	1	0.388	0.648	0	1	4	5	6448	[3600:11000]	1	0.505	0.703	1	0.31578947	2	0	0	1	0	8	0	-1	268.439	0	567.18
O=C(O)C(C)(C)C[C@H](CCC1)C[C@H]1[C@@H](C)CCCC	cyclohexane,Custom_52,Custom_18	692	cyclohexane,Custom_52,Custom_18	1	1	0.294	0.575	0	1	0.503	0.652	1	1	0.291	0.525	0	1	0.533	0.733	0	1	0.416	0.592	0	1	0.391	0.63	0	1	3	5	3316	[1900:5900]	1	0.446	0.597	1	0.31578947	2	0	0	1	0	7	0	-1	268.439	0	538.746
O=C(O)C(C)(C)C[C@H]1C[C@H](CCC1)C[C@H](C)CCC	cyclohexane,Custom_52,Custom_19	693	cyclohexane,Custom_52,Custom_19	0	1	0.253	0.558	0	1	0.503	0.652	0	1	0.329	0.523	0	1	0.574	0.748	0	1	0.422	0.606	0	1	0.391	0.613	0	1	3	5	3317	[1900:5900]	1	0.446	0.597	1	0.31578947	2	0	0	1	0	7	0	-1	268.439	0	526.361
O=C(O)C(C)(C)C[C@H]1C[C@H](CCC1)CC[C@@H](C)CC	cyclohexane,Custom_52,Custom_20	694	cyclohexane,Custom_52,Custom_20	1	1	0.297	0.556	0	1	0.503	0.652	1	1	0.334	0.522	0	1	0.457	0.718	0	1	0.418	0.632	0	1	0.722	0.823	0	1	3	5	3317	[1900:5900]	1	0.54	0.622	1	0.31578947	2	0	0	1	0	7	0	-1	268.439	0	538.082
O=C(O)C(C)(C)C[C@H]1C[C@H](CCC1)CCCC(C)C	cyclohexane,Custom_52,Custom_21	695	cyclohexane,Custom_52,Custom_21	0	1	0.214	0.54	0	1	0.463	0.632	0	1	0.333	0.519	0	1	0.498	0.732	0	1	0.427	0.644	0	1	0.391	0.642	0	1	3	5	3317	[1900:5900]	1	0.514	0.614	1	0.31578947	2	0	0	1	0	7	0	-1	268.439	0	544.133
O=C(O)C(C)(C)C[C@H](CCC1)C[C@H]1[C@@H](C)[C@H](C)CC	cyclohexane,Custom_52,Custom_22	696	cyclohexane,Custom_52,Custom_22	1	1	0.629	0.738	0	1	0.543	0.672	1	1	0.337	0.514	0	1	0.527	0.694	0	1	0.42	0.59	0	1	0.391	0.629	0	1	3	5	2965	[1700:5300]	1	0.483	0.582	1	0.31578947	2	0	0	1	0	6	0	-1	268.439	0	527.135
O=C(O)C(C)(C)C[C@H]1C[C@H](CCC1)C[C@H](C)C(C)C	cyclohexane,Custom_52,Custom_23	697	cyclohexane,Custom_52,Custom_23	1	1	0.335	0.603	0	1	0.503	0.652	1	1	0.332	0.513	0	1	0.533	0.712	0	1	0.455	0.655	0	1	0.719	0.823	0	1	3	5	2966	[1700:5300]	1	0.492	0.593	1	0.31578947	2	0	0	1	0	6	0	-1	268.439	0	510.508
O=C(O)C(C)(C)C[C@H](CCC1)C[C@H]1C(C)(C)CCC	cyclohexane,Custom_52,Custom_24	698	cyclohexane,Custom_52,Custom_24	0	1	0.185	0.535	1	1	0.732	0.71	1	1	0.339	0.587	0	1	0.448	0.69	0	1	0.405	0.589	0	1	0.369	0.61	0	1	3	5	3658	[2100:6500]	1	0.476	0.575	1	0.31578947	2	0	0	1	0	6	0	-1	268.439	0	509.912
O=C(O)C(C)(C)C[C@H]1C[C@H](CCC1)CC(C)(C)CC	cyclohexane,Custom_52,Custom_25	699	cyclohexane,Custom_52,Custom_25	0	1	0.188	0.537	1	1	0.732	0.71	1	1	0.321	0.55	0	1	0.828	0.876	0	1	0.417	0.592	0	1	0.722	0.757	0	1	3	5	3658	[2100:6500]	1	0.475	0.575	1	0.31578947	2	0	0	1	0	6	0	-1	268.439	0	520.667
O=C(O)C(C)(C)C[C@H]1C[C@H](CCC1)CCC(C)(C)C	cyclohexane,Custom_52,Custom_26	700	cyclohexane,Custom_52,Custom_26	1	0	0.194	0.49	1	1	0.772	0.73	1	1	0.327	0.556	0	1	0.575	0.75	0	1	0.753	0.814	0	1	0.73	0.805	0	1	3	5	3659	[2100:6500]	1	0.479	0.576	1	0.31578947	2	0	0	1	0	6	0	-1	268.439	0	541.238
O=C(O)[C@@H](C)[C@@H](C)[C@H]1C[C@@H](C)CCC1	cyclohexane,Custom_53,Custom_1	701	cyclohexane,Custom_53,Custom_1	0	1	0.304	0.618	0	1	0.596	0.733	0	1	0.77	0.813	0	1	0.447	0.703	0	1	0.374	0.681	0	1	0.343	0.662	0	1	4	5	8853	[5000:16000]	1	0.536	0.49	1	0.42857143	0	0	0	1	0	3	0	-1	198.305	0	430.035
O=C(O)[C@@H](C)[C@@H](C)[C@H]1C[C@@H](CC)CCC1	cyclohexane,Custom_53,Custom_3	702	cyclohexane,Custom_53,Custom_3	0	1	0.324	0.574	0	1	0.508	0.713	0	1	0.384	0.675	0	1	0.493	0.722	0	1	0.389	0.679	0	1	0.352	0.647	0	1	4	5	8833	[5000:16000]	1	0.608	0.636	1	0.4	1	0	0	1	0	4	0	-1	212.331	0	454.973
O=C(O)[C@@H](C)[C@@H](C)[C@H]1C[C@@H](CCC)CCC1	cyclohexane,Custom_53,Custom_4	703	cyclohexane,Custom_53,Custom_4	0	1	0.315	0.573	0	1	0.541	0.729	0	1	0.377	0.644	0	1	0.536	0.721	0	1	0.406	0.68	0	1	0.725	0.834	0	1	4	5	8968	[5000:16000]	1	0.519	0.608	1	0.375	1	0	0	1	0	5	0	-1	226.358	0	486.541
O=C(O)[C@@H](C)[C@@H](C)[C@H]1C[C@@H](C(C)C)CCC1	cyclohexane,Custom_53,Custom_5	704	cyclohexane,Custom_53,Custom_5	0	1	0.296	0.561	0	1	0.582	0.749	0	1	0.365	0.638	0	1	0.531	0.724	0	1	0.394	0.678	0	1	0.347	0.638	0	1	4	5	8832	[5000:16000]	1	0.496	0.614	1	0.375	1	0	0	1	0	4	0	-1	226.358	0	473.237
O=C(O)[C@@H](C)[C@@H](C)[C@H]1C[C@H](CCC1)CCCC	cyclohexane,Custom_53,Custom_6	705	cyclohexane,Custom_53,Custom_6	0	1	0.351	0.588	0	1	0.536	0.657	0	1	0.34	0.601	0	1	0.533	0.728	0	1	0.423	0.69	0	1	0.4	0.657	0	1	4	5	5375	[3000:9600]	1	0.69	0.639	1	0.35294118	1	0	0	1	0	6	0	-1	240.385	0	518.136
O=C(O)[C@@H](C)[C@@H](C)[C@H]1C[C@@H]([C@@H](C)CC)CCC1	cyclohexane,Custom_53,Custom_7	706	cyclohexane,Custom_53,Custom_7	0	1	0.59	0.711	0	1	0.496	0.706	0	1	0.345	0.615	0	1	0.531	0.723	0	1	0.446	0.658	0	1	0.376	0.671	0	1	4	5	5048	[2800:9000]	1	0.699	0.634	1	0.35294118	1	0	0	1	0	5	0	-1	240.385	0	505.856
O=C(O)[C@@H](C)[C@@H](C)[C@H]1C[C@@H](CC(C)C)CCC1	cyclohexane,Custom_53,Custom_8	707	cyclohexane,Custom_53,Custom_8	0	1	0.297	0.607	0	1	0.576	0.746	0	1	0.345	0.604	0	1	0.533	0.718	0	1	0.455	0.718	0	1	0.403	0.659	0	1	3	5	2555	[1400:4500]	1	0.699	0.623	1	0.35294118	1	0	0	1	0	5	0	-1	240.385	0	501.773
O=C(O)[C@@H](C)[C@@H](C)[C@H](CCC1)C[C@H]1C(C)(C)C	cyclohexane,Custom_53,Custom_9	708	cyclohexane,Custom_53,Custom_9	1	1	0.598	0.708	0	1	0.51	0.658	1	1	0.369	0.571	0	1	0.434	0.647	0	1	0.394	0.683	0	1	0.343	0.63	0	1	4	5	9000	[5100:16000]	1	0.573	0.622	1	0.35294118	1	0	0	1	0	4	0	-1	240.385	0	489.01
O=C(O)[C@@H](C)[C@@H](C)[C@H]1C[C@H](CCC1)CCCCC	cyclohexane,Custom_53,Custom_10	709	cyclohexane,Custom_53,Custom_10	0	1	0.351	0.588	0	1	0.535	0.667	0	1	0.364	0.612	0	1	0.451	0.709	0	1	0.434	0.652	0	1	0.411	0.666	0	1	4	5	6643	[3700:12000]	1	0.47	0.709	1	0.33333333	1	0	0	1	0	7	0	-1	254.412	0	549.974
O=C(O)[C@@H](C)[C@@H](C)[C@H]1C[C@H](CCC1)[C@H](C)CCC	cyclohexane,Custom_53,Custom_11	710	cyclohexane,Custom_53,Custom_11	0	1	0.339	0.562	0	1	0.534	0.667	0	1	0.363	0.613	0	1	0.825	0.857	0	1	0.419	0.63	0	1	0.384	0.656	0	1	4	5	5584	[3100:9900]	1	0.433	0.571	1	0.33333333	1	0	0	1	0	6	0	-1	254.412	0	526.216
O=C(O)[C@@H](C)[C@@H](C)[C@H]1C[C@H](CCC1)C[C@H](C)CC	cyclohexane,Custom_53,Custom_12	711	cyclohexane,Custom_53,Custom_12	0	1	0.345	0.586	0	1	0.534	0.667	0	1	0.36	0.612	0	1	0.528	0.687	0	1	0.429	0.642	0	1	0.407	0.628	0	1	4	5	5584	[3100:9900]	1	0.519	0.595	1	0.33333333	1	0	0	1	0	6	0	-1	254.412	0	525.202
O=C(O)[C@@H](C)[C@@H](C)[C@H]1C[C@H](CCC1)CCC(C)C	cyclohexane,Custom_53,Custom_13	712	cyclohexane,Custom_53,Custom_13	0	1	0.347	0.592	0	1	0.534	0.667	0	1	0.36	0.611	0	1	0.449	0.708	0	1	0.437	0.649	0	1	0.415	0.656	0	1	4	5	5585	[3100:9900]	1	0.537	0.595	1	0.33333333	1	0	0	1	0	6	0	-1	254.412	0	536.176
O=C(O)[C@@H](C)[C@@H](C)[C@H]1C[C@@H]([C@H](C)C(C)C)CCC1	cyclohexane,Custom_53,Custom_14	713	cyclohexane,Custom_53,Custom_14	0	1	0.622	0.7	0	1	0.534	0.667	0	1	0.336	0.601	0	1	0.819	0.866	0	1	0.418	0.588	0	1	0.393	0.656	0	1	4	5	5210	[2900:9300]	1	0.436	0.575	1	0.33333333	1	0	0	1	0	5	0	-1	254.412	0	512.816
O=C(O)[C@@H](C)[C@@H](C)[C@H]1C[C@@H](CC(C)(C)C)CCC1	cyclohexane,Custom_53,Custom_15	714	cyclohexane,Custom_53,Custom_15	0	1	0.299	0.576	0	1	0.506	0.655	1	1	0.362	0.496	0	1	0.486	0.7	0	1	0.456	0.705	0	1	0.436	0.644	0	1	4	5	5251	[3000:9300]	1	0.444	0.579	1	0.33333333	1	0	0	1	0	5	0	-1	254.412	0	496.029
O=C(O)[C@@H](C)[C@@H](C)[C@H](CCC1)C[C@H]1C(C)(C)CC	cyclohexane,Custom_53,Custom_16	715	cyclohexane,Custom_53,Custom_16	0	1	0.244	0.543	0	1	0.586	0.695	1	1	0.404	0.521	1	1	0.522	0.634	0	1	0.406	0.644	1	1	0.366	0.669	0	1	4	5	5251	[3000:9300]	1	0.436	0.577	1	0.33333333	1	0	0	1	0	5	0	-1	254.412	0	507.224
O=C(O)[C@@H](C)[C@@H](C)[C@H]1C[C@H](CCC1)CCCCCC	cyclohexane,Custom_53,Custom_17	716	cyclohexane,Custom_53,Custom_17	0	1	0.347	0.588	0	1	0.533	0.665	0	1	0.316	0.618	0	1	0.451	0.694	0	1	0.443	0.64	0	1	0.416	0.64	0	1	4	5	6673	[3800:12000]	1	0.48	0.736	1	0.31578947	1	0	0	1	0	8	0	-1	268.439	0	573.716
O=C(O)[C@@H](C)[C@@H](C)[C@H]1C[C@H](CCC1)[C@@H](C)CCCC	cyclohexane,Custom_53,Custom_18	717	cyclohexane,Custom_53,Custom_18	0	1	0.377	0.557	0	1	0.533	0.665	0	1	0.352	0.627	0	1	0.826	0.834	0	1	0.434	0.633	0	1	0.393	0.616	0	1	4	5	6754	[3800:12000]	1	0.527	0.717	1	0.31578947	1	0	0	1	0	7	0	-1	268.439	0	560.669
O=C(O)[C@@H](C)[C@@H](C)[C@H]1C[C@H](CCC1)C[C@H](C)CCC	cyclohexane,Custom_53,Custom_19	718	cyclohexane,Custom_53,Custom_19	0	1	0.344	0.602	0	1	0.493	0.645	0	1	0.355	0.622	0	1	0.488	0.683	0	1	0.436	0.642	0	1	0.413	0.631	0	1	4	5	6754	[3800:12000]	1	0.431	0.696	1	0.31578947	1	0	0	1	0	7	0	-1	268.439	0	556.798
O=C(O)[C@@H](C)[C@@H](C)[C@H]1C[C@H](CCC1)CC[C@@H](C)CC	cyclohexane,Custom_53,Custom_20	719	cyclohexane,Custom_53,Custom_20	0	1	0.637	0.708	0	1	0.573	0.685	0	1	0.654	0.767	0	1	0.45	0.664	0	1	0.446	0.64	0	1	0.414	0.639	0	1	4	5	6754	[3800:12000]	1	0.453	0.704	1	0.31578947	1	0	0	1	0	7	0	-1	268.439	0	561.738
O=C(O)[C@@H](C)[C@@H](C)[C@H]1C[C@H](CCC1)CCCC(C)C	cyclohexane,Custom_53,Custom_21	720	cyclohexane,Custom_53,Custom_21	0	1	0.309	0.625	0	1	0.533	0.665	0	1	0.354	0.617	0	1	0.451	0.666	0	1	0.445	0.643	0	1	0.424	0.673	0	1	4	5	6754	[3800:12000]	1	0.548	0.726	1	0.31578947	1	0	0	1	0	7	0	-1	268.439	0	568.031
O=C(O)[C@@H](C)[C@@H](C)[C@H]1C[C@H](CCC1)[C@@H](C)[C@H](C)CC	cyclohexane,Custom_53,Custom_22	721	cyclohexane,Custom_53,Custom_22	0	1	0.648	0.71	0	1	0.533	0.665	0	1	0.323	0.62	1	1	0.518	0.653	1	1	0.432	0.559	1	1	0.392	0.616	0	1	3	5	3156	[1800:5600]	1	0.429	0.574	1	0.31578947	1	0	0	1	0	6	0	-1	268.439	0	538.058
O=C(O)[C@@H](C)[C@@H](C)[C@H]1C[C@H](CCC1)C[C@H](C)C(C)C	cyclohexane,Custom_53,Custom_23	722	cyclohexane,Custom_53,Custom_23	0	1	0.673	0.698	0	1	0.533	0.665	0	1	0.319	0.619	0	1	0.446	0.656	0	1	0.439	0.603	0	1	0.445	0.616	0	1	3	5	3156	[1800:5600]	1	0.525	0.591	1	0.31578947	1	0	0	1	0	6	0	-1	268.439	0	535.927
O=C(O)[C@@H](C)[C@@H](C)[C@H](CCC1)C[C@H]1C(C)(C)CCC	cyclohexane,Custom_53,Custom_24	723	cyclohexane,Custom_53,Custom_24	0	1	0.283	0.509	0	1	0.543	0.672	1	1	0.344	0.485	0	1	0.446	0.658	0	1	0.451	0.595	0	1	0.371	0.624	0	1	3	5	3100	[1700:5500]	1	0.479	0.577	1	0.31578947	1	0	0	1	0	6	0	-1	268.439	0	538.792
O=C(O)[C@@H](C)[C@@H](C)[C@H]1C[C@H](CCC1)CC(C)(C)CC	cyclohexane,Custom_53,Custom_25	724	cyclohexane,Custom_53,Custom_25	1	1	0.288	0.548	0	1	0.503	0.652	1	1	0.338	0.487	1	1	0.522	0.688	0	1	0.432	0.633	1	1	0.445	0.613	0	1	3	5	3101	[1700:5500]	1	0.421	0.568	1	0.31578947	1	0	0	1	0	6	0	-1	268.439	0	528.778
O=C(O)[C@@H](C)[C@@H](C)[C@H]1C[C@H](CCC1)CCC(C)(C)C	cyclohexane,Custom_53,Custom_26	725	cyclohexane,Custom_53,Custom_26	0	1	0.291	0.612	0	1	0.543	0.672	1	1	0.335	0.488	0	1	0.448	0.655	0	1	0.442	0.686	0	1	0.42	0.657	0	1	3	5	3102	[1700:5500]	1	0.485	0.586	1	0.31578947	1	0	0	1	0	6	0	-1	268.439	0	553.84
CC[C@@](C)(C(=O)O)[C@H]1C[C@@H](C)CCC1	cyclohexane,Custom_54,Custom_1	726	cyclohexane,Custom_54,Custom_1	0	1	0.29	0.577	0	1	0.593	0.703	0	1	0.871	0.754	0	1	0.44	0.709	0	1	0.427	0.713	0	1	0.7	0.843	0	1	4	5	8901	[5000:16000]	1	0.557	0.501	1	0.42857143	2	0	0	1	0	3	0	-1	198.305	0	423.913
CC[C@@](C)(C(=O)O)[C@H]1C[C@@H](CC)CCC1	cyclohexane,Custom_54,Custom_3	727	cyclohexane,Custom_54,Custom_3	0	1	0.279	0.563	0	1	0.593	0.701	0	1	0.452	0.659	0	1	0.443	0.703	0	1	0.769	0.88	0	1	0.78	0.878	0	1	3	5	2731	[1500:4900]	1	0.539	0.72	1	0.4	2	0	0	1	0	4	0	-1	212.331	0	450.297
CC[C@@](C)(C(=O)O)[C@H]1C[C@@H](CCC)CCC1	cyclohexane,Custom_54,Custom_4	728	cyclohexane,Custom_54,Custom_4	0	1	0.309	0.595	0	1	0.66	0.759	0	1	0.332	0.55	0	1	0.499	0.71	0	1	0.824	0.906	0	1	0.745	0.85	0	1	4	5	8945	[5000:16000]	1	0.452	0.586	1	0.375	2	0	0	1	0	5	0	-1	226.358	0	480.901
CC[C@@](C)(C(=O)O)[C@H]1C[C@@H](C(C)C)CCC1	cyclohexane,Custom_54,Custom_5	729	cyclohexane,Custom_54,Custom_5	0	1	0.303	0.597	0	1	0.635	0.723	1	1	0.367	0.584	0	1	0.442	0.693	0	1	0.808	0.894	0	1	0.829	0.898	0	1	4	5	8828	[5000:16000]	1	0.485	0.634	1	0.375	2	0	0	1	0	4	0	-1	226.358	0	468.965
CC[C@@](C)(C(=O)O)[C@H]1C[C@H](CCC1)CCCC	cyclohexane,Custom_54,Custom_6	730	cyclohexane,Custom_54,Custom_6	0	1	0.343	0.535	0	1	0.591	0.699	1	1	0.405	0.522	0	1	0.449	0.69	0	1	0.49	0.727	0	1	0.805	0.873	0	1	4	5	5201	[2900:9200]	1	0.694	0.617	1	0.35294118	2	0	0	1	0	6	0	-1	240.385	0	509.922
CC[C@@](C)(C(=O)O)[C@H]1C[C@@H]([C@@H](C)CC)CCC1	cyclohexane,Custom_54,Custom_7	731	cyclohexane,Custom_54,Custom_7	0	1	0.261	0.553	0	1	0.591	0.698	1	1	0.404	0.522	0	1	0.486	0.687	0	1	0.823	0.888	0	1	0.795	0.866	0	1	4	5	5084	[2900:9000]	1	0.638	0.592	1	0.35294118	2	0	0	1	0	5	0	-1	240.385	0	491.559
CC[C@@](C)(C(=O)O)[C@H]1C[C@@H](CC(C)C)CCC1	cyclohexane,Custom_54,Custom_8	732	cyclohexane,Custom_54,Custom_8	0	1	0.262	0.551	0	1	0.551	0.678	1	1	0.41	0.524	0	1	0.491	0.711	0	1	0.79	0.884	0	1	0.368	0.645	0	1	4	5	5084	[2900:9000]	1	0.638	0.595	1	0.35294118	2	0	0	1	0	5	0	-1	240.385	0	493.853
CC[C@@](C)(C(=O)O)[C@H]1C[C@@H](C(C)(C)C)CCC1	cyclohexane,Custom_54,Custom_9	733	cyclohexane,Custom_54,Custom_9	0	1	0.652	0.676	1	1	0.727	0.707	1	1	0.412	0.647	0	1	0.424	0.643	0	1	0.434	0.682	0	1	0.463	0.697	0	1	3	5	2336	[1300:4200]	1	0.533	0.81	1	0.35294118	2	0	0	1	0	4	0	-1	240.385	0	486.999
CC[C@@](C)(C(=O)O)[C@H]1C[C@H](CCC1)CCCCC	cyclohexane,Custom_54,Custom_10	734	cyclohexane,Custom_54,Custom_10	0	1	0.34	0.572	0	1	0.586	0.695	1	1	0.358	0.491	0	1	0.487	0.678	0	1	0.419	0.697	0	1	0.472	0.699	0	1	4	5	5639	[3200:10000]	1	0.443	0.597	1	0.33333333	2	0	0	1	0	7	0	-1	254.412	0	542.261
CC[C@@](C)(C(=O)O)[C@H]1C[C@H](CCC1)[C@H](C)CCC	cyclohexane,Custom_54,Custom_11	735	cyclohexane,Custom_54,Custom_11	0	1	0.293	0.569	0	1	0.546	0.675	0	1	0.353	0.512	0	1	0.443	0.689	0	1	0.826	0.877	0	1	0.806	0.879	0	1	4	5	5307	[3000:9400]	1	0.47	0.585	1	0.33333333	2	0	0	1	0	6	0	-1	254.412	0	525.228
CC[C@@](C)(C(=O)O)[C@H]1C[C@H](CCC1)C[C@H](C)CC	cyclohexane,Custom_54,Custom_12	736	cyclohexane,Custom_54,Custom_12	0	1	0.334	0.569	0	1	0.546	0.675	0	1	0.35	0.515	0	1	0.447	0.7	0	1	0.414	0.636	0	1	0.465	0.696	0	1	4	5	5309	[3000:9400]	1	0.469	0.574	1	0.33333333	2	0	0	1	0	6	0	-1	254.412	0	517.533
CC[C@@](C)(C(=O)O)[C@H]1C[C@H](CCC1)CCC(C)C	cyclohexane,Custom_54,Custom_13	737	cyclohexane,Custom_54,Custom_13	1	1	0.297	0.545	0	1	0.546	0.675	1	1	0.348	0.513	0	1	0.785	0.819	0	1	0.423	0.7	0	1	0.773	0.854	0	1	4	5	5310	[3000:9400]	1	0.447	0.572	1	0.33333333	2	0	0	1	0	6	0	-1	254.412	0	529.967
CC[C@@](C)(C(=O)O)[C@H]1C[C@@H]([C@H](C)C(C)C)CCC1	cyclohexane,Custom_54,Custom_14	738	cyclohexane,Custom_54,Custom_14	0	1	0.251	0.546	0	1	0.586	0.695	1	1	0.404	0.519	0	1	0.481	0.665	0	1	0.492	0.725	0	1	0.492	0.713	0	1	4	5	5147	[2900:9200]	1	0.462	0.566	1	0.33333333	2	0	0	1	0	5	0	-1	254.412	0	504.792
CC[C@@](C)(C(=O)O)[C@H]1C[C@@H](CC(C)(C)C)CCC1	cyclohexane,Custom_54,Custom_15	739	cyclohexane,Custom_54,Custom_15	1	1	0.235	0.493	1	1	0.81	0.748	1	1	0.364	0.604	0	1	0.441	0.686	0	1	0.41	0.685	0	1	0.371	0.638	0	1	4	5	5141	[2900:9100]	1	0.518	0.6	1	0.33333333	2	0	0	1	0	5	0	-1	254.412	0	496.211
CC[C@@](C)(C(=O)O)[C@H]1C[C@@H](C(C)(C)CC)CCC1	cyclohexane,Custom_54,Custom_16	740	cyclohexane,Custom_54,Custom_16	0	1	0.616	0.691	1	1	0.73	0.708	1	1	0.379	0.631	1	1	0.472	0.618	0	1	0.784	0.861	1	1	0.726	0.821	0	1	4	5	5141	[2900:9100]	1	0.505	0.599	1	0.33333333	2	0	0	1	0	5	0	-1	254.412	0	501.908
CC[C@@](C)(C(=O)O)[C@H]1C[C@H](CCC1)CCCCCC	cyclohexane,Custom_54,Custom_17	741	cyclohexane,Custom_54,Custom_17	0	1	0.337	0.571	0	1	0.582	0.692	1	1	0.341	0.487	0	1	0.786	0.82	0	1	0.423	0.655	0	1	0.396	0.62	0	1	4	5	6731	[3800:12000]	1	0.468	0.715	1	0.31578947	2	0	0	1	0	8	0	-1	268.439	0	576.682
CC[C@@](C)(C(=O)O)[C@H]1C[C@H](CCC1)[C@@H](C)CCCC	cyclohexane,Custom_54,Custom_18	742	cyclohexane,Custom_54,Custom_18	1	1	0.247	0.488	0	1	0.543	0.672	1	1	0.329	0.517	0	1	0.441	0.693	0	1	0.41	0.586	0	1	0.768	0.852	0	1	3	5	3208	[1800:5700]	1	0.499	0.602	1	0.31578947	2	0	0	1	0	7	0	-1	268.439	0	554.065
CC[C@@](C)(C(=O)O)[C@H]1C[C@H](CCC1)C[C@H](C)CCC	cyclohexane,Custom_54,Custom_19	743	cyclohexane,Custom_54,Custom_19	0	1	0.294	0.516	0	1	0.543	0.672	0	1	0.335	0.522	0	1	0.445	0.697	0	1	0.419	0.649	0	1	0.398	0.588	0	1	3	5	3210	[1800:5700]	1	0.499	0.603	1	0.31578947	2	0	0	1	0	7	0	-1	268.439	0	549.984
CC[C@@](C)(C(=O)O)[C@H]1C[C@H](CCC1)CC[C@@H](C)CC	cyclohexane,Custom_54,Custom_20	744	cyclohexane,Custom_54,Custom_20	0	1	0.295	0.568	0	1	0.543	0.672	0	1	0.333	0.521	1	1	0.826	0.784	0	1	0.428	0.641	1	1	0.471	0.692	0	1	3	5	3211	[1800:5700]	1	0.463	0.6	1	0.31578947	2	0	0	1	0	7	0	-1	268.439	0	557.419
CC[C@@](C)(C(=O)O)[C@H]1C[C@H](CCC1)CCCC(C)C	cyclohexane,Custom_54,Custom_21	745	cyclohexane,Custom_54,Custom_21	1	1	0.298	0.545	0	1	0.583	0.692	1	1	0.339	0.518	0	1	0.786	0.793	0	1	0.429	0.659	0	1	0.409	0.658	0	1	3	5	3212	[1800:5700]	1	0.458	0.6	1	0.31578947	2	0	0	1	0	7	0	-1	268.439	0	566.686
CC[C@@](C)(C(=O)O)[C@H]1C[C@H](CCC1)[C@@H](C)[C@H](C)CC	cyclohexane,Custom_54,Custom_22	746	cyclohexane,Custom_54,Custom_22	0	1	0.249	0.54	0	1	0.543	0.672	0	1	0.339	0.512	0	1	0.479	0.658	0	1	0.453	0.623	0	1	0.722	0.813	0	1	3	5	2824	[1600:5000]	1	0.496	0.584	1	0.31578947	2	0	0	1	0	6	0	-1	268.439	0	530.477
CC[C@@](C)(C(=O)O)[C@H]1C[C@H](CCC1)C[C@H](C)C(C)C	cyclohexane,Custom_54,Custom_23	747	cyclohexane,Custom_54,Custom_23	0	1	0.25	0.544	0	1	0.543	0.672	1	1	0.334	0.489	0	1	0.525	0.69	0	1	0.426	0.585	0	1	0.428	0.671	0	1	3	5	2826	[1600:5000]	1	0.437	0.571	1	0.31578947	2	0	0	1	0	6	0	-1	268.439	0	538.124
CC[C@@](C)(C(=O)O)[C@H]1C[C@H](CCC1)C(C)(C)CCC	cyclohexane,Custom_54,Custom_24	748	cyclohexane,Custom_54,Custom_24	0	1	0.301	0.535	1	1	0.732	0.71	1	1	0.342	0.587	0	1	0.437	0.658	0	1	0.746	0.843	0	1	0.77	0.849	0	1	3	5	3567	[2000:6300]	1	0.451	0.572	1	0.31578947	2	0	0	1	0	6	0	-1	268.439	0	533.419
CC[C@@](C)(C(=O)O)[C@H]1C[C@H](CCC1)CC(C)(C)CC	cyclohexane,Custom_54,Custom_25	749	cyclohexane,Custom_54,Custom_25	0	1	0.273	0.53	1	1	0.732	0.71	1	1	0.326	0.555	0	1	0.483	0.701	1	1	0.413	0.567	1	1	0.387	0.647	0	1	3	5	3568	[2000:6300]	1	0.44	0.572	1	0.31578947	2	0	0	1	0	6	0	-1	268.439	0	523.945
CC[C@@](C)(C(=O)O)[C@H]1C[C@H](CCC1)CCC(C)(C)C	cyclohexane,Custom_54,Custom_26	750	cyclohexane,Custom_54,Custom_26	0	1	0.19	0.538	1	1	0.732	0.71	1	1	0.319	0.55	1	1	0.829	0.795	0	1	0.428	0.649	1	1	0.477	0.688	0	1	3	5	3569	[2000:6300]	1	0.511	0.581	1	0.31578947	2	0	0	1	0	6	0	-1	268.439	0	547.457
O=C(O)C[C@H]1[C@H](C)CCCC1	cyclohexane,Custom_38,Custom_1	751	cyclohexane,Custom_38,Custom_1	0	1	0.513	0.683	0	1	0.558	0.707	0	1	0.497	0.668	0	1	0.464	0.716	0	1	0.659	0.829	0	1	0.325	0.66	0	1	3	5	2463	[1400:4400]	1	0.517	0.516	1	0.54545455	0	0	0	1	0	2	0	-1	156.224	0	375.537
O=C(O)C[C@H]1[C@H](CC)CCCC1	cyclohexane,Custom_38,Custom_3	752	cyclohexane,Custom_38,Custom_3	0	1	0.426	0.649	0	1	0.603	0.744	0	1	0.446	0.662	0	1	0.487	0.723	0	1	0.324	0.642	0	1	0.308	0.638	0	1	3	5	2590	[1500:4600]	1	0.443	0.732	1	0.5	0	0	0	1	0	3	0	-1	170.251	0	398.733
O=C(O)C[C@H]1[C@H](CCC)CCCC1	cyclohexane,Custom_38,Custom_4	753	cyclohexane,Custom_38,Custom_4	0	1	0.429	0.661	0	1	0.563	0.728	0	1	0.392	0.656	0	1	0.459	0.699	0	1	0.389	0.684	0	1	0.377	0.666	0	1	4	5	8974	[5000:16000]	1	0.429	0.52	1	0.46153846	1	0	0	1	0	4	0	-1	184.278	0	430.301
CC(C)[C@H]1[C@H](CC(=O)O)CCCC1	cyclohexane,Custom_38,Custom_5	754	cyclohexane,Custom_38,Custom_5	0	1	0.452	0.675	0	1	0.564	0.731	0	1	0.479	0.667	0	1	0.455	0.702	0	1	0.332	0.646	0	1	0.334	0.642	0	1	4	5	8954	[5000:16000]	1	0.435	0.498	1	0.46153846	0	0	0	1	0	3	0	-1	184.278	0	415.301
C1CCC[C@@H](CCCC)[C@@H]1CC(=O)O	cyclohexane,Custom_38,Custom_6	755	cyclohexane,Custom_38,Custom_6	0	1	0.404	0.651	0	1	0.557	0.725	0	1	0.409	0.68	0	1	0.461	0.721	0	1	0.403	0.692	0	1	0.372	0.659	0	1	4	5	5007	[2800:8900]	1	0.453	0.524	1	0.42857143	1	0	0	1	0	5	0	-1	198.305	0	463.075
C1CCC[C@@H](CC(=O)O)[C@@H]1[C@@H](C)CC	cyclohexane,Custom_38,Custom_7	756	cyclohexane,Custom_38,Custom_7	0	1	0.362	0.659	0	1	0.597	0.746	0	1	0.386	0.667	0	1	0.453	0.712	0	1	0.418	0.688	0	1	0.345	0.656	0	1	4	5	8887	[5000:16000]	1	0.521	0.652	1	0.42857143	1	0	0	1	0	4	0	-1	198.305	0	438.908
O=C(O)C[C@H]1[C@H](CC(C)C)CCCC1	cyclohexane,Custom_38,Custom_8	757	cyclohexane,Custom_38,Custom_8	0	1	0.334	0.625	0	1	0.477	0.686	0	1	0.396	0.673	0	1	0.461	0.72	0	1	0.392	0.696	0	1	0.381	0.664	0	1	4	5	8887	[5000:16000]	1	0.511	0.65	1	0.42857143	0	0	0	1	0	4	0	-1	198.305	0	446.021
CC(C)(C)[C@H]1[C@H](CC(=O)O)CCCC1	cyclohexane,Custom_38,Custom_9	758	cyclohexane,Custom_38,Custom_9	1	1	0.365	0.575	0	1	0.553	0.683	1	1	0.477	0.632	0	1	0.433	0.697	0	1	0.341	0.651	0	1	0.328	0.645	0	1	4	5	8849	[5000:16000]	1	0.862	0.855	1	0.42857143	1	0	0	1	0	3	0	-1	198.305	0	401.358
C1CCC[C@H]([C@@H]1CC(=O)O)CCCCC	cyclohexane,Custom_38,Custom_10	759	cyclohexane,Custom_38,Custom_10	0	1	0.309	0.613	0	1	0.509	0.7	0	1	0.407	0.681	0	1	0.543	0.721	0	1	0.423	0.693	0	1	0.392	0.649	0	1	4	5	5645	[3200:10000]	1	0.413	0.482	1	0.4	1	0	0	1	0	6	0	-1	212.331	0	493.495
C1CCC[C@@H](CC(=O)O)[C@@H]1[C@@H](C)CCC	cyclohexane,Custom_38,Custom_11	760	cyclohexane,Custom_38,Custom_11	0	1	0.302	0.642	0	1	0.469	0.693	0	1	0.391	0.667	0	1	0.494	0.703	0	1	0.738	0.86	0	1	0.723	0.832	0	1	4	5	8921	[5000:16000]	1	0.584	0.659	1	0.4	1	0	0	1	0	5	0	-1	212.331	0	470.382
C1CCC[C@@H](C[C@@H](C)CC)[C@@H]1CC(=O)O	cyclohexane,Custom_38,Custom_12	761	cyclohexane,Custom_38,Custom_12	0	1	0.303	0.632	0	1	0.469	0.693	0	1	0.39	0.668	0	1	0.457	0.693	0	1	0.417	0.695	0	1	0.396	0.683	0	1	4	5	8922	[5000:16000]	1	0.516	0.633	1	0.4	1	0	0	1	0	5	0	-1	212.331	0	469.724
C1CCC[C@@H](CCC(C)C)[C@@H]1CC(=O)O	cyclohexane,Custom_38,Custom_13	762	cyclohexane,Custom_38,Custom_13	0	1	0.306	0.633	0	1	0.469	0.693	0	1	0.4	0.677	0	1	0.466	0.714	0	1	0.412	0.696	0	1	0.409	0.688	0	1	4	5	8922	[5000:16000]	1	0.505	0.631	1	0.4	1	0	0	1	0	5	0	-1	212.331	0	479.659
C1CCC[C@@H](CC(=O)O)[C@@H]1[C@@H](C)C(C)C	cyclohexane,Custom_38,Custom_14	763	cyclohexane,Custom_38,Custom_14	0	1	0.285	0.6	0	1	0.548	0.707	0	1	0.399	0.675	0	1	0.487	0.717	0	1	0.395	0.687	0	1	0.339	0.647	0	1	4	5	8835	[5000:16000]	1	0.601	0.65	1	0.4	1	0	0	1	0	4	0	-1	212.331	0	439.343
O=C(O)C[C@H]1[C@H](CC(C)(C)C)CCCC1	cyclohexane,Custom_38,Custom_15	764	cyclohexane,Custom_38,Custom_15	0	1	0.329	0.592	0	1	0.513	0.661	0	1	0.366	0.615	0	1	0.453	0.711	0	1	0.38	0.69	0	1	0.363	0.656	0	1	4	5	8854	[5000:16000]	1	0.439	0.639	1	0.4	0	0	0	1	0	1	0	-1	212.331	0	433.414
C1CCC[C@@H](CC(=O)O)[C@@H]1C(C)(C)CC	cyclohexane,Custom_38,Custom_16	765	cyclohexane,Custom_38,Custom_16	0	1	0.662	0.69	0	1	0.553	0.681	0	1	0.375	0.623	0	1	0.777	0.865	0	1	0.412	0.697	0	1	0.344	0.626	0	1	4	5	8854	[5000:16000]	1	0.444	0.632	1	0.4	1	0	0	1	0	4	0	-1	212.331	0	422.849
C1CCC[C@H]([C@@H]1CC(=O)O)CCCCCC	cyclohexane,Custom_38,Custom_17	766	cyclohexane,Custom_38,Custom_17	0	1	0.345	0.62	0	1	0.503	0.682	0	1	0.379	0.642	0	1	0.547	0.752	0	1	0.43	0.682	0	1	0.404	0.665	0	1	4	5	6677	[3800:12000]	1	0.408	0.48	1	0.375	1	0	0	1	0	7	0	-1	226.358	0	523.357
C1CCC[C@@H](CC(=O)O)[C@@H]1[C@@H](C)CCCC	cyclohexane,Custom_38,Custom_18	767	cyclohexane,Custom_38,Custom_18	0	1	0.284	0.611	0	1	0.542	0.702	0	1	0.356	0.631	0	1	0.458	0.718	0	1	0.411	0.682	0	1	0.735	0.843	0	1	4	5	5649	[3200:10000]	1	0.443	0.484	1	0.375	1	0	0	1	0	6	0	-1	226.358	0	501.99
C1CCC[C@H]([C@@H]1CC(=O)O)C[C@@H](C)CCC	cyclohexane,Custom_38,Custom_19	768	cyclohexane,Custom_38,Custom_19	0	1	0.29	0.614	0	1	0.462	0.662	0	1	0.354	0.628	0	1	0.459	0.708	0	1	0.428	0.696	0	1	0.391	0.656	0	1	4	5	5649	[3200:10000]	1	0.425	0.473	1	0.375	1	0	0	1	0	6	0	-1	226.358	0	501.32
C1CCC[C@H]([C@@H]1CC(=O)O)CC[C@H](C)CC	cyclohexane,Custom_38,Custom_20	769	cyclohexane,Custom_38,Custom_20	0	1	0.352	0.592	0	1	0.582	0.722	0	1	0.357	0.628	0	1	0.798	0.869	0	1	0.759	0.861	0	1	0.726	0.826	0	1	4	5	5649	[3200:10000]	1	0.443	0.484	1	0.375	1	0	0	1	0	6	0	-1	226.358	0	504.533
C1CCC[C@H]([C@@H]1CC(=O)O)CCCC(C)C	cyclohexane,Custom_38,Custom_21	770	cyclohexane,Custom_38,Custom_21	0	1	0.295	0.6	0	1	0.462	0.662	0	1	0.362	0.633	0	1	0.544	0.718	0	1	0.426	0.69	0	1	0.408	0.657	0	1	4	5	5649	[3200:10000]	1	0.521	0.503	1	0.375	1	0	0	1	0	6	0	-1	226.358	0	512.719
C1CCC[C@@H](CC(=O)O)[C@@H]1[C@@H](C)[C@@H](C)CC	cyclohexane,Custom_38,Custom_22	771	cyclohexane,Custom_38,Custom_22	0	1	0.314	0.573	0	1	0.541	0.729	0	1	0.369	0.665	0	1	0.834	0.871	0	1	0.752	0.866	0	1	0.722	0.828	0	1	4	5	8970	[5000:16000]	1	0.521	0.619	1	0.375	1	0	0	1	0	5	0	-1	226.358	0	458.974
C1CCC[C@@H](C[C@@H](C)C(C)C)[C@@H]1CC(=O)O	cyclohexane,Custom_38,Custom_23	772	cyclohexane,Custom_38,Custom_23	0	1	0.334	0.605	0	1	0.581	0.749	0	1	0.37	0.641	0	1	0.453	0.69	0	1	0.503	0.742	0	1	0.463	0.711	0	1	4	5	8972	[5000:16000]	1	0.506	0.613	1	0.375	1	0	0	1	0	5	0	-1	226.358	0	480.518
C1CCC[C@@H](CC(=O)O)[C@@H]1C(C)(C)CCC	cyclohexane,Custom_38,Custom_24	773	cyclohexane,Custom_38,Custom_24	0	1	0.36	0.575	0	1	0.62	0.739	0	1	0.334	0.556	0	1	0.487	0.696	0	1	0.731	0.838	0	1	0.36	0.641	0	1	4	5	5077	[2900:9000]	1	0.488	0.606	1	0.375	1	0	0	1	0	5	0	-1	226.358	0	459.623
C1CCC[C@@H](CC(C)(C)CC)[C@@H]1CC(=O)O	cyclohexane,Custom_38,Custom_25	774	cyclohexane,Custom_38,Custom_25	0	1	0.368	0.588	0	1	0.62	0.739	0	1	0.327	0.547	0	1	0.493	0.7	0	1	0.409	0.68	0	1	0.374	0.668	0	1	4	5	5082	[2900:9000]	1	0.561	0.618	1	0.375	1	0	0	1	0	5	0	-1	226.358	0	470.018
C1CCC[C@@H](CCC(C)(C)C)[C@@H]1CC(=O)O	cyclohexane,Custom_38,Custom_26	775	cyclohexane,Custom_38,Custom_26	0	1	0.317	0.648	0	1	0.62	0.739	0	1	0.329	0.543	0	1	0.463	0.7	0	1	0.447	0.719	0	1	0.438	0.705	0	1	4	5	5085	[2900:9000]	1	0.561	0.62	1	0.375	1	0	0	1	0	5	0	-1	226.358	0	496.181
O=C(O)CC[C@H]1[C@H](C)CCCC1	cyclohexane,Custom_39,Custom_1	776	cyclohexane,Custom_39,Custom_1	0	1	0.427	0.649	0	1	0.603	0.731	0	1	0.752	0.812	0	1	0.484	0.737	0	1	0.318	0.654	0	1	0.282	0.631	0	1	4	5	8927	[5000:16000]	1	0.5	0.502	1	0.5	0	0	0	1	0	3	0	-1	170.251	0	405.18
O=C(O)CC[C@H]1[C@H](CC)CCCC1	cyclohexane,Custom_39,Custom_3	777	cyclohexane,Custom_39,Custom_3	0	1	0.395	0.667	0	1	0.603	0.748	0	1	0.435	0.682	0	1	0.457	0.718	0	1	0.38	0.681	0	1	0.308	0.635	0	1	4	5	8974	[5000:16000]	1	0.461	0.531	1	0.46153846	0	0	0	1	0	4	0	-1	184.278	0	428.424
O=C(O)CC[C@H]1[C@H](CCC)CCCC1	cyclohexane,Custom_39,Custom_4	778	cyclohexane,Custom_39,Custom_4	0	1	0.396	0.655	0	1	0.597	0.745	0	1	0.411	0.681	0	1	0.796	0.881	0	1	0.387	0.668	0	1	0.365	0.646	0	1	4	5	5006	[2800:8900]	1	0.46	0.518	1	0.42857143	1	0	0	1	0	5	0	-1	198.305	0	459.992
O=C(O)CC[C@@H]([C@@H]1C(C)C)CCCC1	cyclohexane,Custom_39,Custom_5	779	cyclohexane,Custom_39,Custom_5	0	1	0.399	0.658	0	1	0.597	0.746	0	1	0.396	0.673	0	1	0.493	0.737	0	1	0.366	0.678	0	1	0.295	0.615	0	1	4	5	8892	[5000:16000]	1	0.421	0.456	1	0.42857143	0	0	0	1	0	4	0	-1	198.305	0	445.295
O=C(O)CC[C@H]1[C@H](CCCC)CCCC1	cyclohexane,Custom_39,Custom_6	780	cyclohexane,Custom_39,Custom_6	0	1	0.343	0.619	0	1	0.509	0.7	0	1	0.403	0.679	0	1	0.838	0.903	0	1	0.406	0.687	0	1	0.386	0.674	0	1	4	5	5646	[3200:10000]	1	0.412	0.476	1	0.4	1	0	0	1	0	6	0	-1	212.331	0	491.588
C1CCC[C@@H](CCC(=O)O)[C@@H]1[C@@H](C)CC	cyclohexane,Custom_39,Custom_7	781	cyclohexane,Custom_39,Custom_7	0	1	0.297	0.594	0	1	0.589	0.753	0	1	0.394	0.67	0	1	0.834	0.876	0	1	0.409	0.679	0	1	0.362	0.63	0	1	4	5	8894	[5000:16000]	1	0.474	0.7	1	0.4	1	0	0	1	0	5	0	-1	212.331	0	468.901
C1CCC[C@@H](CCC(=O)O)[C@@H]1CC(C)C	cyclohexane,Custom_39,Custom_8	782	cyclohexane,Custom_39,Custom_8	0	1	0.334	0.646	0	1	0.469	0.667	0	1	0.398	0.673	0	1	0.919	0.926	0	1	0.439	0.704	0	1	0.421	0.697	0	1	4	5	8895	[5000:16000]	1	0.455	0.707	1	0.4	1	0	0	1	0	5	0	-1	212.331	0	475.944
O=C(O)CC[C@@H]([C@@H]1C(C)(C)C)CCCC1	cyclohexane,Custom_39,Custom_9	783	cyclohexane,Custom_39,Custom_9	1	1	0.349	0.579	0	1	0.553	0.681	1	1	0.373	0.62	0	1	0.477	0.714	0	1	0.369	0.68	0	1	0.29	0.622	0	1	4	5	8858	[5000:16000]	1	0.432	0.613	1	0.4	0	0	0	1	0	4	0	-1	212.331	0	451.408
O=C(O)CC[C@H]1[C@@H](CCCC1)CCCCC	cyclohexane,Custom_39,Custom_10	784	cyclohexane,Custom_39,Custom_10	0	1	0.346	0.619	0	1	0.503	0.682	0	1	0.366	0.626	0	1	0.506	0.747	0	1	0.419	0.681	0	1	0.405	0.68	0	1	4	5	6704	[3800:12000]	1	0.401	0.468	1	0.375	1	0	0	1	0	7	0	-1	226.358	0	523.186
C1CCC[C@@H](CCC(=O)O)[C@@H]1[C@@H](C)CCC	cyclohexane,Custom_39,Custom_11	785	cyclohexane,Custom_39,Custom_11	0	1	0.327	0.611	0	1	0.542	0.702	0	1	0.351	0.625	0	1	0.582	0.746	0	1	0.42	0.685	0	1	0.383	0.651	0	1	4	5	5651	[3200:10000]	1	0.418	0.479	1	0.375	1	0	0	1	0	6	0	-1	226.358	0	500.467
C1CCC[C@@H](CCC(=O)O)[C@@H]1C[C@@H](C)CC	cyclohexane,Custom_39,Custom_12	786	cyclohexane,Custom_39,Custom_12	0	1	0.332	0.613	0	1	0.542	0.702	0	1	0.346	0.622	0	1	0.577	0.742	0	1	0.453	0.702	0	1	0.395	0.654	0	1	4	5	5651	[3200:10000]	1	0.431	0.485	1	0.375	1	0	0	1	0	6	0	-1	226.358	0	499.433
O=C(O)CC[C@H]1[C@H](CCC(C)C)CCCC1	cyclohexane,Custom_39,Custom_13	787	cyclohexane,Custom_39,Custom_13	0	1	0.288	0.612	0	1	0.502	0.682	0	1	0.352	0.622	0	1	0.538	0.744	0	1	0.451	0.711	0	1	0.398	0.67	0	1	4	5	5651	[3200:10000]	1	0.431	0.487	1	0.375	1	0	0	1	0	6	0	-1	226.358	0	509.35
C1CCC[C@@H](CCC(=O)O)[C@@H]1[C@@H](C)C(C)C	cyclohexane,Custom_39,Custom_14	788	cyclohexane,Custom_39,Custom_14	0	1	0.272	0.583	0	1	0.581	0.749	0	1	0.37	0.641	0	1	0.874	0.885	0	1	0.423	0.687	0	1	0.382	0.674	0	1	4	5	8985	[5100:16000]	1	0.499	0.612	1	0.375	1	0	0	1	0	5	0	-1	226.358	0	476.059
C1CCC[C@@H](CCC(=O)O)[C@@H]1CC(C)(C)C	cyclohexane,Custom_39,Custom_15	789	cyclohexane,Custom_39,Custom_15	0	1	0.353	0.6	0	1	0.58	0.719	0	1	0.324	0.542	0	1	0.579	0.746	0	1	0.439	0.71	0	1	0.74	0.822	0	1	4	5	5101	[2900:9100]	1	0.539	0.614	1	0.375	0	0	0	1	0	2	0	-1	226.358	0	457.226
C1CCC[C@@H](CCC(=O)O)[C@@H]1C(C)(C)CC	cyclohexane,Custom_39,Custom_16	790	cyclohexane,Custom_39,Custom_16	0	1	0.606	0.683	0	1	0.62	0.739	0	1	0.329	0.549	0	1	0.523	0.714	0	1	0.393	0.677	0	1	0.34	0.617	0	1	4	5	5097	[2900:9100]	1	0.474	0.601	1	0.375	1	0	0	1	0	5	0	-1	226.358	0	450.271
O=C(O)CC[C@H]1[C@@H](CCCC1)CCCCCC	cyclohexane,Custom_39,Custom_17	791	cyclohexane,Custom_39,Custom_17	0	1	0.641	0.775	0	1	0.497	0.678	0	1	0.342	0.601	0	1	0.472	0.726	0	1	0.431	0.671	0	1	0.414	0.68	0	1	4	5	5907	[3300:11000]	1	0.409	0.51	1	0.35294118	1	0	0	1	0	8	0	-1	240.385	0	540.737
C1CCC[C@@H](CCC(=O)O)[C@@H]1[C@@H](C)CCCC	cyclohexane,Custom_39,Custom_18	792	cyclohexane,Custom_39,Custom_18	0	1	0.617	0.755	0	1	0.537	0.698	0	1	0.359	0.612	0	1	0.54	0.749	0	1	0.428	0.684	0	1	0.385	0.666	0	1	4	5	6700	[3800:12000]	1	0.451	0.48	1	0.35294118	1	0	0	1	0	7	0	-1	240.385	0	532.064
C1CCC[C@@H](CCC(=O)O)[C@@H]1C[C@@H](C)CCC	cyclohexane,Custom_39,Custom_19	793	cyclohexane,Custom_39,Custom_19	0	1	0.318	0.618	0	1	0.577	0.718	0	1	0.36	0.611	0	1	0.463	0.717	0	1	0.425	0.683	0	1	0.416	0.691	0	1	4	5	6700	[3800:12000]	1	0.429	0.47	1	0.35294118	1	0	0	1	0	7	0	-1	240.385	0	532.366
O=C(O)CC[C@H]1[C@@H](CCCC1)CC[C@H](C)CC	cyclohexane,Custom_39,Custom_20	794	cyclohexane,Custom_39,Custom_20	0	1	0.638	0.755	0	1	0.577	0.718	0	1	0.362	0.611	0	1	0.459	0.73	0	1	0.424	0.678	0	1	0.407	0.677	0	1	4	5	6701	[3800:12000]	1	0.382	0.462	1	0.35294118	1	0	0	1	0	7	0	-1	240.385	0	535.56
O=C(O)CC[C@H]1[C@@H](CCCC1)CCCC(C)C	cyclohexane,Custom_39,Custom_21	795	cyclohexane,Custom_39,Custom_21	0	1	0.323	0.631	0	1	0.497	0.678	0	1	0.365	0.61	0	1	0.47	0.735	0	1	0.426	0.684	0	1	0.409	0.684	0	1	4	5	6701	[3800:12000]	1	0.431	0.469	1	0.35294118	1	0	0	1	0	7	0	-1	240.385	0	543.746
C1CCC[C@@H](CCC(=O)O)[C@@H]1[C@@H](C)[C@@H](C)CC	cyclohexane,Custom_39,Custom_22	796	cyclohexane,Custom_39,Custom_22	0	1	0.605	0.72	0	1	0.536	0.657	0	1	0.324	0.64	0	1	0.835	0.871	0	1	0.425	0.688	0	1	0.391	0.676	0	1	4	5	5375	[3000:9600]	1	0.664	0.624	1	0.35294118	1	0	0	1	0	6	0	-1	240.385	0	499.505
C1CCC[C@@H](CCC(=O)O)[C@@H]1C[C@@H](C)C(C)C	cyclohexane,Custom_39,Custom_23	797	cyclohexane,Custom_39,Custom_23	0	1	0.626	0.75	0	1	0.576	0.704	0	1	0.366	0.612	0	1	0.454	0.707	0	1	0.758	0.861	0	1	0.392	0.641	0	1	4	5	5392	[3000:9600]	1	0.464	0.598	1	0.35294118	1	0	0	1	0	6	0	-1	240.385	0	512.049
C1CCC[C@@H](CCC(=O)O)[C@@H]1C(C)(C)CCC	cyclohexane,Custom_39,Custom_24	798	cyclohexane,Custom_39,Custom_24	0	1	0.26	0.531	0	1	0.511	0.659	1	1	0.372	0.525	0	1	0.491	0.697	0	1	0.403	0.683	0	1	0.368	0.628	0	1	4	5	5740	[3200:10000]	1	0.458	0.585	1	0.35294118	1	0	0	1	0	6	0	-1	240.385	0	496.054
C1CCC[C@@H](CCC(=O)O)[C@@H]1CC(C)(C)CC	cyclohexane,Custom_39,Custom_25	799	cyclohexane,Custom_39,Custom_25	0	1	0.347	0.568	0	1	0.551	0.679	1	1	0.407	0.522	0	1	0.835	0.871	0	1	0.755	0.868	0	1	0.468	0.679	0	1	4	5	5736	[3200:10000]	1	0.541	0.606	1	0.35294118	1	0	0	1	0	6	0	-1	240.385	0	501.064
O=C(O)CC[C@H]1[C@H](CCC(C)(C)C)CCCC1	cyclohexane,Custom_39,Custom_26	800	cyclohexane,Custom_39,Custom_26	0	1	0.268	0.634	0	1	0.551	0.679	1	1	0.402	0.519	0	1	0.456	0.691	0	1	0.751	0.852	0	1	0.387	0.647	0	1	4	5	5732	[3200:10000]	1	0.536	0.605	1	0.35294118	1	0	0	1	0	6	0	-1	240.385	0	525.872
O=C(O)[C@@H](C)[C@H]1[C@H](C)CCCC1	cyclohexane,,Custom_1	801	cyclohexane,,Custom_1	0	1	0.388	0.669	0	1	0.602	0.744	0	1	0.537	0.645	0	1	0.441	0.71	0	1	0.389	0.686	0	1	0.324	0.64	0	1	3	5	2770	[1600:4900]	1	0.417	0.494	1	0.5	0	0	0	1	0	2	0	-1	170.251	0	391.776
O=C(O)[C@@H](C)[C@H]1[C@H](CC)CCCC1	cyclohexane,,Custom_3	802	cyclohexane,,Custom_3	0	1	0.349	0.643	0	1	0.604	0.751	0	1	0.738	0.792	0	1	0.453	0.706	0	1	0.365	0.678	0	1	0.378	0.673	0	1	4	5	8955	[5000:16000]	1	0.45	0.514	1	0.46153846	0	0	0	1	0	3	0	-1	184.278	0	414.847
O=C(O)[C@@H](C)[C@H]1[C@H](CCC)CCCC1	cyclohexane,,Custom_4	803	cyclohexane,,Custom_4	0	1	0.361	0.659	0	1	0.597	0.746	0	1	0.442	0.69	0	1	0.459	0.714	0	1	0.432	0.716	0	1	0.366	0.671	0	1	4	5	8865	[5000:16000]	1	0.533	0.655	1	0.42857143	1	0	0	1	0	4	0	-1	198.305	0	446.415
O=C(O)[C@@H](C)[C@H]1[C@H](C(C)C)CCCC1	cyclohexane,,Custom_5	804	cyclohexane,,Custom_5	0	1	0.351	0.634	0	1	0.556	0.713	0	1	0.711	0.816	0	1	0.443	0.701	0	1	0.366	0.674	0	1	0.39	0.683	0	1	4	5	8941	[5000:16000]	1	0.946	0.605	1	0.42857143	0	0	0	1	0	3	0	-1	198.305	0	430.288
C1CCC[C@@H](CCCC)[C@@H]1[C@H](C)C(=O)O	cyclohexane,,Custom_6	805	cyclohexane,,Custom_6	0	1	0.298	0.595	0	1	0.589	0.727	0	1	0.414	0.687	0	1	0.5	0.723	0	1	0.408	0.684	0	1	0.39	0.645	0	1	4	5	8909	[5000:16000]	1	0.627	0.644	1	0.4	1	0	0	1	0	5	0	-1	212.331	0	478.01
O=C(O)[C@@H](C)[C@H]1[C@H]([C@@H](C)CC)CCCC1	cyclohexane,,Custom_7	806	cyclohexane,,Custom_7	0	1	0.281	0.596	0	1	0.588	0.753	0	1	0.397	0.679	0	1	0.443	0.717	0	1	0.469	0.73	0	1	0.399	0.69	0	1	4	5	8831	[5000:16000]	1	0.536	0.616	1	0.4	1	0	0	1	0	4	0	-1	212.331	0	453.316
O=C(O)[C@@H](C)[C@H]1[C@H](CC(C)C)CCCC1	cyclohexane,,Custom_8	807	cyclohexane,,Custom_8	0	1	0.297	0.638	0	1	0.468	0.693	0	1	0.415	0.687	0	1	0.452	0.711	0	1	0.476	0.734	0	1	0.365	0.67	0	1	4	5	8832	[5000:16000]	1	0.545	0.621	1	0.4	1	0	0	1	0	4	0	-1	212.331	0	459.557
CC(C)(C)[C@H]1[C@H]([C@H](C)C(=O)O)CCCC1	cyclohexane,,Custom_9	808	cyclohexane,,Custom_9	1	1	0.332	0.562	0	1	0.514	0.662	1	1	0.417	0.657	0	1	0.433	0.703	0	1	0.412	0.697	0	1	0.361	0.662	0	1	4	5	8864	[5000:16000]	1	0.487	0.748	1	0.4	0	0	0	1	0	3	0	-1	212.331	0	421.312
C1CCC[C@H]([C@@H]1[C@H](C)C(=O)O)CCCCC	cyclohexane,,Custom_10	809	cyclohexane,,Custom_10	0	1	0.34	0.607	0	1	0.582	0.722	0	1	0.375	0.633	0	1	0.463	0.715	0	1	0.427	0.685	0	1	0.411	0.655	0	1	4	5	5218	[2900:9300]	1	0.539	0.454	1	0.375	1	0	0	1	0	6	0	-1	226.358	0	509.609
C1CCC[C@@H]([C@@H](C)CCC)[C@@H]1[C@H](C)C(=O)O	cyclohexane,,Custom_11	810	cyclohexane,,Custom_11	0	1	0.312	0.594	0	1	0.581	0.749	0	1	0.371	0.643	0	1	0.836	0.869	0	1	0.44	0.703	0	1	0.721	0.815	0	1	4	5	8966	[5000:16000]	1	0.523	0.61	1	0.375	1	0	0	1	0	5	0	-1	226.358	0	483.592
C1CCC[C@@H](C[C@@H](C)CC)[C@@H]1[C@H](C)C(=O)O	cyclohexane,,Custom_12	811	cyclohexane,,Custom_12	0	1	0.325	0.601	0	1	0.581	0.749	0	1	0.367	0.633	0	1	0.5	0.71	0	1	0.453	0.7	0	1	0.391	0.645	0	1	4	5	8967	[5000:16000]	1	0.604	0.643	1	0.375	1	0	0	1	0	5	0	-1	226.358	0	483.046
C1CCC[C@@H](CCC(C)C)[C@@H]1[C@H](C)C(=O)O	cyclohexane,,Custom_13	812	cyclohexane,,Custom_13	0	1	0.322	0.61	0	1	0.541	0.729	0	1	0.367	0.629	0	1	0.459	0.708	0	1	0.427	0.675	0	1	0.776	0.861	0	1	4	5	8968	[5000:16000]	1	0.594	0.649	1	0.375	1	0	0	1	0	5	0	-1	226.358	0	495.772
O=C(O)[C@@H](C)[C@H]1[C@H]([C@@H](C)C(C)C)CCCC1	cyclohexane,,Custom_14	813	cyclohexane,,Custom_14	0	1	0.297	0.562	0	1	0.542	0.729	0	1	0.369	0.64	0	1	0.822	0.869	0	1	0.438	0.719	0	1	0.357	0.669	0	1	4	5	8831	[5000:16000]	1	0.501	0.616	1	0.375	1	0	0	1	0	4	0	-1	226.358	0	459.041
O=C(O)[C@@H](C)[C@H]1[C@H](CC(C)(C)C)CCCC1	cyclohexane,,Custom_15	814	cyclohexane,,Custom_15	0	1	0.32	0.606	0	1	0.515	0.663	1	1	0.379	0.578	0	1	0.449	0.713	0	1	0.397	0.681	0	1	0.354	0.651	0	1	4	5	8823	[5000:16000]	1	0.487	0.638	1	0.375	0	0	0	1	0	1	0	-1	226.358	0	505.253
C1CCC[C@@H]([C@H](C)C(=O)O)[C@@H]1C(C)(C)CC	cyclohexane,,Custom_16	815	cyclohexane,,Custom_16	0	1	0.642	0.733	0	1	0.595	0.703	0	1	0.371	0.586	0	1	0.514	0.69	0	1	0.727	0.854	0	1	0.699	0.841	0	1	4	5	8823	[5000:16000]	1	0.485	0.632	1	0.375	1	0	0	1	0	4	0	-1	226.358	0	445.437
C1CCC[C@H]([C@@H]1[C@H](C)C(=O)O)CCCCCC	cyclohexane,,Custom_17	816	cyclohexane,,Custom_17	0	1	0.636	0.763	0	1	0.537	0.698	0	1	0.349	0.605	0	1	0.461	0.72	0	1	0.435	0.679	0	1	0.417	0.658	0	1	4	5	6671	[3800:12000]	1	0.626	0.794	1	0.35294118	1	0	0	1	0	7	0	-1	240.385	0	541.204
C1CCC[C@H]([C@@H]1[C@H](C)C(=O)O)[C@@H](C)CCCC	cyclohexane,,Custom_18	817	cyclohexane,,Custom_18	0	1	0.306	0.602	0	1	0.536	0.657	0	1	0.329	0.619	0	1	0.874	0.908	0	1	0.415	0.678	0	1	0.391	0.649	0	1	4	5	5374	[3000:9600]	1	0.689	0.619	1	0.35294118	1	0	0	1	0	6	0	-1	240.385	0	515.189
C1CCC[C@H]([C@@H]1[C@H](C)C(=O)O)C[C@@H](C)CCC	cyclohexane,,Custom_19	818	cyclohexane,,Custom_19	0	1	0.319	0.607	0	1	0.576	0.677	0	1	0.333	0.609	0	1	0.454	0.705	0	1	0.426	0.683	0	1	0.405	0.655	0	1	4	5	5375	[3000:9600]	1	0.69	0.618	1	0.35294118	1	0	0	1	0	6	0	-1	240.385	0	515.209
C1CCC[C@H]([C@@H]1[C@H](C)C(=O)O)CC[C@H](C)CC	cyclohexane,,Custom_20	819	cyclohexane,,Custom_20	0	1	0.327	0.6	0	1	0.536	0.657	0	1	0.37	0.612	0	1	0.499	0.724	0	1	0.434	0.683	0	1	0.402	0.657	0	1	4	5	5375	[3000:9600]	1	0.716	0.64	1	0.35294118	1	0	0	1	0	6	0	-1	240.385	0	520.634
C1CCC[C@H]([C@@H]1[C@H](C)C(=O)O)CCCC(C)C	cyclohexane,,Custom_21	820	cyclohexane,,Custom_21	0	1	0.625	0.761	0	1	0.576	0.704	0	1	0.338	0.61	0	1	0.46	0.713	0	1	0.441	0.687	0	1	0.428	0.664	0	1	4	5	5375	[3000:9600]	1	0.662	0.623	1	0.35294118	1	0	0	1	0	6	0	-1	240.385	0	528.82
C1CCC[C@@H]([C@@H](C)[C@@H](C)CC)[C@@H]1[C@H](C)C(=O)O	cyclohexane,,Custom_22	821	cyclohexane,,Custom_22	0	1	0.592	0.705	0	1	0.496	0.706	0	1	0.351	0.623	0	1	0.87	0.894	0	1	0.492	0.684	0	1	0.377	0.641	0	1	4	5	5044	[2800:9000]	1	0.699	0.635	1	0.35294118	1	0	0	1	0	5	0	-1	240.385	0	482.487
C1CCC[C@@H](C[C@@H](C)C(C)C)[C@@H]1[C@H](C)C(=O)O	cyclohexane,,Custom_23	822	cyclohexane,,Custom_23	0	1	0.353	0.581	0	1	0.536	0.726	0	1	0.349	0.605	0	1	0.493	0.712	0	1	0.766	0.814	0	1	0.392	0.656	0	1	3	5	2553	[1400:4500]	1	0.699	0.644	1	0.35294118	1	0	0	1	0	5	0	-1	240.385	0	488.086
C1CCC[C@@H]([C@H](C)C(=O)O)[C@@H]1C(C)(C)CCC	cyclohexane,,Custom_24	823	cyclohexane,,Custom_24	1	1	0.258	0.519	0	1	0.551	0.678	1	1	0.332	0.538	0	1	0.483	0.673	0	1	0.812	0.857	0	1	0.718	0.84	0	1	3	5	2698	[1500:4800]	1	0.684	0.621	1	0.35294118	1	0	0	1	0	5	0	-1	240.385	0	469.649
C1CCC[C@@H](CC(C)(C)CC)[C@@H]1[C@H](C)C(=O)O	cyclohexane,,Custom_25	824	cyclohexane,,Custom_25	1	1	0.311	0.558	0	1	0.511	0.658	1	1	0.417	0.528	0	1	0.493	0.706	0	1	0.45	0.7	0	1	0.386	0.658	0	1	3	5	2700	[1500:4800]	1	0.684	0.622	1	0.35294118	1	0	0	1	0	5	0	-1	240.385	0	483.341
C1CCC[C@@H](CCC(C)(C)C)[C@@H]1[C@H](C)C(=O)O	cyclohexane,,Custom_26	825	cyclohexane,,Custom_26	0	1	0.313	0.603	0	1	0.551	0.678	1	1	0.405	0.522	0	1	0.455	0.711	0	1	0.774	0.863	0	1	0.815	0.872	0	1	3	5	2701	[1500:4800]	1	0.684	0.622	1	0.35294118	1	0	0	1	0	5	0	-1	240.385	0	509.727
O=C(O)CCC[C@H]1[C@H](C)CCCC1	cyclohexane,Custom_43,Custom_1	826	cyclohexane,Custom_43,Custom_1	0	1	0.402	0.671	0	1	0.603	0.748	0	1	0.488	0.672	0	1	0.456	0.707	0	1	0.37	0.664	0	1	0.319	0.649	0	1	4	5	8974	[5000:16000]	1	0.485	0.532	1	0.46153846	0	0	0	1	0	4	0	-1	184.278	0	438.395
O=C(O)CCC[C@H]1[C@H](CC)CCCC1	cyclohexane,Custom_43,Custom_3	827	cyclohexane,Custom_43,Custom_3	0	1	0.369	0.653	0	1	0.597	0.745	0	1	0.397	0.674	0	1	0.497	0.739	0	1	0.392	0.664	0	1	0.354	0.641	0	1	4	5	5005	[2800:8900]	1	0.484	0.533	1	0.42857143	1	0	0	1	0	5	0	-1	198.305	0	461.628
O=C(O)CCC[C@H]1[C@H](CCC)CCCC1	cyclohexane,Custom_43,Custom_4	828	cyclohexane,Custom_43,Custom_4	0	1	0.343	0.619	0	1	0.509	0.7	0	1	0.405	0.681	0	1	0.5	0.739	0	1	0.418	0.687	0	1	0.376	0.639	0	1	4	5	5648	[3200:10000]	1	0.412	0.479	1	0.4	1	0	0	1	0	6	0	-1	212.331	0	493.195
O=C(O)CCC[C@@H]([C@@H]1C(C)C)CCCC1	cyclohexane,Custom_43,Custom_5	829	cyclohexane,Custom_43,Custom_5	0	1	0.299	0.617	0	1	0.549	0.733	0	1	0.409	0.684	0	1	0.495	0.737	0	1	0.405	0.675	0	1	0.406	0.67	0	1	4	5	8898	[5000:16000]	1	0.496	0.709	1	0.4	1	0	0	1	0	5	0	-1	212.331	0	478.6
O=C(O)CCC[C@H]1[C@H](CCCC)CCCC1	cyclohexane,Custom_43,Custom_6	830	cyclohexane,Custom_43,Custom_6	0	1	0.341	0.616	0	1	0.503	0.682	0	1	0.361	0.623	0	1	0.461	0.726	0	1	0.436	0.703	0	1	0.398	0.675	0	1	4	5	6706	[3800:12000]	1	0.403	0.477	1	0.375	1	0	0	1	0	7	0	-1	226.358	0	524.495
O=C(O)CCC[C@@H]([C@@H]1[C@@H](C)CC)CCCC1	cyclohexane,Custom_43,Custom_7	831	cyclohexane,Custom_43,Custom_7	0	1	0.331	0.602	0	1	0.542	0.702	0	1	0.355	0.626	0	1	0.538	0.752	0	1	0.426	0.693	0	1	0.392	0.664	0	1	4	5	5652	[3200:10000]	1	0.439	0.491	1	0.375	1	0	0	1	0	6	0	-1	226.358	0	502.17
O=C(O)CCC[C@@H]([C@@H]1CC(C)C)CCCC1	cyclohexane,Custom_43,Custom_8	832	cyclohexane,Custom_43,Custom_8	0	1	0.32	0.637	0	1	0.462	0.662	0	1	0.354	0.623	0	1	0.505	0.727	0	1	0.421	0.695	0	1	0.383	0.657	0	1	4	5	5652	[3200:10000]	1	0.491	0.497	1	0.375	1	0	0	1	0	6	0	-1	226.358	0	509.105
O=C(O)CCC[C@@H]([C@@H]1C(C)(C)C)CCCC1	cyclohexane,Custom_43,Custom_9	833	cyclohexane,Custom_43,Custom_9	1	1	0.332	0.574	0	1	0.58	0.719	1	1	0.334	0.551	0	1	0.485	0.714	0	1	0.403	0.687	0	1	0.379	0.652	0	1	4	5	5110	[2900:9100]	1	0.48	0.601	1	0.375
O=C(O)CCC[C@H]1[C@@H](CCCC1)CCCCC	cyclohexane,Custom_43,Custom_10	834	cyclohexane,Custom_43,Custom_10	0	1	0.635	0.772	0	1	0.497	0.678	0	1	0.372	0.603	0	1	0.466	0.722	0	1	0.451	0.712	0	1	0.409	0.684	0	1	4	5	5907	[3300:11000]	1	0.409	0.507	1	0.35294118	1	0	0	1	0	8	0	-1	240.385	0	547.751
O=C(O)CCC[C@H](CCCC1)[C@@H]1[C@@H](C)CCC	cyclohexane,Custom_43,Custom_11	835	cyclohexane,Custom_43,Custom_11	0	1	0.622	0.758	0	1	0.537	0.698	0	1	0.362	0.612	0	1	0.458	0.709	0	1	0.43	0.654	0	1	0.401	0.686	0	1	4	5	6702	[3800:12000]	1	0.435	0.47	1	0.35294118	1	0	0	1	0	7	0	-1	240.385	0	533.736
O=C(O)CCC[C@H](CCCC1)[C@@H]1C[C@@H](C)CC	cyclohexane,Custom_43,Custom_12	836	cyclohexane,Custom_43,Custom_12	0	1	0.625	0.759	0	1	0.537	0.698	0	1	0.362	0.634	0	1	0.462	0.721	0	1	0.436	0.694	0	1	0.407	0.687	0	1	4	5	6702	[3800:12000]	1	0.377	0.462	1	0.35294118	1	0	0	1	0	7	0	-1	240.385	0	532.595
O=C(O)CCC[C@H](CCCC1)[C@@H]1CCC(C)C	cyclohexane,Custom_43,Custom_13	837	cyclohexane,Custom_43,Custom_13	0	1	0.317	0.628	0	1	0.537	0.698	0	1	0.364	0.612	0	1	0.463	0.716	0	1	0.439	0.705	0	1	0.416	0.692	0	1	4	5	6702	[3800:12000]	1	0.377	0.462	1	0.35294118	1	0	0	1	0	7	0	-1	240.385	0	542.484
O=C(O)CCC[C@@H]([C@@H]1[C@@H](C)C(C)C)CCCC1	cyclohexane,Custom_43,Custom_14	838	cyclohexane,Custom_43,Custom_14	0	1	0.351	0.589	0	1	0.536	0.684	0	1	0.332	0.608	0	1	0.533	0.739	0	1	0.431	0.696	0	1	0.41	0.68	0	1	4	5	5390	[3000:9600]	1	0.53	0.602	1	0.35294118	1	0	0	1	0	6	0	-1	240.385	0	510.928
O=C(O)CCC[C@@H]([C@@H]1CC(C)(C)C)CCCC1	cyclohexane,Custom_43,Custom_15	839	cyclohexane,Custom_43,Custom_15	0	1	0.601	0.724	0	1	0.551	0.679	1	1	0.4	0.519	0	1	0.498	0.721	0	1	0.409	0.684	0	1	0.375	0.594	0	1	4	5	5717	[3200:10000]	1	0.534	0.6	1	0.35294118	0	0	0	1	0	3	0	-1	240.385	0	491.112
O=C(O)CCC[C@@H]([C@@H]1C(C)(C)CC)CCCC1	cyclohexane,Custom_43,Custom_16	840	cyclohexane,Custom_43,Custom_16	1	1	0.6	0.651	0	1	0.591	0.699	1	1	0.412	0.525	0	1	0.565	0.71	0	1	0.426	0.689	0	1	0.399	0.679	0	1	4	5	5721	[3200:10000]	1	0.462	0.58	1	0.35294118	1	0	0	1	0	6	0	-1	240.385	0	496.341
O=C(O)CCC[C@H]1[C@@H](CCCC1)CCCCCC	cyclohexane,Custom_43,Custom_17	841	cyclohexane,Custom_43,Custom_17	0	1	0.63	0.781	0	1	0.835	0.817	0	1	0.361	0.61	0	1	0.506	0.739	0	1	0.457	0.714	0	1	0.418	0.691	0	1	4	5	6211	[3500:11000]	1	0.381	0.502	1	0.33333333	1	0	0	1	0	9	0	-2	254.412	0	580.886
O=C(O)CCC[C@H](CCCC1)[C@@H]1[C@@H](C)CCCC	cyclohexane,Custom_43,Custom_18	842	cyclohexane,Custom_43,Custom_18	0	1	0.613	0.765	0	1	0.535	0.68	0	1	0.401	0.644	0	1	0.455	0.708	0	1	0.441	0.675	0	1	0.419	0.691	0	1	4	5	5998	[3400:11000]	1	0.445	0.531	1	0.33333333	1	0	0	1	0	8	0	-1	254.412	0	565.333
O=C(O)CCC[C@H](CCCC1)[C@@H]1C[C@@H](C)CCC	cyclohexane,Custom_43,Custom_19	843	cyclohexane,Custom_43,Custom_19	0	1	0.358	0.641	0	1	0.575	0.7	0	1	0.401	0.643	0	1	0.499	0.735	0	1	0.442	0.696	0	1	0.413	0.689	0	1	4	5	5998	[3400:11000]	1	0.44	0.53	1	0.33333333	1	0	0	1	0	8	0	-1	254.412	0	564.191
O=C(O)CCC[C@H](CCCC1)[C@@H]1CC[C@H](C)CC	cyclohexane,Custom_43,Custom_20	844	cyclohexane,Custom_43,Custom_20	0	1	0.62	0.764	0	1	0.495	0.66	0	1	0.4	0.642	0	1	0.467	0.724	0	1	0.447	0.709	0	1	0.419	0.693	0	1	4	5	5998	[3400:11000]	1	0.413	0.524	1	0.33333333	1	0	0	1	0	8	0	-1	254.412	0	568.039
O=C(O)CCC[C@H]1[C@@H](CCCC1)CCCC(C)C	cyclohexane,Custom_43,Custom_21	845	cyclohexane,Custom_43,Custom_21	0	1	0.363	0.654	0	1	0.535	0.68	0	1	0.355	0.63	0	1	0.507	0.738	0	1	0.454	0.713	0	1	0.408	0.683	0	1	4	5	5998	[3400:11000]	1	0.446	0.533	1	0.33333333	1	0	0	1	0	8	0	-1	254.412	0	574.041
O=C(O)CCC[C@H](CCCC1)[C@@H]1[C@@H](C)[C@@H](C)CC	cyclohexane,Custom_43,Custom_22	846	cyclohexane,Custom_43,Custom_22	0	1	0.645	0.731	0	1	0.535	0.667	0	1	0.357	0.632	0	1	0.489	0.735	0	1	0.435	0.692	0	1	0.408	0.685	0	1	4	5	6640	[3700:12000]	1	0.479	0.71	1	0.33333333	1	0	0	1	0	7	0	-1	254.412	0	534.373
O=C(O)CCC[C@H](CCCC1)[C@@H]1C[C@@H](C)C(C)C	cyclohexane,Custom_43,Custom_23	847	cyclohexane,Custom_43,Custom_23	0	1	0.655	0.744	0	1	0.535	0.667	0	1	0.359	0.633	0	1	0.458	0.714	0	1	0.431	0.701	0	1	0.411	0.676	0	1	4	5	6640	[3700:12000]	1	0.425	0.681	1	0.33333333	1	0	0	1	0	7	0	-1	254.412	0	544.167
O=C(O)CCC[C@H](CCCC1)[C@@H]1C(C)(C)CCC	cyclohexane,Custom_43,Custom_24	848	cyclohexane,Custom_43,Custom_24	0	1	0.297	0.567	0	1	0.546	0.675	1	1	0.406	0.515	0	1	0.792	0.87	0	1	0.418	0.678	0	1	0.394	0.678	0	1	4	5	6558	[3700:12000]	1	0.451	0.668	1	0.33333333	1	0	0	1	0	7	0	-1	254.412	0	518.32
O=C(O)CCC[C@H](CCCC1)[C@@H]1CC(C)(C)CC	cyclohexane,Custom_43,Custom_25	849	cyclohexane,Custom_43,Custom_25	0	1	0.295	0.588	0	1	0.506	0.655	0	1	0.352	0.513	0	1	0.455	0.707	0	1	0.427	0.694	0	1	0.402	0.664	0	1	4	5	6555	[3700:12000]	1	0.537	0.691	1	0.33333333	1	0	0	1	0	7	0	-1	254.412	0	532.883
O=C(O)CCC[C@H](CCCC1)[C@@H]1CCC(C)(C)C	cyclohexane,Custom_43,Custom_26	850	cyclohexane,Custom_43,Custom_26	0	1	0.259	0.629	0	1	0.546	0.675	0	1	0.349	0.515	0	1	0.463	0.716	0	1	0.429	0.7	0	1	0.404	0.676	0	1	4	5	6553	[3700:12000]	1	0.518	0.671	1	0.33333333	1	0	0	1	0	7	0	-1	254.412	0	558.986
O=C(O)C[C@@H](C)[C@H]1[C@H](C)CCCC1	cyclohexane,Custom_44,Custom_1	851	cyclohexane,Custom_44,Custom_1	0	1	0.423	0.666	0	1	0.564	0.731	0	1	0.754	0.798	0	1	0.456	0.698	0	1	0.341	0.666	0	1	0.293	0.64	0	1	4	5	8936	[5000:16000]	1	0.427	0.496	1	0.46153846	0	0	0	1	0	3	0	-1	184.278	0	416.146
O=C(O)C[C@@H](C)[C@H]1[C@H](CC)CCCC1	cyclohexane,Custom_44,Custom_3	852	cyclohexane,Custom_44,Custom_3	0	1	0.363	0.659	0	1	0.597	0.746	0	1	0.419	0.668	0	1	0.452	0.705	0	1	0.365	0.666	0	1	0.302	0.631	0	1	4	5	8889	[5000:16000]	1	0.505	0.641	1	0.42857143	1	0	0	1	0	4	0	-1	198.305	0	439.285
O=C(O)C[C@@H](C)[C@H]1[C@H](CCC)CCCC1	cyclohexane,Custom_44,Custom_4	853	cyclohexane,Custom_44,Custom_4	0	1	0.298	0.639	0	1	0.469	0.693	0	1	0.403	0.676	0	1	0.454	0.71	0	1	0.737	0.864	0	1	0.749	0.856	0	1	4	5	8923	[5000:16000]	1	0.582	0.66	1	0.4	1	0	0	1	0	5	0	-1	212.331	0	470.853
O=C(O)C[C@@H](C)[C@H]1[C@H](C(C)C)CCCC1	cyclohexane,Custom_44,Custom_5	854	cyclohexane,Custom_44,Custom_5	0	1	0.284	0.632	0	1	0.508	0.687	0	1	0.39	0.675	0	1	0.448	0.696	0	1	0.367	0.679	0	1	0.332	0.634	0	1	4	5	8838	[5000:16000]	1	0.508	0.629	1	0.4	0	0	0	1	0	4	0	-1	212.331	0	455.964
O=C(O)C[C@@H](C)[C@H]1[C@H](CCCC)CCCC1	cyclohexane,Custom_44,Custom_6	855	cyclohexane,Custom_44,Custom_6	0	1	0.323	0.61	0	1	0.542	0.702	0	1	0.357	0.625	0	1	0.495	0.722	0	1	0.418	0.695	0	1	0.427	0.685	0	1	4	5	5649	[3200:10000]	1	0.443	0.485	1	0.375	1	0	0	1	0	6	0	-1	226.358	0	502.172
O=C(O)C[C@@H](C)[C@H]1[C@H]([C@@H](C)CC)CCCC1	cyclohexane,Custom_44,Custom_7	856	cyclohexane,Custom_44,Custom_7	0	1	0.265	0.59	0	1	0.581	0.749	0	1	0.357	0.631	0	1	0.534	0.725	0	1	0.405	0.688	0	1	0.363	0.647	0	1	4	5	8973	[5000:16000]	1	0.508	0.611	1	0.375	1	0	0	1	0	5	0	-1	226.358	0	479.505
O=C(O)C[C@@H](C)[C@H]1[C@H](CC(C)C)CCCC1	cyclohexane,Custom_44,Custom_8	857	cyclohexane,Custom_44,Custom_8	0	1	0.325	0.637	0	1	0.461	0.689	0	1	0.357	0.63	0	1	0.494	0.711	0	1	0.754	0.877	0	1	0.429	0.689	0	1	4	5	8979	[5000:16000]	1	0.485	0.606	1	0.375	1	0	0	1	0	5	0	-1	226.358	0	483.995
O=C(O)C[C@@H](C)[C@@H]([C@@H]1C(C)(C)C)CCCC1	cyclohexane,Custom_44,Custom_9	858	cyclohexane,Custom_44,Custom_9	0	1	0.315	0.596	0	1	0.555	0.683	0	1	0.321	0.553	0	1	0.437	0.699	0	1	0.357	0.678	0	1	0.29	0.624	0	1	4	5	8835	[5000:16000]	1	0.589	0.668	1	0.375	0	0	0	1	0	4	0	-1	226.358	0	457.597
O=C(O)C[C@@H](C)[C@H]1[C@@H](CCCC1)CCCCC	cyclohexane,Custom_44,Custom_10	859	cyclohexane,Custom_44,Custom_10	0	1	0.622	0.758	0	1	0.577	0.718	0	1	0.368	0.612	0	1	0.457	0.714	0	1	0.432	0.687	0	1	0.393	0.668	0	1	4	5	6675	[3800:12000]	1	0.525	0.761	1	0.35294118	1	0	0	1	0	7	0	-1	240.385	0	534.419
O=C(O)C[C@@H](C)[C@H]1[C@H]([C@@H](C)CCC)CCCC1	cyclohexane,Custom_44,Custom_11	860	cyclohexane,Custom_44,Custom_11	0	1	0.299	0.599	0	1	0.536	0.684	0	1	0.321	0.607	0	1	0.831	0.867	0	1	0.411	0.685	0	1	0.369	0.651	0	1	4	5	5376	[3000:9600]	1	0.524	0.608	1	0.35294118	1	0	0	1	0	6	0	-1	240.385	0	491.53
O=C(O)C[C@@H](C)[C@H]1[C@H](C[C@@H](C)CC)CCCC1	cyclohexane,Custom_44,Custom_12	861	cyclohexane,Custom_44,Custom_12	0	1	0.311	0.604	0	1	0.576	0.704	0	1	0.362	0.633	0	1	0.493	0.698	0	1	0.461	0.726	0	1	0.444	0.696	0	1	4	5	5376	[3000:9600]	1	0.547	0.615	1	0.35294118	1	0	0	1	0	6	0	-1	240.385	0	507.253
O=C(O)C[C@@H](C)[C@H]1[C@H](CCC(C)C)CCCC1	cyclohexane,Custom_44,Custom_13	862	cyclohexane,Custom_44,Custom_13	0	1	0.269	0.613	0	1	0.536	0.684	0	1	0.362	0.612	0	1	0.456	0.713	0	1	0.434	0.698	0	1	0.402	0.668	0	1	4	5	5376	[3000:9600]	1	0.548	0.621	1	0.35294118	1	0	0	1	0	6	0	-1	240.385	0	519.979
C1CCC[C@@H]([C@H](C)CC(=O)O)[C@@H]1[C@@H](C)C(C)C	cyclohexane,Custom_44,Custom_14	863	cyclohexane,Custom_44,Custom_14	0	1	0.295	0.572	0	1	0.576	0.746	0	1	0.34	0.614	0	1	0.492	0.708	0	1	0.412	0.697	0	1	0.432	0.691	0	1	4	5	5066	[2800:9000]	1	0.543	0.625	1	0.35294118	1	0	0	1	0	5	0	-1	240.385	0	487.16
O=C(O)C[C@@H](C)[C@H]1[C@H](CC(C)(C)C)CCCC1	cyclohexane,Custom_44,Custom_15	864	cyclohexane,Custom_44,Custom_15	0	1	0.611	0.729	0	1	0.511	0.658	1	1	0.408	0.522	0	1	0.447	0.683	0	1	0.748	0.874	0	1	0.373	0.66	0	1	3	5	2796	[1600:5000]	1	0.54	0.614	1	0.35294118	0	0	0	1	0	2	0	-1	240.385	0	524.234
C1CCC[C@@H]([C@H](C)CC(=O)O)[C@@H]1C(C)(C)CC	cyclohexane,Custom_44,Custom_16	865	cyclohexane,Custom_44,Custom_16	1	1	0.293	0.543	0	1	0.551	0.678	1	1	0.361	0.531	0	1	0.518	0.68	0	1	0.391	0.681	0	1	0.341	0.63	0	1	3	5	2795	[1600:5000]	1	0.54	0.614	1	0.35294118	1	0	0	1	0	5	0	-1	240.385	0	454.783
O=C(O)C[C@@H](C)[C@H]1[C@@H](CCCC1)CCCCCC	cyclohexane,Custom_44,Custom_17	866	cyclohexane,Custom_44,Custom_17	0	1	0.621	0.77	0	1	0.575	0.7	0	1	0.358	0.61	0	1	0.455	0.712	0	1	0.44	0.69	0	1	0.4	0.68	0	1	4	5	5377	[3000:9600]	1	0.462	0.499	1	0.33333333	1	0	0	1	0	8	0	-1	254.412	0	565.411
O=C(O)C[C@@H](C)[C@H]1[C@@H](CCCC1)[C@@H](C)CCCC	cyclohexane,Custom_44,Custom_18	867	cyclohexane,Custom_44,Custom_18	0	1	0.298	0.62	0	1	0.535	0.667	0	1	0.394	0.642	0	1	0.828	0.877	0	1	0.426	0.673	0	1	0.38	0.622	0	1	4	5	6643	[3700:12000]	1	0.465	0.713	1	0.33333333	1	0	0	1	0	7	0	-1	254.412	0	523.127
O=C(O)C[C@@H](C)[C@H]1[C@@H](CCCC1)C[C@@H](C)CCC	cyclohexane,Custom_44,Custom_19	868	cyclohexane,Custom_44,Custom_19	0	1	0.27	0.614	0	1	0.535	0.667	0	1	0.399	0.642	0	1	0.531	0.75	0	1	0.425	0.693	0	1	0.396	0.671	0	1	4	5	6643	[3700:12000]	1	0.474	0.715	1	0.33333333	1	0	0	1	0	7	0	-1	254.412	0	539.416
O=C(O)C[C@@H](C)[C@H]1[C@@H](CCCC1)CC[C@H](C)CC	cyclohexane,Custom_44,Custom_20	869	cyclohexane,Custom_44,Custom_20	0	1	0.616	0.756	0	1	0.535	0.667	0	1	0.399	0.642	0	1	0.457	0.723	0	1	0.445	0.692	0	1	0.408	0.677	0	1	4	5	6643	[3700:12000]	1	0.572	0.75	1	0.33333333	1	0	0	1	0	7	0	-1	254.412	0	538.681
O=C(O)C[C@@H](C)[C@H]1[C@@H](CCCC1)CCCC(C)C	cyclohexane,Custom_44,Custom_21	870	cyclohexane,Custom_44,Custom_21	0	1	0.275	0.618	0	1	0.535	0.667	0	1	0.356	0.63	0	1	0.495	0.743	0	1	0.435	0.693	0	1	0.398	0.676	0	1	4	5	6643	[3700:12000]	1	0.472	0.697	1	0.33333333	1	0	0	1	0	7	0	-1	254.412	0	551.456
C1CCC[C@@H]([C@H](C)CC(=O)O)[C@@H]1[C@@H](C)[C@@H](C)CC	cyclohexane,Custom_44,Custom_22	871	cyclohexane,Custom_44,Custom_22	0	1	0.337	0.56	0	1	0.534	0.667	0	1	0.356	0.631	0	1	0.822	0.863	0	1	0.42	0.67	0	1	0.387	0.664	0	1	4	5	5586	[3100:9900]	1	0.615	0.609	1	0.33333333	1	0	0	1	0	6	0	-1	254.412	0	510.606
O=C(O)C[C@@H](C)[C@H]1[C@H](C[C@@H](C)C(C)C)CCCC1	cyclohexane,Custom_44,Custom_23	872	cyclohexane,Custom_44,Custom_23	0	1	0.35	0.593	0	1	0.534	0.667	0	1	0.358	0.632	0	1	0.452	0.71	0	1	0.472	0.713	0	1	0.448	0.693	0	1	3	5	3128	[1800:5600]	1	0.677	0.611	1	0.33333333	1	0	0	1	0	6	0	-1	254.412	0	512.335
C1CCC[C@@H]([C@H](C)CC(=O)O)[C@@H]1C(C)(C)CCC	cyclohexane,Custom_44,Custom_24	873	cyclohexane,Custom_44,Custom_24	1	1	0.207	0.502	0	1	0.506	0.655	1	1	0.395	0.518	0	1	0.445	0.657	0	1	0.394	0.672	0	1	0.355	0.622	0	1	4	5	5762	[3200:10000]	1	0.44	0.571	1	0.33333333	1	0	0	1	0	6	0	-1	254.412	0	493.984
O=C(O)C[C@@H](C)[C@H]1[C@H](CC(C)(C)CC)CCCC1	cyclohexane,Custom_44,Custom_25	874	cyclohexane,Custom_44,Custom_25	1	1	0.301	0.554	0	1	0.506	0.655	1	1	0.357	0.514	0	1	0.487	0.699	0	1	0.5	0.704	0	1	0.435	0.652	0	1	3	5	3327	[1900:5900]	1	0.444	0.579	1	0.33333333	1	0	0	1	0	6	0	-1	254.412	0	507.548
O=C(O)C[C@@H](C)[C@H]1[C@H](CCC(C)(C)C)CCCC1	cyclohexane,Custom_44,Custom_26	875	cyclohexane,Custom_44,Custom_26	0	1	0.258	0.629	0	1	0.546	0.675	0	1	0.344	0.519	0	1	0.452	0.705	0	1	0.431	0.702	0	1	0.399	0.631	0	1	3	5	3325	[1900:5900]	1	0.441	0.583	1	0.33333333	1	0	0	1	0	6	0	-1	254.412	0	533.591
O=C(O)[C@@H](C)C[C@H]1[C@H](C)CCCC1	cyclohexane,Custom_45,Custom_1	876	cyclohexane,Custom_45,Custom_1	0	1	0.413	0.654	0	1	0.564	0.731	0	1	0.783	0.816	0	1	0.49	0.735	0	1	0.369	0.68	0	1	0.343	0.659	0	1	4	5	8936	[5000:16000]	1	0.429	0.511	1	0.46153846	0	0	0	1	0	3	0	-1	184.278	0	423.589
O=C(O)[C@@H](C)C[C@H]1[C@H](CC)CCCC1	cyclohexane,Custom_45,Custom_3	877	cyclohexane,Custom_45,Custom_3	0	1	0.37	0.653	0	1	0.597	0.746	0	1	0.439	0.689	0	1	0.454	0.706	0	1	0.386	0.683	0	1	0.35	0.647	0	1	4	5	8868	[5000:16000]	1	0.445	0.634	1	0.42857143	0	0	0	1	0	4	0	-1	198.305	0	448.46
O=C(O)[C@@H](C)C[C@H]1[C@H](CCC)CCCC1	cyclohexane,Custom_45,Custom_4	878	cyclohexane,Custom_45,Custom_4	0	1	0.296	0.616	0	1	0.509	0.713	0	1	0.403	0.681	0	1	0.919	0.916	0	1	0.399	0.7	0	1	0.423	0.685	0	1	4	5	8914	[5000:16000]	1	0.53	0.634	1	0.4	1	0	0	1	0	5	0	-1	212.331	0	480.028
O=C(O)[C@@H](C)C[C@@H]([C@@H]1C(C)C)CCCC1	cyclohexane,Custom_45,Custom_5	879	cyclohexane,Custom_45,Custom_5	0	1	0.296	0.628	0	1	0.508	0.687	0	1	0.417	0.688	0	1	0.494	0.704	0	1	0.396	0.688	0	1	0.355	0.633	0	1	4	5	8835	[5000:16000]	1	0.546	0.633	1	0.4	0	0	0	1	0	4	0	-1	212.331	0	460.068
O=C(O)[C@@H](C)C[C@H]1[C@H](CCCC)CCCC1	cyclohexane,Custom_45,Custom_6	880	cyclohexane,Custom_45,Custom_6	0	1	0.331	0.613	0	1	0.542	0.702	0	1	0.359	0.625	0	1	0.579	0.757	0	1	0.41	0.677	0	1	0.39	0.665	0	1	4	5	5651	[3200:10000]	1	0.423	0.477	1	0.375	1	0	0	1	0	6	0	-1	226.358	0	511.623
C1CCC[C@@H](C[C@H](C)C(=O)O)[C@@H]1[C@@H](C)CC	cyclohexane,Custom_45,Custom_7	881	cyclohexane,Custom_45,Custom_7	0	1	0.322	0.598	0	1	0.541	0.729	0	1	0.363	0.63	0	1	0.84	0.869	0	1	0.406	0.693	0	1	0.417	0.685	0	1	4	5	8974	[5000:16000]	1	0.512	0.612	1	0.375	1	0	0	1	0	5	0	-1	226.358	0	481.674
O=C(O)[C@@H](C)C[C@H]1[C@H](CC(C)C)CCCC1	cyclohexane,Custom_45,Custom_8	882	cyclohexane,Custom_45,Custom_8	0	1	0.316	0.634	0	1	0.461	0.689	0	1	0.355	0.623	0	1	0.839	0.882	0	1	0.41	0.691	0	1	0.397	0.658	0	1	4	5	8974	[5000:16000]	1	0.503	0.612	1	0.375	1	0	0	1	0	5	0	-1	226.358	0	495.961
O=C(O)[C@@H](C)C[C@@H]([C@@H]1C(C)(C)C)CCCC1	cyclohexane,Custom_45,Custom_9	883	cyclohexane,Custom_45,Custom_9	0	1	0.335	0.604	0	1	0.555	0.683	1	1	0.381	0.579	0	1	0.445	0.693	0	1	0.395	0.683	0	1	0.357	0.625	0	1	4	5	8824	[5000:16000]	1	0.444	0.63	1	0.375	0	0	0	1	0	1	0	-1	226.358	0	546.844
O=C(O)[C@@H](C)C[C@H]1[C@@H](CCCC1)CCCCC	cyclohexane,Custom_45,Custom_10	884	cyclohexane,Custom_45,Custom_10	0	1	0.628	0.761	0	1	0.537	0.698	0	1	0.331	0.597	0	1	0.465	0.732	0	1	0.426	0.669	0	1	0.404	0.673	0	1	4	5	6674	[3800:12000]	1	0.514	0.752	1	0.35294118	1	0	0	1	0	7	0	-1	240.385	0	543.222
C1CCC[C@@H](C[C@H](C)C(=O)O)[C@@H]1[C@@H](C)CCC	cyclohexane,Custom_45,Custom_11	885	cyclohexane,Custom_45,Custom_11	0	1	0.315	0.604	0	1	0.536	0.684	0	1	0.365	0.613	0	1	0.498	0.717	0	1	0.412	0.637	0	1	0.384	0.666	0	1	4	5	5376	[3000:9600]	1	0.541	0.614	1	0.35294118	1	0	0	1	0	6	0	-1	240.385	0	510.088
O=C(O)[C@@H](C)C[C@H]1[C@H](C[C@@H](C)CC)CCCC1	cyclohexane,Custom_45,Custom_12	886	cyclohexane,Custom_45,Custom_12	0	1	0.615	0.755	0	1	0.576	0.704	0	1	0.362	0.613	0	1	0.539	0.748	0	1	0.459	0.715	0	1	0.396	0.647	0	1	4	5	5376	[3000:9600]	1	0.545	0.614	1	0.35294118	1	0	0	1	0	6	0	-1	240.385	0	519.45
O=C(O)[C@@H](C)C[C@H]1[C@H](CCC(C)C)CCCC1	cyclohexane,Custom_45,Custom_13	887	cyclohexane,Custom_45,Custom_13	0	1	0.313	0.627	0	1	0.536	0.684	0	1	0.365	0.613	0	1	0.456	0.716	0	1	0.761	0.852	0	1	0.4	0.649	0	1	4	5	5376	[3000:9600]	1	0.502	0.617	1	0.35294118	1	0	0	1	0	6	0	-1	240.385	0	528.945
C1CCC[C@@H](C[C@H](C)C(=O)O)[C@@H]1[C@@H](C)C(C)C	cyclohexane,Custom_45,Custom_14	888	cyclohexane,Custom_45,Custom_14	0	1	0.345	0.588	0	1	0.536	0.726	0	1	0.342	0.602	0	1	0.834	0.866	0	1	0.413	0.645	0	1	0.392	0.664	0	1	3	5	2564	[1400:4600]	1	0.661	0.629	1	0.35294118	1	0	0	1	0	5	0	-1	240.385	0	494.869
C1CCC[C@@H](C[C@H](C)C(=O)O)[C@@H]1CC(C)(C)C	cyclohexane,Custom_45,Custom_15	889	cyclohexane,Custom_45,Custom_15	0	1	0.303	0.576	0	1	0.511	0.658	1	1	0.395	0.518	0	1	0.873	0.895	0	1	0.411	0.683	0	1	0.424	0.675	0	1	3	5	2796	[1600:5000]	1	0.529	0.603	1	0.35294118	0	0	0	1	0	2	0	-1	240.385	0	467.979
C1CCC[C@@H](C[C@H](C)C(=O)O)[C@@H]1C(C)(C)CC	cyclohexane,Custom_45,Custom_16	890	cyclohexane,Custom_45,Custom_16	0	1	0.64	0.704	0	1	0.591	0.698	1	1	0.416	0.527	0	1	0.488	0.672	0	1	0.407	0.694	0	1	0.38	0.655	0	1	3	5	2705	[1500:4800]	1	0.54	0.607	1	0.35294118	1	0	0	1	0	5	0	-1	240.385	0	467.058
O=C(O)[C@@H](C)C[C@H]1[C@@H](CCCC1)CCCCCC	cyclohexane,Custom_45,Custom_17	891	cyclohexane,Custom_45,Custom_17	0	1	0.625	0.779	0	1	0.535	0.68	0	1	0.36	0.611	0	1	0.511	0.755	0	1	0.435	0.668	0	1	0.41	0.666	0	1	4	5	5294	[3000:9400]	1	0.41	0.492	1	0.33333333	1	0	0	1	0	8	0	-1	254.412	0	570.803
C1CCC[C@@H](C[C@H](C)C(=O)O)[C@@H]1[C@@H](C)CCCC	cyclohexane,Custom_45,Custom_18	892	cyclohexane,Custom_45,Custom_18	0	1	0.308	0.613	0	1	0.535	0.667	0	1	0.399	0.644	0	1	0.498	0.717	1	1	0.468	0.608	1	1	0.398	0.669	0	1	4	5	6641	[3700:12000]	1	0.487	0.717	1	0.33333333	1	0	0	1	0	7	0	-1	254.412	0	541.685
O=C(O)[C@@H](C)C[C@H]1[C@@H](CCCC1)C[C@@H](C)CCC	cyclohexane,Custom_45,Custom_19	893	cyclohexane,Custom_45,Custom_19	0	1	0.351	0.638	0	1	0.575	0.687	0	1	0.4	0.642	0	1	0.5	0.745	0	1	0.471	0.685	0	1	0.414	0.627	0	1	4	5	6641	[3700:12000]	1	0.48	0.715	1	0.33333333	1	0	0	1	0	7	0	-1	254.412	0	551.046
O=C(O)[C@@H](C)C[C@H]1[C@@H](CCCC1)CC[C@H](C)CC	cyclohexane,Custom_45,Custom_20	894	cyclohexane,Custom_45,Custom_20	0	1	0.619	0.756	0	1	0.535	0.667	0	1	0.401	0.643	0	1	0.462	0.731	0	1	0.469	0.691	0	1	0.398	0.643	0	1	4	5	6641	[3700:12000]	1	0.385	0.69	1	0.33333333	1	0	0	1	0	7	0	-1	254.412	0	554.27
O=C(O)[C@@H](C)C[C@H]1[C@@H](CCCC1)CCCC(C)C	cyclohexane,Custom_45,Custom_21	895	cyclohexane,Custom_45,Custom_21	0	1	0.359	0.652	0	1	0.535	0.667	0	1	0.357	0.631	0	1	0.47	0.735	0	1	0.438	0.684	0	1	0.414	0.681	0	1	4	5	6641	[3700:12000]	1	0.483	0.696	1	0.33333333	1	0	0	1	0	7	0	-1	254.412	0	562.445
C1CCC[C@@H](C[C@H](C)C(=O)O)[C@@H]1[C@@H](C)[C@@H](C)CC	cyclohexane,Custom_45,Custom_22	896	cyclohexane,Custom_45,Custom_22	0	1	0.641	0.731	0	1	0.534	0.667	0	1	0.358	0.632	0	1	0.829	0.831	0	1	0.425	0.591	0	1	0.396	0.626	0	1	4	5	5586	[3100:9900]	1	0.531	0.608	1	0.33333333	1	0	0	1	0	6	0	-1	254.412	0	518.471
O=C(O)[C@@H](C)C[C@H]1[C@H](C[C@@H](C)C(C)C)CCCC1	cyclohexane,Custom_45,Custom_23	897	cyclohexane,Custom_45,Custom_23	0	1	0.352	0.593	0	1	0.534	0.667	0	1	0.358	0.632	0	1	0.455	0.718	0	1	0.765	0.81	0	1	0.431	0.637	0	1	3	5	3128	[1800:5600]	1	0.521	0.601	1	0.33333333	1	0	0	1	0	6	0	-1	254.412	0	529.913
C1CCC[C@@H](C[C@H](C)C(=O)O)[C@@H]1C(C)(C)CCC	cyclohexane,Custom_45,Custom_24	898	cyclohexane,Custom_45,Custom_24	0	1	0.256	0.536	0	1	0.506	0.655	0	1	0.37	0.516	0	1	0.449	0.682	0	1	0.407	0.628	0	1	0.415	0.628	0	1	4	5	5763	[3200:10000]	1	0.452	0.572	1	0.33333333	1	0	0	1	0	6	0	-1	254.412	0	504.489
C1CCC[C@@H](C[C@H](C)C(=O)O)[C@@H]1CC(C)(C)CC	cyclohexane,Custom_45,Custom_25	899	cyclohexane,Custom_45,Custom_25	0	1	0.296	0.587	0	1	0.506	0.655	0	1	0.348	0.513	0	1	0.833	0.906	0	1	0.504	0.677	0	1	0.775	0.803	0	1	3	5	3329	[1900:5900]	1	0.549	0.604	1	0.33333333	1	0	0	1	0	6	0	-1	254.412	0	519.305
O=C(O)[C@@H](C)C[C@H]1[C@H](CCC(C)(C)C)CCCC1	cyclohexane,Custom_45,Custom_26	900	cyclohexane,Custom_45,Custom_26	0	1	0.263	0.631	0	1	0.546	0.675	0	1	0.354	0.515	0	1	0.496	0.728	0	1	0.803	0.877	0	1	0.741	0.829	0	1	3	5	3329	[1900:5900]	1	0.535	0.604	1	0.33333333	1	0	0	1	0	6	0	-1	254.412	0	544.74
O=C(O)C(C)(C)[C@H]1[C@H](C)CCCC1	cyclohexane,Custom_46,Custom_1	901	cyclohexane,Custom_46,Custom_1	0	1	0.369	0.591	0	1	0.54	0.699	0	1	0.862	0.775	0	1	0.435	0.711	0	1	0.37	0.685	0	1	0.385	0.686	0	1	3	5	2083	[1200:3700]	1	0.441	0.782	1	0.46153846	1	0	0	1	0	2	0	-1	184.278	0	393.186
O=C(O)C(C)(C)[C@H]1[C@H](CC)CCCC1	cyclohexane,Custom_46,Custom_3	902	cyclohexane,Custom_46,Custom_3	0	1	0.658	0.741	0	1	0.513	0.663	0	1	0.811	0.781	0	1	0.436	0.713	0	1	0.414	0.707	0	1	0.689	0.824	0	1	4	5	8904	[5000:16000]	1	0.661	0.559	1	0.42857143	3	0	0	1	0	3	0	-1	198.305	0	403.434
O=C(O)C(C)(C)[C@H]1[C@H](CCC)CCCC1	cyclohexane,Custom_46,Custom_4	903	cyclohexane,Custom_46,Custom_4	1	1	0.659	0.735	0	1	0.513	0.661	1	1	0.384	0.634	0	1	0.784	0.863	0	1	0.803	0.897	0	1	0.399	0.689	0	1	4	5	8811	[5000:16000]	1	0.485	0.62	1	0.4	2	0	0	1	0	4	0	-1	212.331	0	434.426
O=C(O)C(C)(C)[C@H]1[C@H](C(C)C)CCCC1	cyclohexane,Custom_46,Custom_5	904	cyclohexane,Custom_46,Custom_5	0	1	0.608	0.741	0	1	0.554	0.682	0	1	0.412	0.653	0	1	0.435	0.703	0	1	0.711	0.846	0	1	0.775	0.868	0	1	4	5	8863	[5000:16000]	1	0.447	0.745	1	0.4	2	0	0	1	0	3	0	-1	212.331	0	419.875
C1CCC[C@@H](CCCC)[C@@H]1C(C)(C)C(=O)O	cyclohexane,Custom_46,Custom_6	905	cyclohexane,Custom_46,Custom_6	1	1	0.567	0.702	0	1	0.54	0.699	1	1	0.331	0.551	0	1	0.827	0.863	0	1	0.408	0.687	0	1	0.383	0.642	0	1	4	5	5014	[2800:8900]	1	0.466	0.568	1	0.375	2	0	0	1	0	5	0	-1	226.358	0	468.025
O=C(O)C(C)(C)[C@H]1[C@H]([C@@H](C)CC)CCCC1	cyclohexane,Custom_46,Custom_7	906	cyclohexane,Custom_46,Custom_7	0	1	0.56	0.732	0	1	0.595	0.703	1	1	0.369	0.581	0	1	0.477	0.695	0	1	0.804	0.891	0	1	0.43	0.692	0	1	4	5	8818	[5000:16000]	1	0.486	0.626	1	0.375	3	0	0	1	0	4	0	-1	226.358	0	430.55
O=C(O)C(C)(C)[C@H]1[C@H](CC(C)C)CCCC1	cyclohexane,Custom_46,Custom_8	907	cyclohexane,Custom_46,Custom_8	1	1	0.326	0.56	0	1	0.515	0.663	1	1	0.381	0.579	0	1	0.446	0.699	0	1	0.809	0.899	0	1	0.404	0.685	0	1	4	5	8818	[5000:16000]	1	0.475	0.626	1	0.375	2	0	0	1	0	4	0	0	226.358	0	452.802
O=C(O)C(C)(C)[C@H]1[C@H](C(C)(C)C)CCCC1	cyclohexane,Custom_46,Custom_9	908	cyclohexane,Custom_46,Custom_9	0	1	0.655	0.676	1	1	0.804	0.745	1	0	0.449	0.66	0	1	0.461	0.672	0	1	0.417	0.688	0	1	0.479	0.719	0	1	3	5	2059	[1200:3700]	1	0.499	0.771	1	0.375	1	0	0	1	0	3	0	-1	226.358	0	445.139
C1CCC[C@H]([C@@H]1C(C)(C)C(=O)O)CCCCC	cyclohexane,Custom_46,Custom_10	909	cyclohexane,Custom_46,Custom_10	0	1	0.604	0.729	0	1	0.511	0.659	1	1	0.372	0.527	0	1	0.484	0.705	0	1	0.416	0.682	0	1	0.396	0.65	0	1	4	5	5714	[3200:10000]	1	0.47	0.576	1	0.35294118	2	0	0	1	0	6	0	-1	240.385	0	497.62
C1CCC[C@@H]([C@@H](C)CCC)[C@@H]1C(C)(C)C(=O)O	cyclohexane,Custom_46,Custom_11	910	cyclohexane,Custom_46,Custom_11	1	1	0.556	0.697	0	1	0.551	0.678	1	1	0.404	0.523	0	1	0.484	0.675	0	1	0.399	0.668	0	1	0.498	0.719	0	1	3	5	2691	[1500:4800]	1	0.682	0.619	1	0.35294118	2	0	0	1	0	5	0	-1	240.385	0	460.252
C1CCC[C@@H](C[C@@H](C)CC)[C@@H]1C(C)(C)C(=O)O	cyclohexane,Custom_46,Custom_12	911	cyclohexane,Custom_46,Custom_12	1	1	0.564	0.701	0	1	0.511	0.658	1	1	0.413	0.524	0	1	0.45	0.692	0	1	0.408	0.633	0	1	0.385	0.647	0	1	3	5	2692	[1500:4800]	1	0.682	0.619	1	0.35294118	2	0	0	1	0	5	0	-1	240.385	0	467.104
C1CCC[C@@H](CCC(C)C)[C@@H]1C(C)(C)C(=O)O	cyclohexane,Custom_46,Custom_13	912	cyclohexane,Custom_46,Custom_13	1	1	0.268	0.527	0	1	0.471	0.638	1	1	0.4	0.521	0	1	0.444	0.689	0	1	0.42	0.666	0	1	0.395	0.652	0	1	3	5	2693	[1500:4800]	1	0.682	0.619	1	0.35294118	2	0	0	1	0	5	0	-1	240.385	0	481.89
O=C(O)C(C)(C)[C@H]1[C@H]([C@@H](C)C(C)C)CCCC1	cyclohexane,Custom_46,Custom_14	913	cyclohexane,Custom_46,Custom_14	0	1	0.551	0.727	0	1	0.59	0.698	1	1	0.372	0.569	0	1	0.52	0.686	0	1	0.475	0.722	0	1	0.396	0.656	0	1	4	5	9001	[5100:16000]	1	0.5	0.6	1	0.35294118	3	0	0	0	0	2	4	1	240.385	0	464.149
O=C(O)C(C)(C)[C@H]1[C@H](CC(C)(C)C)CCCC1	cyclohexane,Custom_46,Custom_15	914	cyclohexane,Custom_46,Custom_15	1	1	0.302	0.508	1	1	0.767	0.727	1	1	0.457	0.671	0	1	0.438	0.693	0	1	0.434	0.708	0	1	0.361	0.638	0	1	4	5	8964	[5000:16000]	1	0.484	0.717	1	0.35294118	2	0	0	0	0	0	7	1	240.385	0	548.179
O=C(O)C(C)(C)[C@H]1[C@H](C(C)(C)CC)CCCC1	cyclohexane,Custom_46,Custom_16	915	cyclohexane,Custom_46,Custom_16	0	1	0.665	0.683	1	1	0.727	0.707	1	1	0.412	0.646	0	1	0.509	0.686	0	1	0.428	0.679	0	1	0.476	0.706	0	1	4	5	8964	[5000:16000]	1	0.596	0.735	1	0.35294118	2	0	0	1	0	4	0	-1	240.385	0	478.199
C1CCC[C@H]([C@@H]1C(C)(C)C(=O)O)CCCCCC	cyclohexane,Custom_46,Custom_17	916	cyclohexane,Custom_46,Custom_17	1	1	0.301	0.547	0	1	0.546	0.675	1	1	0.405	0.52	0	1	0.526	0.704	0	1	0.419	0.654	0	1	0.402	0.655	0	1	3	5	3311	[1900:5900]	1	0.44	0.599	1	0.33333333	2	0	0	1	0	7	0	-1	254.412	0	531.218
C1CCC[C@H]([C@@H]1C(C)(C)C(=O)O)[C@@H](C)CCCC	cyclohexane,Custom_46,Custom_18	917	cyclohexane,Custom_46,Custom_18	0	1	0.589	0.721	0	1	0.506	0.655	1	1	0.388	0.516	0	1	0.482	0.691	0	1	0.411	0.626	0	1	0.379	0.646	0	1	4	5	5635	[3200:10000]	1	0.444	0.571	1	0.33333333	2	0	0	1	0	6	0	-1	254.412	0	493.229
C1CCC[C@H]([C@@H]1C(C)(C)C(=O)O)C[C@@H](C)CCC	cyclohexane,Custom_46,Custom_19	918	cyclohexane,Custom_46,Custom_19	1	1	0.604	0.703	0	1	0.466	0.635	1	1	0.366	0.513	0	1	0.448	0.697	0	1	0.415	0.637	0	1	0.4	0.669	0	1	4	5	5637	[3200:10000]	1	0.443	0.571	1	0.33333333	2	0	0	1	0	6	0	-1	254.412	0	507.835
C1CCC[C@H]([C@@H]1C(C)(C)C(=O)O)CC[C@H](C)CC	cyclohexane,Custom_46,Custom_20	919	cyclohexane,Custom_46,Custom_20	0	1	0.597	0.724	0	1	0.546	0.675	0	1	0.352	0.511	0	1	0.785	0.821	0	1	0.426	0.63	0	1	0.397	0.649	0	1	4	5	5639	[3200:10000]	1	0.434	0.561	1	0.33333333	2	0	0	1	0	6	0	-1	254.412	0	507.51
C1CCC[C@H]([C@@H]1C(C)(C)C(=O)O)CCCC(C)C	cyclohexane,Custom_46,Custom_21	920	cyclohexane,Custom_46,Custom_21	1	1	0.308	0.554	0	1	0.466	0.635	1	1	0.407	0.515	0	1	0.487	0.678	0	1	0.425	0.667	0	1	0.408	0.658	0	1	3	5	3188	[1800:5700]	1	0.439	0.573	1	0.33333333	2	0	0	1	0	6	0	-1	254.412	0	517.59
C1CCC[C@@H]([C@@H](C)[C@@H](C)CC)[C@@H]1C(C)(C)C(=O)O	cyclohexane,Custom_46,Custom_22	921	cyclohexane,Custom_46,Custom_22	0	1	0.543	0.726	0	1	0.586	0.695	1	1	0.41	0.521	1	1	0.485	0.639	0	1	0.409	0.592	1	1	0.416	0.663	0	1	4	5	5244	[2900:9300]	1	0.446	0.572	1	0.33333333	3	0	0	0	0	3	4	1	254.412	0	499.046
C1CCC[C@@H](C[C@@H](C)C(C)C)[C@@H]1C(C)(C)C(=O)O	cyclohexane,Custom_46,Custom_23	922	cyclohexane,Custom_46,Custom_23	0	1	0.594	0.726	0	1	0.546	0.675	0	1	0.363	0.516	0	1	0.484	0.69	0	1	0.424	0.618	0	1	0.392	0.649	0	1	4	5	5245	[2900:9300]	1	0.449	0.575	1	0.33333333	2	0	0	1	0	5	0	-1	254.412	0	549.571
C1CCC[C@@H](C(C)(C)CCC)[C@@H]1C(C)(C)C(=O)O	cyclohexane,Custom_46,Custom_24	923	cyclohexane,Custom_46,Custom_24	0	1	0.302	0.546	1	1	0.73	0.708	1	1	0.381	0.632	0	1	0.432	0.627	0	1	0.435	0.688	0	1	0.797	0.867	0	1	4	5	5845	[3300:10000]	1	0.474	0.575	1	0.33333333	2	0	0	1	0	5	0	-1	254.412	0	476.224
C1CCC[C@@H](CC(C)(C)CC)[C@@H]1C(C)(C)C(=O)O	cyclohexane,Custom_46,Custom_25	924	cyclohexane,Custom_46,Custom_25	0	1	0.315	0.53	1	1	0.73	0.708	1	1	0.382	0.632	0	1	0.484	0.678	0	1	0.405	0.609	0	1	0.382	0.651	0	1	4	5	5845	[3300:10000]	1	0.479	0.592	1	0.33333333	2	0	0	1	0	5	0	-1	254.412	0	473.515
C1CCC[C@@H](CCC(C)(C)C)[C@@H]1C(C)(C)C(=O)O	cyclohexane,Custom_46,Custom_26	925	cyclohexane,Custom_46,Custom_26	1	1	0.279	0.498	1	1	0.77	0.728	1	1	0.349	0.595	1	1	0.487	0.684	0	1	0.428	0.648	1	1	0.735	0.801	0	1	4	5	5844	[3300:10000]	1	0.525	0.585	1	0.33333333	2	0	0	1	0	5	0	-1	254.412	0	511.574
O=C(O)CCCC[C@H]1[C@H](C)CCCC1	cyclohexane,Custom_47,Custom_1	926	cyclohexane,Custom_47,Custom_1	0	1	0.676	0.807	0	1	0.597	0.745	0	1	0.73	0.826	0	1	0.461	0.705	0	1	0.429	0.715	0	1	0.406	0.679	0	1	4	5	5250	[3000:9300]	1	0.531	0.543	1	0.42857143	1	0	0	1	0	5	0	-1	198.305	0	469.991
O=C(O)CCCC[C@H]1[C@H](CC)CCCC1	cyclohexane,Custom_47,Custom_3	927	cyclohexane,Custom_47,Custom_3	0	1	0.357	0.634	0	1	0.589	0.74	0	1	0.406	0.69	0	1	0.462	0.697	1	1	0.441	0.582	1	1	0.4	0.672	0	1	4	5	5649	[3200:10000]	1	0.412	0.466	1	0.4	1	0	0	1	0	6	0	-1	212.331	0	493.04
O=C(O)CCCC[C@H]1[C@H](CCC)CCCC1	cyclohexane,Custom_47,Custom_4	928	cyclohexane,Custom_47,Custom_4	0	1	0.341	0.616	0	1	0.503	0.682	0	1	0.368	0.63	0	1	0.46	0.73	0	1	0.445	0.665	0	1	0.429	0.691	0	1	4	5	6708	[3800:12000]	1	0.393	0.468	1	0.375	1	0	0	1	0	7	0	-1	226.358	0	524.608
O=C(O)CCCC[C@@H]([C@@H]1C(C)C)CCCC1	cyclohexane,Custom_47,Custom_5	929	cyclohexane,Custom_47,Custom_5	0	1	0.334	0.605	0	1	0.542	0.702	0	1	0.374	0.641	0	1	0.452	0.721	1	1	0.437	0.596	1	1	0.403	0.684	0	1	4	5	5652	[3200:10000]	1	0.497	0.5	1	0.375	1	0	0	1	0	6	0	-1	226.358	0	510.013
O=C(O)CCCC[C@H]1[C@H](CCCC)CCCC1	cyclohexane,Custom_47,Custom_6	930	cyclohexane,Custom_47,Custom_6	0	1	0.633	0.771	0	1	0.497	0.678	0	1	0.333	0.597	0	1	0.466	0.723	0	1	0.454	0.703	0	1	0.444	0.698	0	1	4	5	5995	[3400:11000]	1	0.378	0.506	1	0.35294118	1	0	0	1	0	8	0	-1	240.385	0	556.204
O=C(O)CCCC[C@@H]([C@@H]1[C@@H](C)CC)CCCC1	cyclohexane,Custom_47,Custom_7	931	cyclohexane,Custom_47,Custom_7	0	1	0.621	0.757	0	1	0.537	0.698	0	1	0.325	0.607	0	1	0.454	0.727	1	1	0.444	0.606	1	1	0.423	0.693	0	1	4	5	6703	[3800:12000]	1	0.435	0.471	1	0.35294118	1	0	0	1	0	7	0	-1	240.385	0	533.582
O=C(O)CCCC[C@@H]([C@@H]1CC(C)C)CCCC1	cyclohexane,Custom_47,Custom_8	932	cyclohexane,Custom_47,Custom_8	0	1	0.312	0.644	0	1	0.497	0.678	0	1	0.326	0.596	0	1	0.462	0.716	0	1	0.436	0.699	0	1	0.424	0.682	0	1	4	5	6703	[3800:12000]	1	0.429	0.468	1	0.35294118	1	0	0	1	0	7	0	-1	240.385	0	540.518
O=C(O)CCCC[C@@H]([C@@H]1C(C)(C)C)CCCC1	cyclohexane,Custom_47,Custom_9	933	cyclohexane,Custom_47,Custom_9	0	1	0.314	0.599	0	1	0.551	0.679	1	1	0.372	0.526	0	1	0.486	0.725	0	1	0.423	0.619	0	1	0.402	0.688	0	1	4	5	5706	[3200:10000]	1	0.533	0.599	1	0.35294118	1	0	0	1	0	6	0	-1	240.385	0	511.393
O=C(O)CCCC[C@H]1[C@@H](CCCC1)CCCCC	cyclohexane,Custom_47,Custom_10	934	cyclohexane,Custom_47,Custom_10	0	1	0.627	0.78	0	1	0.835	0.817	0	1	0.357	0.609	0	1	0.508	0.749	0	1	0.464	0.702	0	1	0.449	0.706	0	1	4	5	6211	[3500:11000]	1	0.379	0.503	1	0.33333333	1	0	0	1	0	9	0	-2	254.412	0	586.653
O=C(O)CCCC[C@H](CCCC1)[C@@H]1[C@@H](C)CCC	cyclohexane,Custom_47,Custom_11	935	cyclohexane,Custom_47,Custom_11	0	1	0.616	0.765	0	1	0.535	0.68	0	1	0.358	0.632	0	1	0.455	0.703	0	1	0.445	0.655	0	1	0.422	0.702	0	1	4	5	5998	[3400:11000]	1	0.447	0.526	1	0.33333333	1	0	0	1	0	8	0	-1	254.412	0	565.149
O=C(O)CCCC[C@H](CCCC1)[C@@H]1C[C@@H](C)CC	cyclohexane,Custom_47,Custom_12	936	cyclohexane,Custom_47,Custom_12	0	1	0.618	0.767	0	1	0.575	0.7	0	1	0.401	0.643	0	1	0.463	0.723	0	1	0.445	0.687	0	1	0.426	0.64	0	1	4	5	5998	[3400:11000]	1	0.413	0.51	1	0.33333333	1	0	0	1	0	8	0	-1	254.412	0	562.858
O=C(O)CCCC[C@H](CCCC1)[C@@H]1CCC(C)C	cyclohexane,Custom_47,Custom_13	937	cyclohexane,Custom_47,Custom_13	0	1	0.36	0.652	0	1	0.535	0.68	0	1	0.359	0.632	0	1	0.468	0.72	0	1	0.45	0.695	0	1	0.437	0.686	0	1	4	5	5998	[3400:11000]	1	0.414	0.51	1	0.33333333	1	0	0	1	0	8	0	-1	254.412	0	573.96
O=C(O)CCCC[C@@H]([C@@H]1[C@@H](C)C(C)C)CCCC1	cyclohexane,Custom_47,Custom_14	938	cyclohexane,Custom_47,Custom_14	0	1	0.352	0.592	0	1	0.535	0.667	0	1	0.358	0.632	0	1	0.488	0.744	0	1	0.44	0.663	0	1	0.42	0.66	0	1	4	5	6639	[3700:12000]	1	0.461	0.685	1	0.33333333	1	0	0	1	0	7	0	-1	254.412	0	542.341
O=C(O)CCCC[C@@H]([C@@H]1CC(C)(C)C)CCCC1	cyclohexane,Custom_47,Custom_15	939	cyclohexane,Custom_47,Custom_15	0	1	0.294	0.583	0	1	0.546	0.675	0	1	0.35	0.512	0	1	0.578	0.756	0	1	0.42	0.689	0	1	0.399	0.599	0	1	4	5	6545	[3700:12000]	1	0.515	0.665	1	0.33333333	0	0	0	1	0	4	0	-1	254.412	0	522.53
O=C(O)CCCC[C@@H]([C@@H]1C(C)(C)CC)CCCC1	cyclohexane,Custom_47,Custom_16	940	cyclohexane,Custom_47,Custom_16	1	1	0.594	0.692	0	1	0.586	0.695	1	1	0.401	0.514	0	1	0.527	0.703	0	1	0.436	0.644	0	1	0.419	0.696	0	1	4	5	6547	[3700:12000]	1	0.445	0.666	1	0.33333333	1	0	0	1	0	7	0	-1	254.412	0	528.161
O=C(O)CCCC[C@H]1[C@@H](CCCC1)CCCCCC	cyclohexane,Custom_47,Custom_17	941	cyclohexane,Custom_47,Custom_17	0	1	0.326	0.608	1	1	0.793	0.794	1	1	0.355	0.619	0	1	0.467	0.709	0	1	0.466	0.691	0	1	0.447	0.704	0	1	4	5	6460	[3600:11000]	1	0.507	0.537	1	0.31578947	1	0	0	1	0	10	0	-2	268.439	0	618.499
O=C(O)CCCC[C@H](CCCC1)[C@@H]1[C@@H](C)CCCC	cyclohexane,Custom_47,Custom_18	942	cyclohexane,Custom_47,Custom_18	0	1	0.311	0.628	0	1	0.833	0.814	0	1	0.658	0.776	0	1	0.498	0.651	0	1	0.45	0.672	0	1	0.427	0.665	0	1	4	5	6258	[3500:11000]	1	0.507	0.537	1	0.31578947	1	0	0	1	0	9	0	-2	268.439	0	595.847
O=C(O)CCCC[C@H](CCCC1)[C@@H]1C[C@@H](C)CCC	cyclohexane,Custom_47,Custom_19	943	cyclohexane,Custom_47,Custom_19	0	1	0.36	0.654	0	1	0.833	0.814	0	1	0.658	0.776	0	1	0.462	0.671	0	1	0.452	0.643	0	1	0.434	0.702	0	1	4	5	6258	[3500:11000]	1	0.639	0.548	1	0.31578947	1	0	0	1	0	9	0	-2	268.439	0	594.705
O=C(O)CCCC[C@H](CCCC1)[C@@H]1CC[C@H](C)CC	cyclohexane,Custom_47,Custom_20	944	cyclohexane,Custom_47,Custom_20	0	1	0.611	0.773	0	1	0.793	0.794	0	1	0.657	0.766	0	1	0.51	0.755	0	1	0.454	0.686	0	1	0.437	0.693	0	1	4	5	6258	[3500:11000]	1	0.5	0.537	1	0.31578947	1	0	0	1	0	9	0	-2	268.439	0	597.934
O=C(O)CCCC[C@H](CCCC1)[C@@H]1CCCC(C)C	cyclohexane,Custom_47,Custom_21	945	cyclohexane,Custom_47,Custom_21	0	1	0.288	0.591	0	1	0.793	0.794	0	1	0.352	0.615	0	1	0.506	0.724	0	1	0.462	0.701	0	1	0.441	0.711	0	1	4	5	6258	[3500:11000]	1	0.505	0.539	1	0.31578947	1	0	0	1	0	9	0	-1	268.439	0	597.203
O=C(O)CCCC[C@H](CCCC1)[C@@H]1[C@@H](C)[C@@H](C)CC	cyclohexane,Custom_47,Custom_22	946	cyclohexane,Custom_47,Custom_22	0	1	0.382	0.574	0	1	0.533	0.665	0	1	0.655	0.771	0	1	0.49	0.647	0	1	0.446	0.615	0	1	0.418	0.608	0	1	4	5	6689	[3800:12000]	1	0.494	0.736	1	0.31578947	1	0	0	1	0	8	0	-1	268.439	0	564.887
O=C(O)CCCC[C@H](CCCC1)[C@@H]1C[C@@H](C)C(C)C	cyclohexane,Custom_47,Custom_23	947	cyclohexane,Custom_47,Custom_23	0	1	0.351	0.603	0	1	0.793	0.795	0	1	0.657	0.777	0	1	0.46	0.73	0	1	0.438	0.677	1	1	0.416	0.581	0	1	4	5	6689	[3800:12000]	1	0.418	0.718	1	0.31578947	1	0	0	1	0	8	0	-1	268.439	0	574.681
O=C(O)CCCC[C@H](CCCC1)[C@@H]1C(C)(C)CCC	cyclohexane,Custom_47,Custom_24	948	cyclohexane,Custom_47,Custom_24	1	1	0.293	0.535	0	1	0.542	0.672	1	1	0.342	0.488	0	1	0.791	0.87	0	1	0.431	0.619	0	1	0.415	0.679	0	1	4	5	6465	[3600:11000]	1	0.425	0.679	1	0.31578947	1	0	0	1	0	8	0	-1	268.439	0	547.211
O=C(O)CCCC[C@H](CCCC1)[C@@H]1CC(C)(C)CC	cyclohexane,Custom_47,Custom_25	949	cyclohexane,Custom_47,Custom_25	0	1	0.289	0.562	0	1	0.502	0.652	1	1	0.333	0.488	0	1	0.454	0.665	0	1	0.431	0.646	1	1	0.414	0.569	0	1	4	5	6465	[3600:11000]	1	0.5	0.698	1	0.31578947	1	0	0	1	0	8	0	-1	268.439	0	563.397
O=C(O)CCCC[C@H](CCCC1)[C@@H]1CCC(C)(C)C	cyclohexane,Custom_47,Custom_26	950	cyclohexane,Custom_47,Custom_26	0	1	0.249	0.625	0	1	0.542	0.672	0	1	0.331	0.519	0	1	0.467	0.678	0	1	0.433	0.658	1	1	0.411	0.576	0	1	4	5	6465	[3600:11000]	1	0.543	0.714	1	0.31578947	1	0	0	1	0	8	0	-1	268.439	0	590.399
O=C(O)CC[C@H](C)[C@H]1[C@H](C)CCCC1	cyclohexane,Custom_48,Custom_1	951	cyclohexane,Custom_48,Custom_1	0	1	0.375	0.655	0	1	0.597	0.746	0	1	0.713	0.811	0	1	0.484	0.713	0	1	0.373	0.671	0	1	0.314	0.635	0	1	4	5	8903	[5000:16000]	1	0.534	0.487	1	0.42857143	0	0	0	1	0	4	0	-1	198.305	0	447.772
O=C(O)CC[C@H](C)[C@H]1[C@H](CC)CCCC1	cyclohexane,Custom_48,Custom_3	952	cyclohexane,Custom_48,Custom_3	0	1	0.296	0.603	0	1	0.589	0.753	0	1	0.384	0.668	0	1	0.869	0.895	0	1	0.397	0.672	0	1	0.359	0.63	0	1	4	5	8896	[5000:16000]	1	0.513	0.713	1	0.4	1	0	0	1	0	5	0	-1	212.331	0	471.068
O=C(O)CC[C@H](C)[C@H]1[C@H](CCC)CCCC1	cyclohexane,Custom_48,Custom_4	953	cyclohexane,Custom_48,Custom_4	0	1	0.322	0.609	0	1	0.542	0.702	0	1	0.35	0.626	0	1	0.579	0.744	0	1	0.415	0.693	0	1	0.374	0.656	0	1	4	5	5651	[3200:10000]	1	0.426	0.481	1	0.375	1	0	0	1	0	6	0	-1	226.358	0	502.636
O=C(O)CC[C@H](C)[C@H]1[C@H](C(C)C)CCCC1	cyclohexane,Custom_48,Custom_5	954	cyclohexane,Custom_48,Custom_5	0	1	0.305	0.602	0	1	0.541	0.729	0	1	0.356	0.636	0	1	0.866	0.888	0	1	0.4	0.675	0	1	0.375	0.671	0	1	4	5	8987	[5100:16000]	1	0.413	0.584	1	0.375	1	0	0	1	0	5	0	-1	226.358	0	487.528
O=C(O)CC[C@H](C)[C@H]1[C@H](CCCC)CCCC1	cyclohexane,Custom_48,Custom_6	955	cyclohexane,Custom_48,Custom_6	0	1	0.615	0.755	0	1	0.537	0.698	0	1	0.362	0.613	0	1	0.538	0.747	0	1	0.426	0.674	0	1	0.393	0.66	0	1	4	5	6701	[3800:12000]	1	0.443	0.472	1	0.35294118	1	0	0	1	0	7	0	-1	240.385	0	533.761
O=C(O)CC[C@H](C)[C@H]1[C@H]([C@@H](C)CC)CCCC1	cyclohexane,Custom_48,Custom_7	956	cyclohexane,Custom_48,Custom_7	0	1	0.343	0.586	0	1	0.536	0.684	0	1	0.318	0.638	0	1	0.829	0.87	0	1	0.415	0.683	0	1	0.391	0.64	0	1	4	5	5392	[3000:9600]	1	0.516	0.598	1	0.35294118	1	0	0	1	0	6	0	-1	240.385	0	511.135
O=C(O)CC[C@H](C)[C@H]1[C@H](CC(C)C)CCCC1	cyclohexane,Custom_48,Custom_8	957	cyclohexane,Custom_48,Custom_8	0	1	0.265	0.609	0	1	0.496	0.664	0	1	0.36	0.644	0	1	0.496	0.706	0	1	0.414	0.692	0	1	0.39	0.626	0	1	4	5	5392	[3000:9600]	1	0.448	0.579	1	0.35294118	1	0	0	1	0	6	0	-1	240.385	0	508.443
O=C(O)CC[C@H](C)[C@@H]([C@@H]1C(C)(C)C)CCCC1	cyclohexane,Custom_48,Custom_9	958	cyclohexane,Custom_48,Custom_9	0	1	0.262	0.561	0	1	0.511	0.658	1	1	0.391	0.518	0	1	0.473	0.669	0	1	0.393	0.682	1	1	0.377	0.554	0	1	3	5	2797	[1600:5000]	1	0.522	0.61	1	0.35294118
O=C(O)CC[C@H](C)[C@H]1[C@@H](CCCC1)CCCCC	cyclohexane,Custom_48,Custom_10	959	cyclohexane,Custom_48,Custom_10	0	1	0.614	0.765	0	1	0.535	0.68	0	1	0.399	0.642	0	1	0.501	0.75	0	1	0.478	0.698	0	1	0.409	0.646	0	1	4	5	5998	[3400:11000]	1	0.437	0.531	1	0.33333333	1	0	0	1	0	8	0	-1	254.412	0	565.36
O=C(O)CC[C@H](C)[C@H]1[C@H]([C@@H](C)CCC)CCCC1	cyclohexane,Custom_48,Custom_11	960	cyclohexane,Custom_48,Custom_11	0	1	0.34	0.59	0	1	0.535	0.667	0	1	0.399	0.644	0	1	0.869	0.9	1	1	0.423	0.55	1	1	0.4	0.599	0	1	4	5	6641	[3700:12000]	1	0.406	0.691	1	0.33333333	1	0	0	1	0	7	0	-1	254.412	0	542.701
O=C(O)CC[C@H](C)[C@H]1[C@H](C[C@@H](C)CC)CCCC1	cyclohexane,Custom_48,Custom_12	961	cyclohexane,Custom_48,Custom_12	0	1	0.307	0.613	0	1	0.535	0.667	0	1	0.368	0.63	0	1	0.493	0.715	1	1	0.428	0.584	1	1	0.4	0.595	0	1	4	5	6641	[3700:12000]	1	0.478	0.718	1	0.33333333	1	0	0	1	0	7	0	-1	254.412	0	531.932
O=C(O)CC[C@H](C)[C@H]1[C@H](CCC(C)C)CCCC1	cyclohexane,Custom_48,Custom_13	962	cyclohexane,Custom_48,Custom_13	0	1	0.346	0.636	0	1	0.575	0.687	0	1	0.366	0.629	0	1	0.498	0.739	0	1	0.473	0.696	0	1	0.405	0.627	0	1	4	5	6641	[3700:12000]	1	0.473	0.706	1	0.33333333	1	0	0	1	0	7	0	-1	254.412	0	551.523
O=C(O)CC[C@H](C)[C@@H]([C@@H]1[C@@H](C)C(C)C)CCCC1	cyclohexane,Custom_48,Custom_14	963	cyclohexane,Custom_48,Custom_14	0	1	0.378	0.577	0	1	0.494	0.647	0	1	0.354	0.611	0	1	0.823	0.863	0	1	0.46	0.629	0	1	0.402	0.627	0	1	3	5	3123	[1800:5600]	1	0.499	0.605	1	0.33333333	1	0	0	1	0	6	0	-1	254.412	0	505.114
O=C(O)CC[C@H](C)[C@H]1[C@H](CC(C)(C)C)CCCC1	cyclohexane,Custom_48,Custom_15	964	cyclohexane,Custom_48,Custom_15	0	1	0.297	0.584	0	1	0.506	0.655	0	1	0.348	0.515	0	1	0.488	0.701	0	1	0.409	0.679	0	1	0.387	0.588	0	1	3	5	3313	[1900:5900]	1	0.507	0.601	1	0.33333333	0	0	0	1	0	1	0	-1	254.412	0	553.634
O=C(O)CC[C@H](C)[C@@H]([C@@H]1C(C)(C)CC)CCCC1	cyclohexane,Custom_48,Custom_16	965	cyclohexane,Custom_48,Custom_16	0	1	0.287	0.51	0	1	0.546	0.675	1	1	0.386	0.517	0	1	0.477	0.638	0	1	0.493	0.725	0	1	0.395	0.623	0	1	3	5	3315	[1900:5900]	1	0.441	0.576	1	0.33333333	1	0	0	1	0	6	0	-1	254.412	0	502.544
O=C(O)CC[C@H](C)[C@H]1[C@@H](CCCC1)CCCCCC	cyclohexane,Custom_48,Custom_17	966	cyclohexane,Custom_48,Custom_17	0	1	0.314	0.629	0	1	0.533	0.664	0	1	0.654	0.776	0	1	0.501	0.751	0	1	0.782	0.811	0	1	0.412	0.612	0	1	4	5	6212	[3500:11000]	1	0.377	0.509	1	0.31578947	1	0	0	1	0	9	0	-2	268.439	0	596.955
O=C(O)CC[C@H](C)[C@H]1[C@@H](CCCC1)[C@@H](C)CCCC	cyclohexane,Custom_48,Custom_18	967	cyclohexane,Custom_48,Custom_18	0	1	0.299	0.592	0	1	0.493	0.645	0	1	0.654	0.774	1	1	0.868	0.88	0	1	0.432	0.594	1	1	0.408	0.555	0	1	4	5	6684	[3800:12000]	1	0.477	0.74	1	0.31578947	1	0	0	1	0	8	0	-1	268.439	0	574.055
O=C(O)CC[C@H](C)[C@H]1[C@@H](CCCC1)C[C@@H](C)CCC	cyclohexane,Custom_48,Custom_19	968	cyclohexane,Custom_48,Custom_19	0	1	0.306	0.634	0	1	0.573	0.685	0	1	0.664	0.773	0	1	0.493	0.618	0	1	0.435	0.63	0	1	0.411	0.61	0	1	4	5	6684	[3800:12000]	1	0.409	0.729	1	0.31578947	1	0	0	1	0	8	0	-1	268.439	0	564.734
O=C(O)CC[C@H](C)[C@H]1[C@@H](CCCC1)CC[C@H](C)CC	cyclohexane,Custom_48,Custom_20	969	cyclohexane,Custom_48,Custom_20	0	1	0.348	0.601	0	1	0.493	0.645	0	1	0.662	0.772	0	1	0.46	0.681	1	1	0.484	0.609	1	1	0.411	0.597	0	1	4	5	6685	[3800:12000]	1	0.439	0.74	1	0.31578947	1	0	0	1	0	8	0	-1	268.439	0	565.38
O=C(O)CC[C@H](C)[C@H]1[C@@H](CCCC1)CCCC(C)C	cyclohexane,Custom_48,Custom_21	970	cyclohexane,Custom_48,Custom_21	0	1	0.353	0.642	0	1	0.573	0.685	0	1	0.659	0.771	0	1	0.461	0.687	0	1	0.781	0.85	0	1	0.42	0.649	0	1	4	5	6685	[3800:12000]	1	0.479	0.741	1	0.31578947	1	0	0	1	0	8	0	-1	268.439	0	584.602
O=C(O)CC[C@H](C)[C@H](CCCC1)[C@@H]1[C@@H](C)[C@@H](C)CC	cyclohexane,Custom_48,Custom_22	971	cyclohexane,Custom_48,Custom_22	0	1	0.372	0.548	0	1	0.533	0.665	0	1	0.654	0.776	1	1	0.523	0.657	1	1	0.472	0.611	1	1	0.403	0.585	0	1	4	5	6750	[3800:12000]	1	0.512	0.724	1	0.31578947	1	0	0	1	0	7	0	-1	268.439	0	528.559
O=C(O)CC[C@H](C)[C@H]1[C@H](C[C@@H](C)C(C)C)CCCC1	cyclohexane,Custom_48,Custom_23	972	cyclohexane,Custom_48,Custom_23	0	1	0.346	0.601	0	1	0.493	0.645	0	1	0.661	0.777	0	1	0.455	0.635	1	1	0.433	0.583	1	1	0.4	0.585	0	1	4	5	6750	[3800:12000]	1	0.448	0.708	1	0.31578947	1	0	0	1	0	7	0	-1	268.439	0	530.016
O=C(O)CC[C@H](C)[C@H](CCCC1)[C@@H]1C(C)(C)CCC	cyclohexane,Custom_48,Custom_24	973	cyclohexane,Custom_48,Custom_24	1	1	0.241	0.527	0	1	0.503	0.652	1	1	0.331	0.516	0	1	0.525	0.712	0	1	0.799	0.801	1	1	0.401	0.561	0	1	3	5	3338	[1900:5900]	1	0.442	0.611	1	0.31578947	1	0	0	1	0	7	0	-1	268.439	0	526.116
O=C(O)CC[C@H](C)[C@H]1[C@H](CC(C)(C)CC)CCCC1	cyclohexane,Custom_48,Custom_25	974	cyclohexane,Custom_48,Custom_25	0	1	0.25	0.533	0	1	0.503	0.652	0	1	0.292	0.528	0	1	0.486	0.643	0	1	0.424	0.633	1	1	0.405	0.557	0	1	3	5	3337	[1900:5900]	1	0.444	0.612	1	0.31578947	1	0	0	1	0	7	0	-1	268.439	0	532.227
O=C(O)CC[C@H](C)[C@H]1[C@H](CCC(C)(C)C)CCCC1	cyclohexane,Custom_48,Custom_26	975	cyclohexane,Custom_48,Custom_26	0	1	0.247	0.624	0	1	0.543	0.672	0	1	0.328	0.552	0	1	0.458	0.673	0	1	0.467	0.693	0	1	0.399	0.567	0	1	3	5	3336	[1900:5900]	1	0.502	0.623	1	0.31578947	1	0	0	1	0	7	0	-1	268.439	0	555.086
O=C(O)C[C@@H](C)C[C@H]1[C@H](C)CCCC1	cyclohexane,Custom_49,Custom_1	976	cyclohexane,Custom_49,Custom_1	0	1	0.377	0.666	0	1	0.517	0.706	0	1	0.715	0.827	0	1	0.452	0.697	0	1	0.423	0.701	0	1	0.332	0.663	0	1	4	5	8902	[5000:16000]	1	0.479	0.474	1	0.42857143	1	0	0	1	0	4	0	-1	198.305	0	446.281
O=C(O)C[C@@H](C)C[C@H]1[C@H](CC)CCCC1	cyclohexane,Custom_49,Custom_3	977	cyclohexane,Custom_49,Custom_3	0	1	0.349	0.644	0	1	0.509	0.713	0	1	0.398	0.672	0	1	0.495	0.727	0	1	0.444	0.722	0	1	0.707	0.822	0	1	4	5	8894	[5000:16000]	1	0.454	0.706	1	0.4	1	0	0	1	0	5	0	-1	212.331	0	471.193
O=C(O)C[C@@H](C)C[C@H]1[C@H](CCC)CCCC1	cyclohexane,Custom_49,Custom_4	978	cyclohexane,Custom_49,Custom_4	0	1	0.282	0.609	0	1	0.462	0.662	0	1	0.353	0.624	0	1	0.798	0.884	0	1	0.412	0.661	0	1	0.369	0.662	0	1	4	5	5650	[3200:10000]	1	0.439	0.492	1	0.375	1	0	0	1	0	6	0	-1	226.358	0	502.76
O=C(O)C[C@@H](C)C[C@@H]([C@@H]1C(C)C)CCCC1	cyclohexane,Custom_49,Custom_5	979	cyclohexane,Custom_49,Custom_5	0	1	0.285	0.621	0	1	0.461	0.689	0	1	0.37	0.641	0	1	0.791	0.876	0	1	0.407	0.66	0	1	0.427	0.684	0	1	4	5	8984	[5100:16000]	1	0.41	0.59	1	0.375	1	0	0	1	0	5	0	-1	226.358	0	483.375
O=C(O)C[C@@H](C)C[C@H]1[C@H](CCCC)CCCC1	cyclohexane,Custom_49,Custom_6	980	cyclohexane,Custom_49,Custom_6	0	1	0.312	0.635	0	1	0.537	0.698	0	1	0.364	0.613	0	1	0.841	0.897	0	1	0.426	0.621	0	1	0.394	0.615	0	1	4	5	6677	[3800:12000]	1	0.442	0.478	1	0.35294118	1	0	0	1	0	7	0	-1	240.385	0	534.356
O=C(O)C[C@@H](C)C[C@@H]([C@@H]1[C@@H](C)CC)CCCC1	cyclohexane,Custom_49,Custom_7	981	cyclohexane,Custom_49,Custom_7	0	1	0.31	0.603	0	1	0.576	0.704	0	1	0.362	0.612	0	1	0.788	0.871	1	1	0.42	0.587	1	1	0.396	0.682	0	1	4	5	5375	[3000:9600]	1	0.515	0.605	1	0.35294118	1	0	0	1	0	6	0	-1	240.385	0	505.194
O=C(O)C[C@@H](C)C[C@H]1[C@H](CC(C)C)CCCC1	cyclohexane,Custom_49,Custom_8	982	cyclohexane,Custom_49,Custom_8	0	1	0.357	0.653	0	1	0.496	0.664	0	1	0.36	0.612	0	1	0.451	0.71	0	1	0.413	0.698	0	1	0.373	0.619	0	1	4	5	5375	[3000:9600]	1	0.47	0.603	1	0.35294118	1	0	0	1	0	6	0	-1	240.385	0	517.796
O=C(O)C[C@@H](C)C[C@@H]([C@@H]1C(C)(C)C)CCCC1	cyclohexane,Custom_49,Custom_9	983	cyclohexane,Custom_49,Custom_9	0	1	0.314	0.619	0	1	0.551	0.678	1	1	0.418	0.526	0	1	0.436	0.698	0	1	0.41	0.664	0	1	0.386	0.629	0	1	3	5	2797	[1600:5000]	1	0.601	0.624	1	0.35294118
O=C(O)C[C@@H](C)C[C@H]1[C@@H](CCCC1)CCCCC	cyclohexane,Custom_49,Custom_10	984	cyclohexane,Custom_49,Custom_10	0	1	0.314	0.638	0	1	0.535	0.68	0	1	0.358	0.632	0	1	0.54	0.751	0	1	0.437	0.617	0	1	0.402	0.629	0	1	4	5	5908	[3300:11000]	1	0.439	0.53	1	0.33333333	1	0	0	1	0	8	0	-1	254.412	0	566.804
O=C(O)C[C@@H](C)C[C@H](CCCC1)[C@@H]1[C@@H](C)CCC	cyclohexane,Custom_49,Custom_11	985	cyclohexane,Custom_49,Custom_11	0	1	0.266	0.612	0	1	0.535	0.667	0	1	0.403	0.644	0	1	0.827	0.884	0	1	0.422	0.621	0	1	0.399	0.684	0	1	4	5	6642	[3700:12000]	1	0.408	0.695	1	0.33333333	1	0	0	1	0	7	0	-1	254.412	0	533.731
O=C(O)C[C@@H](C)C[C@H]1[C@H](C[C@@H](C)CC)CCCC1	cyclohexane,Custom_49,Custom_12	986	cyclohexane,Custom_49,Custom_12	0	1	0.305	0.623	0	1	0.575	0.687	0	1	0.367	0.629	0	1	0.832	0.906	0	1	0.429	0.652	0	1	0.402	0.626	0	1	4	5	6642	[3700:12000]	1	0.42	0.711	1	0.33333333	1	0	0	1	0	7	0	-1	254.412	0	541.286
O=C(O)C[C@@H](C)C[C@H]1[C@H](CCC(C)C)CCCC1	cyclohexane,Custom_49,Custom_13	987	cyclohexane,Custom_49,Custom_13	0	1	0.31	0.632	0	1	0.495	0.647	0	1	0.406	0.645	0	1	0.841	0.901	0	1	0.43	0.654	0	1	0.407	0.632	0	1	4	5	6642	[3700:12000]	1	0.436	0.706	1	0.33333333	1	0	0	1	0	7	0	-1	254.412	0	551.825
O=C(O)C[C@@H](C)C[C@@H]([C@@H]1[C@@H](C)C(C)C)CCCC1	cyclohexane,Custom_49,Custom_14	988	cyclohexane,Custom_49,Custom_14	0	1	0.297	0.619	0	1	0.534	0.667	0	1	0.358	0.632	0	1	0.82	0.896	0	1	0.425	0.622	0	1	0.401	0.674	0	1	3	5	3125	[1800:5600]	1	0.45	0.583	1	0.33333333	1	0	0	1	0	6	0	-1	254.412	0	517.274
O=C(O)C[C@@H](C)C[C@@H]([C@@H]1CC(C)(C)C)CCCC1	cyclohexane,Custom_49,Custom_15	989	cyclohexane,Custom_49,Custom_15	0	1	0.584	0.714	0	1	0.506	0.655	0	1	0.34	0.519	0	1	0.443	0.695	0	1	0.405	0.702	0	1	0.368	0.601	0	1	3	5	3319	[1900:5900]	1	0.447	0.582	1	0.33333333	1	0	0	1	0	6	0	-1	254.412	0	531.51
O=C(O)C[C@@H](C)C[C@@H]([C@@H]1C(C)(C)CC)CCCC1	cyclohexane,Custom_49,Custom_16	990	cyclohexane,Custom_49,Custom_16	1	1	0.259	0.499	0	1	0.506	0.655	1	1	0.361	0.514	0	1	0.481	0.719	0	1	0.418	0.653	0	1	0.399	0.685	0	1	3	5	3320	[1900:5900]	1	0.442	0.577	1	0.33333333	1	0	0	1	0	6	0	-1	254.412	0	497.037
O=C(O)C[C@@H](C)C[C@H]1[C@@H](CCCC1)CCCCCC	cyclohexane,Custom_49,Custom_17	991	cyclohexane,Custom_49,Custom_17	0	1	0.317	0.631	0	1	0.533	0.664	0	1	0.654	0.766	0	1	0.497	0.734	0	1	0.443	0.619	0	1	0.408	0.633	0	1	4	5	6212	[3500:11000]	1	0.429	0.524	1	0.31578947	1	0	0	1	0	9	0	-1	268.439	0	594.098
O=C(O)C[C@@H](C)C[C@H](CCCC1)[C@@H]1[C@@H](C)CCCC	cyclohexane,Custom_49,Custom_18	992	cyclohexane,Custom_49,Custom_18	0	1	0.301	0.632	0	1	0.573	0.685	0	1	0.663	0.773	0	1	0.568	0.763	0	1	0.43	0.677	0	1	0.403	0.681	0	1	4	5	6683	[3800:12000]	1	0.419	0.729	1	0.31578947	1	0	0	1	0	8	0	-1	268.439	0	565.328
O=C(O)C[C@@H](C)C[C@H]1[C@@H](CCCC1)C[C@@H](C)CCC	cyclohexane,Custom_49,Custom_19	993	cyclohexane,Custom_49,Custom_19	0	1	0.259	0.608	0	1	0.493	0.645	0	1	0.662	0.772	0	1	0.49	0.721	0	1	0.431	0.687	0	1	0.398	0.642	0	1	4	5	6683	[3800:12000]	1	0.482	0.743	1	0.31578947	1	0	0	1	0	8	0	-1	268.439	0	572.882
O=C(O)C[C@@H](C)C[C@H]1[C@@H](CCCC1)CC[C@H](C)CC	cyclohexane,Custom_49,Custom_20	994	cyclohexane,Custom_49,Custom_20	0	1	0.319	0.632	0	1	0.533	0.665	0	1	0.663	0.772	0	1	0.458	0.704	0	1	0.441	0.648	0	1	0.416	0.653	0	1	4	5	6683	[3800:12000]	1	0.427	0.73	1	0.31578947	1	0	0	1	0	8	0	-1	268.439	0	577.547
O=C(O)C[C@@H](C)C[C@H]1[C@@H](CCCC1)CCCC(C)C	cyclohexane,Custom_49,Custom_21	995	cyclohexane,Custom_49,Custom_21	0	1	0.265	0.611	0	1	0.493	0.645	0	1	0.658	0.771	0	1	0.495	0.719	0	1	0.44	0.657	0	1	0.401	0.663	0	1	4	5	6683	[3800:12000]	1	0.477	0.741	1	0.31578947	1	0	0	1	0	8	0	-1	268.439	0	585.178
O=C(O)C[C@@H](C)C[C@H](CCCC1)[C@@H]1[C@@H](C)[C@@H](C)CC	cyclohexane,Custom_49,Custom_22	996	cyclohexane,Custom_49,Custom_22	0	1	0.343	0.601	0	1	0.493	0.645	0	1	0.658	0.771	0	1	0.821	0.848	0	1	0.428	0.642	0	1	0.401	0.68	0	1	4	5	6751	[3800:12000]	1	0.439	0.705	1	0.31578947	1	0	0	1	0	7	0	-1	268.439	0	540.876
O=C(O)C[C@@H](C)C[C@H](CCCC1)[C@@H]1C[C@@H](C)C(C)C	cyclohexane,Custom_49,Custom_23	997	cyclohexane,Custom_49,Custom_23	0	1	0.307	0.626	0	1	0.533	0.665	0	1	0.66	0.777	0	1	0.451	0.71	0	1	0.431	0.677	0	1	0.409	0.63	0	1	4	5	6751	[3800:12000]	1	0.525	0.729	1	0.31578947	1	0	0	1	0	7	0	-1	268.439	0	547.669
O=C(O)C[C@@H](C)C[C@H](CCCC1)[C@@H]1C(C)(C)CCC	cyclohexane,Custom_49,Custom_24	998	cyclohexane,Custom_49,Custom_24	0	1	0.245	0.542	0	1	0.543	0.672	0	1	0.341	0.514	0	1	0.481	0.731	0	1	0.411	0.646	0	1	0.389	0.679	0	1	3	5	3341	[1900:5900]	1	0.517	0.632	1	0.31578947	1	0	0	1	0	7	0	-1	268.439	0	516.39
O=C(O)C[C@@H](C)C[C@H](CCCC1)[C@@H]1CC(C)(C)CC	cyclohexane,Custom_49,Custom_25	999	cyclohexane,Custom_49,Custom_25	0	1	0.244	0.622	0	1	0.503	0.652	0	1	0.328	0.549	0	1	0.484	0.711	0	1	0.423	0.683	0	1	0.401	0.624	0	1	3	5	3340	[1900:5900]	1	0.544	0.632	1	0.31578947	1	0	0	1	0	7	0	-1	268.439	0	541.286
O=C(O)C[C@@H](C)C[C@H]1[C@H](CCC(C)(C)C)CCCC1	cyclohexane,Custom_49,Custom_26	1000	cyclohexane,Custom_49,Custom_26	0	1	0.253	0.583	0	1	0.503	0.652	0	1	0.293	0.529	0	1	0.534	0.747	0	1	0.422	0.693	0	1	0.398	0.618	0	1	3	5	3339	[1900:5900]	1	0.507	0.634	1	0.31578947	1	0	0	1	0	7	0	-1	268.439	0	566.973
O=C(O)[C@@H](C)CC[C@H]1[C@H](C)CCCC1	cyclohexane,Custom_50,Custom_1	1001	cyclohexane,Custom_50,Custom_1	0	1	0.351	0.632	0	1	0.597	0.746	0	1	0.73	0.831	0	1	0.453	0.711	0	1	0.399	0.694	0	1	0.355	0.646	0	1	4	5	8895	[5000:16000]	1	0.536	0.492	1	0.42857143	1	0	0	1	0	4	0	-1	198.305	0	455.142
O=C(O)[C@@H](C)CC[C@H]1[C@H](CC)CCCC1	cyclohexane,Custom_50,Custom_3	1002	cyclohexane,Custom_50,Custom_3	0	1	0.324	0.616	0	1	0.589	0.753	0	1	0.406	0.681	0	1	0.46	0.715	0	1	0.417	0.69	0	1	0.411	0.667	0	1	4	5	8918	[5000:16000]	1	0.516	0.633	1	0.4	1	0	0	1	0	5	0	-1	212.331	0	479.119
O=C(O)[C@@H](C)CC[C@H]1[C@H](CCC)CCCC1	cyclohexane,Custom_50,Custom_4	1003	cyclohexane,Custom_50,Custom_4	0	1	0.346	0.61	0	1	0.542	0.702	0	1	0.365	0.629	0	1	0.461	0.725	0	1	0.425	0.698	0	1	0.434	0.701	0	1	4	5	5652	[3200:10000]	1	0.456	0.491	1	0.375	1	0	0	1	0	6	0	-1	226.358	0	510.687
O=C(O)[C@@H](C)CC[C@@H]([C@@H]1C(C)C)CCCC1	cyclohexane,Custom_50,Custom_5	1004	cyclohexane,Custom_50,Custom_5	0	1	0.338	0.606	0	1	0.541	0.729	0	1	0.372	0.633	0	1	0.453	0.722	0	1	0.424	0.659	0	1	0.386	0.653	0	1	4	5	8979	[5000:16000]	1	0.574	0.641	1	0.375	1	0	0	1	0	5	0	-1	226.358	0	492.736
O=C(O)[C@@H](C)CC[C@H]1[C@H](CCCC)CCCC1	cyclohexane,Custom_50,Custom_6	1005	cyclohexane,Custom_50,Custom_6	0	1	0.633	0.752	0	1	0.577	0.718	0	1	0.368	0.612	0	1	0.464	0.716	0	1	0.431	0.677	0	1	0.407	0.687	0	1	4	5	6677	[3800:12000]	1	0.515	0.755	1	0.35294118	1	0	0	1	0	7	0	-1	240.385	0	533.087
O=C(O)[C@@H](C)CC[C@@H]([C@@H]1[C@@H](C)CC)CCCC1	cyclohexane,Custom_50,Custom_7	1006	cyclohexane,Custom_50,Custom_7	0	1	0.354	0.589	0	1	0.536	0.684	0	1	0.365	0.612	0	1	0.454	0.727	0	1	0.428	0.679	0	1	0.398	0.675	0	1	4	5	5376	[3000:9600]	1	0.549	0.61	1	0.35294118	1	0	0	1	0	6	0	-1	240.385	0	511.684
O=C(O)[C@@H](C)CC[C@@H]([C@@H]1CC(C)C)CCCC1	cyclohexane,Custom_50,Custom_8	1007	cyclohexane,Custom_50,Custom_8	0	1	0.272	0.615	0	1	0.536	0.657	0	1	0.366	0.613	0	1	0.463	0.715	0	1	0.427	0.695	0	1	0.408	0.684	0	1	4	5	5376	[3000:9600]	1	0.556	0.621	1	0.35294118	1	0	0	1	0	6	0	-1	240.385	0	526.179
O=C(O)[C@@H](C)CC[C@@H]([C@@H]1C(C)(C)C)CCCC1	cyclohexane,Custom_50,Custom_9	1008	cyclohexane,Custom_50,Custom_9	1	1	0.313	0.586	0	1	0.511	0.658	1	1	0.405	0.523	0	1	0.484	0.719	0	1	0.425	0.663	0	1	0.391	0.624	0	1	3	5	2798	[1600:5000]	1	0.533	0.615	1	0.35294118
O=C(O)[C@@H](C)CC[C@H]1[C@@H](CCCC1)CCCCC	cyclohexane,Custom_50,Custom_10	1009	cyclohexane,Custom_50,Custom_10	0	1	0.62	0.764	0	1	0.495	0.66	0	1	0.356	0.63	0	1	0.468	0.724	0	1	0.44	0.69	0	1	0.41	0.679	0	1	4	5	5380	[3000:9600]	1	0.41	0.494	1	0.33333333	1	0	0	1	0	8	0	-1	254.412	0	572.679
O=C(O)[C@@H](C)CC[C@H](CCCC1)[C@@H]1[C@@H](C)CCC	cyclohexane,Custom_50,Custom_11	1010	cyclohexane,Custom_50,Custom_11	0	1	0.354	0.593	0	1	0.535	0.667	0	1	0.4	0.642	0	1	0.455	0.703	1	1	0.433	0.6	1	1	0.401	0.673	0	1	4	5	6640	[3700:12000]	1	0.566	0.745	1	0.33333333	1	0	0	1	0	7	0	-1	254.412	0	541.105
O=C(O)[C@@H](C)CC[C@H](CCCC1)[C@@H]1C[C@@H](C)CC	cyclohexane,Custom_50,Custom_12	1011	cyclohexane,Custom_50,Custom_12	0	1	0.616	0.755	0	1	0.535	0.667	0	1	0.404	0.644	0	1	0.461	0.715	0	1	0.428	0.631	0	1	0.409	0.672	0	1	4	5	6640	[3700:12000]	1	0.469	0.715	1	0.33333333	1	0	0	1	0	7	0	-1	254.412	0	549.668
O=C(O)[C@@H](C)CC[C@H]1[C@H](CCC(C)C)CCCC1	cyclohexane,Custom_50,Custom_13	1012	cyclohexane,Custom_50,Custom_13	0	1	0.624	0.77	0	1	0.575	0.687	0	1	0.402	0.643	0	1	0.465	0.718	0	1	0.433	0.677	0	1	0.413	0.681	0	1	4	5	6640	[3700:12000]	1	0.473	0.7	1	0.33333333	1	0	0	1	0	7	0	-1	254.412	0	552.453
O=C(O)[C@@H](C)CC[C@@H]([C@@H]1[C@@H](C)C(C)C)CCCC1	cyclohexane,Custom_50,Custom_14	1013	cyclohexane,Custom_50,Custom_14	0	1	0.646	0.733	0	1	0.534	0.667	0	1	0.36	0.611	0	1	0.447	0.669	0	1	0.431	0.623	0	1	0.411	0.669	0	1	3	5	3127	[1800:5600]	1	0.677	0.611	1	0.33333333	1	0	0	1	0	6	0	-1	254.412	0	520.154
O=C(O)[C@@H](C)CC[C@@H]([C@@H]1CC(C)(C)C)CCCC1	cyclohexane,Custom_50,Custom_15	1014	cyclohexane,Custom_50,Custom_15	0	1	0.26	0.588	0	1	0.506	0.655	0	1	0.353	0.514	0	1	0.538	0.747	0	1	0.423	0.693	0	1	0.396	0.654	0	1	3	5	3325	[1900:5900]	1	0.508	0.589	1	0.33333333	0	0	0	1	0	3	0	-1	254.412	0	489.251
O=C(O)[C@@H](C)CC[C@@H]([C@@H]1C(C)(C)CC)CCCC1	cyclohexane,Custom_50,Custom_16	1015	cyclohexane,Custom_50,Custom_16	0	1	0.373	0.571	0	1	0.586	0.695	1	1	0.355	0.49	0	1	0.525	0.701	0	1	0.43	0.616	0	1	0.401	0.667	0	1	3	5	3326	[1900:5900]	1	0.507	0.585	1	0.33333333	1	0	0	1	0	6	0	-1	254.412	0	499.186
O=C(O)[C@@H](C)CC[C@H]1[C@@H](CCCC1)CCCCCC	cyclohexane,Custom_50,Custom_17	1016	cyclohexane,Custom_50,Custom_17	0	1	0.614	0.774	0	1	0.493	0.644	0	1	0.355	0.618	0	1	0.469	0.735	0	1	0.444	0.687	0	1	0.413	0.681	0	1	4	5	6213	[3500:11000]	1	0.432	0.529	1	0.31578947	1	0	0	1	0	9	0	-1	268.439	0	605.988
O=C(O)[C@@H](C)CC[C@H](CCCC1)[C@@H]1[C@@H](C)CCCC	cyclohexane,Custom_50,Custom_18	1017	cyclohexane,Custom_50,Custom_18	0	1	0.347	0.602	0	1	0.793	0.795	0	1	0.66	0.776	0	1	0.498	0.623	0	1	0.442	0.631	0	1	0.416	0.671	0	1	4	5	6678	[3800:12000]	1	0.489	0.741	1	0.31578947	1	0	0	1	0	8	0	-1	268.439	0	572.702
O=C(O)[C@@H](C)CC[C@H](CCCC1)[C@@H]1C[C@@H](C)CCC	cyclohexane,Custom_50,Custom_19	1018	cyclohexane,Custom_50,Custom_19	0	1	0.318	0.63	0	1	0.833	0.815	0	1	0.66	0.772	0	1	0.461	0.702	0	1	0.439	0.67	0	1	0.417	0.673	0	1	4	5	6679	[3800:12000]	1	0.491	0.741	1	0.31578947	1	0	0	1	0	8	0	-1	268.439	0	581.264
O=C(O)[C@@H](C)CC[C@H]1[C@@H](CCCC1)CC[C@H](C)CC	cyclohexane,Custom_50,Custom_20	1019	cyclohexane,Custom_50,Custom_20	0	1	0.342	0.583	0	1	0.833	0.815	0	1	0.66	0.763	0	1	0.507	0.753	0	1	0.433	0.662	0	1	0.409	0.679	0	1	4	5	6679	[3800:12000]	1	0.404	0.719	1	0.31578947	1	0	0	1	0	8	0	-1	268.439	0	582.459
O=C(O)[C@@H](C)CC[C@H]1[C@@H](CCCC1)CCCC(C)C	cyclohexane,Custom_50,Custom_21	1020	cyclohexane,Custom_50,Custom_21	0	1	0.327	0.634	0	1	0.833	0.815	0	1	0.655	0.766	0	1	0.508	0.74	0	1	0.445	0.683	0	1	0.449	0.657	0	1	4	5	6679	[3800:12000]	1	0.446	0.73	1	0.31578947	1	0	0	1	0	8	0	-1	268.439	0	591.532
O=C(O)[C@@H](C)CC[C@H](CCCC1)[C@@H]1[C@@H](C)[C@@H](C)CC	cyclohexane,Custom_50,Custom_22	1021	cyclohexane,Custom_50,Custom_22	0	1	0.631	0.703	0	1	0.873	0.835	0	1	0.656	0.771	1	1	0.489	0.643	0	1	0.437	0.628	1	1	0.407	0.657	0	1	4	5	6751	[3800:12000]	1	0.542	0.726	1	0.31578947	1	0	0	1	0	7	0	-1	268.439	0	543.6
O=C(O)[C@@H](C)CC[C@H](CCCC1)[C@@H]1C[C@@H](C)C(C)C	cyclohexane,Custom_50,Custom_23	1022	cyclohexane,Custom_50,Custom_23	0	1	0.344	0.584	0	1	0.833	0.815	0	1	0.658	0.777	0	1	0.455	0.722	0	1	0.426	0.623	0	1	0.401	0.66	0	1	4	5	6751	[3800:12000]	1	0.529	0.728	1	0.31578947	1	0	0	1	0	7	0	-1	268.439	0	556.661
O=C(O)[C@@H](C)CC[C@H](CCCC1)[C@@H]1C(C)(C)CCC	cyclohexane,Custom_50,Custom_24	1023	cyclohexane,Custom_50,Custom_24	1	1	0.291	0.53	0	1	0.543	0.672	1	1	0.336	0.488	1	1	0.79	0.879	1	1	0.432	0.591	1	1	0.392	0.64	0	1	3	5	3338	[1900:5900]	1	0.455	0.602	1	0.31578947	1	0	0	1	0	7	0	-1	268.439	0	532.554
O=C(O)[C@@H](C)CC[C@H](CCCC1)[C@@H]1CC(C)(C)CC	cyclohexane,Custom_50,Custom_25	1024	cyclohexane,Custom_50,Custom_25	1	1	0.551	0.681	0	1	0.503	0.652	1	1	0.334	0.519	0	1	0.453	0.666	0	1	0.426	0.627	0	1	0.4	0.588	0	1	3	5	3337	[1900:5900]	1	0.53	0.631	1	0.31578947	1	0	0	1	0	7	0	-1	268.439	0	549.509
O=C(O)[C@@H](C)CC[C@H](CCCC1)[C@@H]1CCC(C)(C)C	cyclohexane,Custom_50,Custom_26	1025	cyclohexane,Custom_50,Custom_26	0	1	0.25	0.595	0	1	0.503	0.652	0	1	0.331	0.522	0	1	0.462	0.683	0	1	0.429	0.691	0	1	0.403	0.668	0	1	3	5	3336	[1900:5900]	1	0.525	0.63	1	0.31578947	1	0	0	1	0	7	0	-1	268.439	0	569.001
O=C(O)CC(C)(C)[C@H]1[C@H](C)CCCC1	cyclohexane,Custom_51,Custom_1	1026	cyclohexane,Custom_51,Custom_1	1	1	0.373	0.542	0	1	0.513	0.663	1	1	0.851	0.74	0	1	0.435	0.677	0	1	0.337	0.659	0	1	0.288	0.634	0	1	4	5	8951	[5000:16000]	1	0.621	0.544	1	0.42857143	0	0	0	1	0	3	0	-1	198.305	0	407.122
O=C(O)CC(C)(C)[C@H]1[C@H](CC)CCCC1	cyclohexane,Custom_51,Custom_3	1027	cyclohexane,Custom_51,Custom_3	1	1	0.373	0.586	0	1	0.553	0.681	1	1	0.452	0.629	0	1	0.438	0.691	0	1	0.356	0.657	0	1	0.295	0.622	0	1	4	5	8853	[5000:16000]	1	0.444	0.633	1	0.4	1	0	0	1	0	4	0	-1	212.331	0	441.068
O=C(O)CC(C)(C)[C@H]1[C@H](CCC)CCCC1	cyclohexane,Custom_51,Custom_4	1028	cyclohexane,Custom_51,Custom_4	0	1	0.362	0.575	0	1	0.62	0.739	0	1	0.336	0.553	0	1	0.446	0.688	0	1	0.446	0.723	0	1	0.444	0.697	0	1	4	5	5073	[2900:9000]	1	0.496	0.606	1	0.375	1	0	0	1	0	5	0	-1	226.358	0	468.958
O=C(O)CC(C)(C)[C@H]1[C@H](C(C)C)CCCC1	cyclohexane,Custom_51,Custom_5	1029	cyclohexane,Custom_51,Custom_5	0	1	0.306	0.585	0	1	0.555	0.683	0	1	0.32	0.558	0	1	0.437	0.695	0	1	0.352	0.676	0	1	0.331	0.646	0	1	4	5	8833	[5000:16000]	1	0.443	0.627	1	0.375	1	0	0	1	0	4	0	-1	226.358	0	453.576
O=C(O)CC(C)(C)[C@H]1[C@H](CCCC)CCCC1	cyclohexane,Custom_51,Custom_6	1030	cyclohexane,Custom_51,Custom_6	0	1	0.303	0.568	0	1	0.551	0.679	1	1	0.408	0.524	0	1	0.442	0.696	0	1	0.459	0.729	0	1	0.371	0.663	0	1	4	5	5760	[3200:10000]	1	0.483	0.588	1	0.35294118	1	0	0	1	0	6	0	-1	240.385	0	500.554
O=C(O)CC(C)(C)[C@H]1[C@H]([C@@H](C)CC)CCCC1	cyclohexane,Custom_51,Custom_7	1031	cyclohexane,Custom_51,Custom_7	1	1	0.257	0.526	0	1	0.511	0.658	1	1	0.363	0.531	0	1	0.48	0.71	0	1	0.44	0.71	0	1	0.398	0.679	0	1	3	5	2793	[1600:5000]	1	0.528	0.606	1	0.35294118	1	0	0	1	0	5	0	-1	240.385	0	473.313
O=C(O)CC(C)(C)[C@H]1[C@H](CC(C)C)CCCC1	cyclohexane,Custom_51,Custom_8	1032	cyclohexane,Custom_51,Custom_8	0	1	0.26	0.539	0	1	0.471	0.638	1	1	0.416	0.527	0	1	0.438	0.698	0	1	0.449	0.725	0	1	0.373	0.653	0	1	3	5	2793	[1600:5000]	1	0.536	0.607	1	0.35294118	1	0	0	1	0	5	0	-1	240.385	0	480.949
O=C(O)CC(C)(C)[C@H]1[C@H](C(C)(C)C)CCCC1	cyclohexane,Custom_51,Custom_9	1033	cyclohexane,Custom_51,Custom_9	1	1	0.269	0.495	1	1	0.807	0.747	1	0	0.39	0.635	0	1	0.416	0.656	0	1	0.341	0.67	0	1	0.336	0.644	0	1	4	5	8964	[5000:16000]	1	0.473	0.721	1	0.35294118	1	0	0	1	0	0	0	-1	240.385	0	539.911
O=C(O)CC(C)(C)[C@H]1[C@@H](CCCC1)CCCCC	cyclohexane,Custom_51,Custom_10	1034	cyclohexane,Custom_51,Custom_10	1	1	0.217	0.51	0	1	0.506	0.655	1	1	0.362	0.516	0	1	0.44	0.705	0	1	0.422	0.694	0	1	0.38	0.639	0	1	3	5	3355	[1900:6000]	1	0.471	0.613	1	0.33333333	1	0	0	1	0	7	0	-1	254.412	0	532.152
O=C(O)CC(C)(C)[C@H]1[C@H]([C@@H](C)CCC)CCCC1	cyclohexane,Custom_51,Custom_11	1035	cyclohexane,Custom_51,Custom_11	1	1	0.206	0.501	0	1	0.506	0.655	1	1	0.391	0.519	0	1	0.434	0.685	0	1	0.406	0.692	0	1	0.36	0.634	0	1	4	5	5764	[3200:10000]	1	0.457	0.571	1	0.33333333	1	0	0	1	0	6	0	-1	254.412	0	503.249
O=C(O)CC(C)(C)[C@H]1[C@H](C[C@@H](C)CC)CCCC1	cyclohexane,Custom_51,Custom_12	1036	cyclohexane,Custom_51,Custom_12	1	1	0.215	0.507	0	1	0.506	0.655	1	1	0.357	0.514	0	1	0.442	0.703	0	1	0.42	0.689	0	1	0.431	0.691	0	1	4	5	5764	[3200:10000]	1	0.462	0.583	1	0.33333333	1	0	0	1	0	6	0	-1	254.412	0	504.438
O=C(O)CC(C)(C)[C@H]1[C@H](CCC(C)C)CCCC1	cyclohexane,Custom_51,Custom_13	1037	cyclohexane,Custom_51,Custom_13	0	1	0.209	0.566	0	1	0.466	0.635	1	1	0.347	0.49	0	1	0.439	0.677	0	1	0.425	0.699	0	1	0.379	0.66	0	1	3	5	3330	[1900:5900]	1	0.465	0.584	1	0.33333333	1	0	0	1	0	6	0	-1	254.412	0	515.721
O=C(O)CC(C)(C)[C@H]1[C@H]([C@@H](C)C(C)C)CCCC1	cyclohexane,Custom_51,Custom_14	1038	cyclohexane,Custom_51,Custom_14	1	1	0.246	0.521	0	1	0.506	0.655	1	1	0.406	0.521	0	1	0.434	0.65	0	1	0.49	0.735	0	1	0.723	0.839	0	1	4	5	5252	[3000:9300]	1	0.451	0.58	1	0.33333333	1	0	0	1	0	1	0	-1	254.412	0	538.398
O=C(O)CC(C)(C)[C@H]1[C@H](CC(C)(C)C)CCCC1	cyclohexane,Custom_51,Custom_15	1039	cyclohexane,Custom_51,Custom_15	0	1	0.275	0.515	1	1	0.81	0.748	1	1	0.378	0.63	0	1	0.434	0.701	0	1	0.437	0.714	0	1	0.368	0.66	0	1	4	5	5470	[3100:9700]	1	0.451	0.547	1	0.33333333
O=C(O)CC(C)(C)[C@H]1[C@H](C(C)(C)CC)CCCC1	cyclohexane,Custom_51,Custom_16	1040	cyclohexane,Custom_51,Custom_16	0	1	0.294	0.544	1	1	0.73	0.708	1	1	0.374	0.628	0	1	0.424	0.635	0	1	0.386	0.672	0	1	0.337	0.632	0	1	4	5	5469	[3100:9700]	1	0.512	0.558	1	0.33333333	1	0	0	1	0	1	0	-1	254.412	0	529.621
O=C(O)CC(C)(C)[C@H]1[C@@H](CCCC1)CCCCCC	cyclohexane,Custom_51,Custom_17	1041	cyclohexane,Custom_51,Custom_17	0	1	0.253	0.545	0	1	0.542	0.672	1	1	0.344	0.487	0	1	0.437	0.702	0	1	0.425	0.684	0	1	0.383	0.662	0	1	4	5	6468	[3600:12000]	1	0.426	0.687	1	0.31578947	1	0	0	1	0	8	0	-1	268.439	0	563.747
O=C(O)CC(C)(C)[C@H]1[C@@H](CCCC1)[C@@H](C)CCCC	cyclohexane,Custom_51,Custom_18	1042	cyclohexane,Custom_51,Custom_18	0	1	0.239	0.537	0	1	0.543	0.672	0	1	0.328	0.515	0	1	0.474	0.72	0	1	0.412	0.672	0	1	0.372	0.616	0	1	3	5	3347	[1900:6000]	1	0.444	0.601	1	0.31578947	1	0	0	1	0	7	0	-1	268.439	0	535.517
O=C(O)CC(C)(C)[C@H]1[C@@H](CCCC1)C[C@@H](C)CCC	cyclohexane,Custom_51,Custom_19	1043	cyclohexane,Custom_51,Custom_19	0	1	0.206	0.565	0	1	0.463	0.632	0	1	0.34	0.519	0	1	0.482	0.731	0	1	0.418	0.682	0	1	0.388	0.673	0	1	3	5	3347	[1900:6000]	1	0.502	0.61	1	0.31578947	1	0	0	1	0	7	0	-1	268.439	0	536.601
O=C(O)CC(C)(C)[C@H]1[C@@H](CCCC1)CC[C@H](C)CC	cyclohexane,Custom_51,Custom_20	1044	cyclohexane,Custom_51,Custom_20	1	1	0.251	0.533	0	1	0.503	0.652	1	1	0.333	0.519	0	1	0.478	0.69	0	1	0.434	0.688	0	1	0.388	0.66	0	1	3	5	3347	[1900:6000]	1	0.446	0.599	1	0.31578947	1	0	0	1	0	7	0	-1	268.439	0	539.91
O=C(O)CC(C)(C)[C@H]1[C@@H](CCCC1)CCCC(C)C	cyclohexane,Custom_51,Custom_21	1045	cyclohexane,Custom_51,Custom_21	0	1	0.208	0.567	0	1	0.463	0.632	0	1	0.342	0.513	0	1	0.437	0.677	0	1	0.423	0.698	0	1	0.386	0.64	0	1	3	5	3347	[1900:6000]	1	0.514	0.62	1	0.31578947	1	0	0	1	0	7	0	-1	268.439	0	550.691
O=C(O)CC(C)(C)[C@H]1[C@H]([C@@H](C)[C@@H](C)CC)CCCC1	cyclohexane,Custom_51,Custom_22	1046	cyclohexane,Custom_51,Custom_22	1	1	0.28	0.536	0	1	0.543	0.672	1	1	0.341	0.511	0	1	0.436	0.688	0	1	0.454	0.671	0	1	0.419	0.68	0	1	3	5	3104	[1700:5500]	1	0.48	0.578	1	0.31578947	1	0	0	1	0	6	0	-1	268.439	0	503.044
O=C(O)CC(C)(C)[C@H]1[C@H](C[C@@H](C)C(C)C)CCCC1	cyclohexane,Custom_51,Custom_23	1047	cyclohexane,Custom_51,Custom_23	1	1	0.247	0.493	0	1	0.503	0.652	1	1	0.338	0.489	0	1	0.444	0.709	0	1	0.432	0.685	0	1	0.398	0.658	0	1	3	5	3216	[1800:5700]	1	0.488	0.579	1	0.31578947	1	0	0	1	0	6	0	-1	268.439	0	539.107
O=C(O)CC(C)(C)[C@H]1[C@H](C(C)(C)CCC)CCCC1	cyclohexane,Custom_51,Custom_24	1048	cyclohexane,Custom_51,Custom_24	1	1	0.162	0.503	1	1	0.772	0.73	1	1	0.338	0.584	0	1	0.428	0.692	0	1	0.47	0.685	0	1	0.344	0.631	0	1	3	5	3652	[2100:6500]	1	0.417	0.571	1	0.31578947	1	0	0	1	0	2	0	-1	268.439	0	554.693
O=C(O)CC(C)(C)[C@H]1[C@H](CC(C)(C)CC)CCCC1	cyclohexane,Custom_51,Custom_25	1049	cyclohexane,Custom_51,Custom_25	1	1	0.18	0.505	1	1	0.732	0.71	1	1	0.334	0.584	0	1	0.441	0.701	0	1	0.416	0.68	0	1	0.395	0.664	0	1	3	5	3652	[2100:6500]	1	0.59	0.593	1	0.31578947	1	0	0	1	0	6	0	-1	268.439	0	502.57
O=C(O)CC(C)(C)[C@H]1[C@H](CCC(C)(C)C)CCCC1	cyclohexane,Custom_51,Custom_26	1050	cyclohexane,Custom_51,Custom_26	1	0	0.183	0.483	1	1	0.772	0.73	1	1	0.316	0.549	1	1	0.44	0.677	0	1	0.421	0.697	1	1	0.377	0.627	0	1	3	5	3652	[2100:6500]	1	0.573	0.594	1	0.31578947	1	0	0	1	0	6	0	-1	268.439	0	512.049
O=C(O)C(C)(C)C[C@H]1[C@H](C)CCCC1	cyclohexane,Custom_52,Custom_1	1051	cyclohexane,Custom_52,Custom_1	1	1	0.675	0.701	0	1	0.513	0.663	1	1	0.815	0.778	0	1	0.485	0.726	0	1	0.371	0.676	0	1	0.343	0.658	0	1	4	5	8983	[5100:16000]	1	0.591	0.546	1	0.42857143	2	0	0	1	0	3	0	-1	198.305	0	414.496
O=C(O)C(C)(C)C[C@H]1[C@H](CC)CCCC1	cyclohexane,Custom_52,Custom_3	1052	cyclohexane,Custom_52,Custom_3	0	1	0.349	0.576	0	1	0.513	0.661	0	1	0.381	0.631	0	1	0.449	0.693	0	1	0.383	0.686	0	1	0.4	0.687	0	1	4	5	8813	[5000:16000]	1	0.785	0.677	1	0.4	2	0	0	1	0	4	0	-1	212.331	0	446.867
O=C(O)C(C)(C)C[C@H]1[C@H](CCC)CCCC1	cyclohexane,Custom_52,Custom_4	1053	cyclohexane,Custom_52,Custom_4	1	1	0.33	0.569	0	1	0.58	0.719	1	1	0.326	0.545	0	1	0.882	0.901	0	1	0.401	0.7	0	1	0.371	0.641	0	1	4	5	5136	[2900:9100]	1	0.628	0.601	1	0.375	2	0	0	1	0	5	0	-1	226.358	0	478.435
O=C(O)C(C)(C)C[C@@H]([C@@H]1C(C)C)CCCC1	cyclohexane,Custom_52,Custom_5	1054	cyclohexane,Custom_52,Custom_5	1	1	0.342	0.57	0	1	0.515	0.663	1	1	0.383	0.58	0	1	0.459	0.694	0	1	0.39	0.685	0	1	0.705	0.812	0	1	4	5	8841	[5000:16000]	1	0.491	0.633	1	0.375	2	0	0	1	0	4	0	-1	226.358	0	458.476
O=C(O)C(C)(C)C[C@H]1[C@H](CCCC)CCCC1	cyclohexane,Custom_52,Custom_6	1055	cyclohexane,Custom_52,Custom_6	1	1	0.273	0.532	0	1	0.511	0.659	1	1	0.405	0.523	0	1	0.84	0.876	0	1	0.404	0.693	0	1	0.414	0.667	0	1	4	5	5730	[3200:10000]	1	0.554	0.605	1	0.35294118	2	0	0	1	0	6	0	-1	240.385	0	510.031
C1CCC[C@@H](CC(C)(C)C(=O)O)[C@@H]1[C@@H](C)CC	cyclohexane,Custom_52,Custom_7	1056	cyclohexane,Custom_52,Custom_7	1	1	0.312	0.559	0	1	0.471	0.638	1	1	0.409	0.523	0	1	0.538	0.721	0	1	0.401	0.641	0	1	0.381	0.659	0	1	3	5	2699	[1500:4800]	1	0.54	0.603	1	0.35294118	2	0	0	1	0	5	0	-1	240.385	0	480.125
O=C(O)C(C)(C)C[C@H]1[C@H](CC(C)C)CCCC1	cyclohexane,Custom_52,Custom_8	1057	cyclohexane,Custom_52,Custom_8	0	1	0.308	0.618	0	1	0.551	0.678	1	1	0.392	0.517	0	1	0.836	0.883	0	1	0.407	0.694	0	1	0.718	0.816	0	1	3	5	2700	[1500:4800]	1	0.547	0.608	1	0.35294118	2	0	0	1	0	5	0	-1	240.385	0	494.368
O=C(O)C(C)(C)C[C@@H]([C@@H]1C(C)(C)C)CCCC1	cyclohexane,Custom_52,Custom_9	1058	cyclohexane,Custom_52,Custom_9	0	1	0.339	0.524	1	1	0.807	0.747	1	1	0.456	0.67	0	1	0.433	0.677	0	1	0.387	0.679	0	1	0.367	0.636	0	1	4	5	8964	[5000:16000]	1	0.613	0.741	1	0.35294118	1	0	0	0	0	0	4	1	240.385	0	534.66
O=C(O)C(C)(C)C[C@H]1[C@@H](CCCC1)CCCCC	cyclohexane,Custom_52,Custom_10	1059	cyclohexane,Custom_52,Custom_10	1	1	0.301	0.552	0	1	0.506	0.655	1	1	0.351	0.49	0	1	0.877	0.908	0	1	0.415	0.639	0	1	0.384	0.645	0	1	3	5	3318	[1900:5900]	1	0.528	0.616	1	0.33333333	2	0	0	1	0	7	0	-1	254.412	0	541.629
C1CCC[C@@H](CC(C)(C)C(=O)O)[C@@H]1[C@@H](C)CCC	cyclohexane,Custom_52,Custom_11	1060	cyclohexane,Custom_52,Custom_11	1	1	0.307	0.556	0	1	0.466	0.635	1	1	0.355	0.515	0	1	0.494	0.704	0	1	0.406	0.627	0	1	0.387	0.661	0	1	4	5	5650	[3200:10000]	1	0.445	0.581	1	0.33333333	2	0	0	1	0	6	0	-1	254.412	0	508.539
O=C(O)C(C)(C)C[C@H]1[C@H](C[C@@H](C)CC)CCCC1	cyclohexane,Custom_52,Custom_12	1061	cyclohexane,Custom_52,Custom_12	0	1	0.26	0.559	0	1	0.466	0.635	0	1	0.343	0.515	0	1	0.875	0.904	0	1	0.413	0.635	0	1	0.718	0.815	0	1	3	5	3201	[1800:5700]	1	0.538	0.594	1	0.33333333	2	0	0	1	0	6	0	-1	254.412	0	517.858
O=C(O)C(C)(C)C[C@H]1[C@H](CCC(C)C)CCCC1	cyclohexane,Custom_52,Custom_13	1062	cyclohexane,Custom_52,Custom_13	0	1	0.266	0.566	0	1	0.506	0.655	0	1	0.352	0.514	0	1	0.836	0.881	0	1	0.45	0.657	0	1	0.722	0.819	0	1	3	5	3202	[1800:5700]	1	0.529	0.594	1	0.33333333	2	0	0	1	0	6	0	-1	254.412	0	527.353
C1CCC[C@@H](CC(C)(C)C(=O)O)[C@@H]1[C@@H](C)C(C)C	cyclohexane,Custom_52,Custom_14	1063	cyclohexane,Custom_52,Custom_14	1	1	0.599	0.702	0	1	0.466	0.635	1	1	0.356	0.49	0	1	0.568	0.742	0	1	0.414	0.629	0	1	0.386	0.629	0	1	4	5	5249	[3000:9300]	1	0.44	0.579	1	0.33333333	2	0	0	1	0	5	0	-1	254.412	0	487.336
O=C(O)C(C)(C)C[C@H]1[C@H](CC(C)(C)C)CCCC1	cyclohexane,Custom_52,Custom_15	1064	cyclohexane,Custom_52,Custom_15	1	0	0.193	0.466	1	1	0.73	0.708	1	1	0.341	0.588	1	1	0.522	0.665	0	1	0.407	0.634	1	1	0.417	0.61	0	1	4	5	5844	[3300:10000]	1	0.511	0.585	1	0.33333333	2	0	0	1	0	5	0	-1	254.412	0	508.293
C1CCC[C@@H](CC(C)(C)C(=O)O)[C@@H]1C(C)(C)CC	cyclohexane,Custom_52,Custom_16	1065	cyclohexane,Custom_52,Custom_16	0	1	0.317	0.528	1	1	0.73	0.708	1	1	0.378	0.63	0	1	0.782	0.822	0	1	0.402	0.613	0	1	0.372	0.653	0	1	4	5	5844	[3300:10000]	1	0.45	0.584	1	0.33333333	3	0	0	1	0	5	0	-1	254.412	0	457.878
O=C(O)C(C)(C)C[C@H]1[C@@H](CCCC1)CCCCCC	cyclohexane,Custom_52,Custom_17	1066	cyclohexane,Custom_52,Custom_17	0	1	0.294	0.583	0	1	0.502	0.652	1	1	0.335	0.486	0	1	0.799	0.889	0	1	0.422	0.649	0	1	0.388	0.648	0	1	4	5	6448	[3600:11000]	1	0.505	0.703	1	0.31578947	2	0	0	1	0	8	0	-1	268.439	0	573.224
C1CCC[C@@H](CC(C)(C)C(=O)O)[C@@H]1[C@@H](C)CCCC	cyclohexane,Custom_52,Custom_18	1067	cyclohexane,Custom_52,Custom_18	1	1	0.294	0.575	0	1	0.503	0.652	1	1	0.291	0.525	0	1	0.533	0.733	0	1	0.416	0.592	0	1	0.391	0.63	0	1	3	5	3316	[1900:5900]	1	0.446	0.597	1	0.31578947	2	0	0	1	0	7	0	-1	268.439	0	540.136
O=C(O)C(C)(C)C[C@H]1[C@@H](CCCC1)C[C@@H](C)CCC	cyclohexane,Custom_52,Custom_19	1068	cyclohexane,Custom_52,Custom_19	0	1	0.253	0.558	0	1	0.503	0.652	0	1	0.329	0.523	0	1	0.574	0.748	0	1	0.422	0.606	0	1	0.391	0.613	0	1	3	5	3317	[1900:5900]	1	0.446	0.597	1	0.31578947	2	0	0	1	0	7	0	-1	268.439	0	549.454
O=C(O)C(C)(C)C[C@H]1[C@@H](CCCC1)CC[C@H](C)CC	cyclohexane,Custom_52,Custom_20	1069	cyclohexane,Custom_52,Custom_20	1	1	0.297	0.556	0	1	0.503	0.652	1	1	0.334	0.522	0	1	0.457	0.718	0	1	0.418	0.632	0	1	0.722	0.823	0	1	3	5	3317	[1900:5900]	1	0.54	0.622	1	0.31578947	2	0	0	1	0	7	0	-1	268.439	0	552.227
O=C(O)C(C)(C)C[C@H]1[C@@H](CCCC1)CCCC(C)C	cyclohexane,Custom_52,Custom_21	1070	cyclohexane,Custom_52,Custom_21	0	1	0.214	0.54	0	1	0.463	0.632	0	1	0.333	0.519	0	1	0.498	0.732	0	1	0.427	0.644	0	1	0.391	0.642	0	1	3	5	3317	[1900:5900]	1	0.514	0.614	1	0.31578947	2	0	0	1	0	7	0	-1	268.439	0	560.853
C1CCC[C@@H](CC(C)(C)C(=O)O)[C@@H]1[C@@H](C)[C@@H](C)CC	cyclohexane,Custom_52,Custom_22	1071	cyclohexane,Custom_52,Custom_22	1	1	0.629	0.738	0	1	0.543	0.672	1	1	0.337	0.514	0	1	0.527	0.694	0	1	0.42	0.59	0	1	0.391	0.629	0	1	3	5	2965	[1700:5300]	1	0.483	0.582	1	0.31578947	2	0	0	1	0	6	0	-1	268.439	0	520.002
O=C(O)C(C)(C)C[C@H]1[C@H](C[C@@H](C)C(C)C)CCCC1	cyclohexane,Custom_52,Custom_23	1072	cyclohexane,Custom_52,Custom_23	1	1	0.335	0.603	0	1	0.503	0.652	1	1	0.332	0.513	0	1	0.533	0.712	0	1	0.455	0.655	0	1	0.719	0.823	0	1	3	5	2966	[1700:5300]	1	0.492	0.593	1	0.31578947	2	0	0	1	0	6	0	-1	268.439	0	528.644
C1CCC[C@@H](CC(C)(C)C(=O)O)[C@@H]1C(C)(C)CCC	cyclohexane,Custom_52,Custom_24	1073	cyclohexane,Custom_52,Custom_24	0	1	0.185	0.535	1	1	0.732	0.71	1	1	0.339	0.587	0	1	0.448	0.69	0	1	0.405	0.589	0	1	0.369	0.61	0	1	3	5	3658	[2100:6500]	1	0.476	0.575	1	0.31578947	2	0	0	1	0	6	0	-1	268.439	0	496.736
O=C(O)C(C)(C)C[C@H]1[C@H](CC(C)(C)CC)CCCC1	cyclohexane,Custom_52,Custom_25	1074	cyclohexane,Custom_52,Custom_25	0	1	0.188	0.537	1	1	0.732	0.71	1	1	0.321	0.55	0	1	0.828	0.876	0	1	0.417	0.592	0	1	0.722	0.757	0	1	3	5	3658	[2100:6500]	1	0.475	0.575	1	0.31578947	2	0	0	1	0	6	0	-1	268.439	0	517.712
O=C(O)C(C)(C)C[C@H]1[C@H](CCC(C)(C)C)CCCC1	cyclohexane,Custom_52,Custom_26	1075	cyclohexane,Custom_52,Custom_26	1	0	0.194	0.49	1	1	0.772	0.73	1	1	0.327	0.556	0	1	0.575	0.75	0	1	0.753	0.814	0	1	0.73	0.805	0	1	3	5	3659	[2100:6500]	1	0.479	0.576	1	0.31578947	2	0	0	1	0	6	0	-1	268.439	0	543.688
O=C(O)[C@@H](C)[C@@H](C)[C@H]1[C@H](C)CCCC1	cyclohexane,Custom_53,Custom_1	1076	cyclohexane,Custom_53,Custom_1	0	1	0.304	0.618	0	1	0.596	0.733	0	1	0.77	0.813	0	1	0.447	0.703	0	1	0.374	0.681	0	1	0.343	0.662	0	1	4	5	8853	[5000:16000]	1	0.536	0.49	1	0.42857143	0	0	0	1	0	3	0	-1	198.305	0	432.851
O=C(O)[C@@H](C)[C@@H](C)[C@H]1[C@H](CC)CCCC1	cyclohexane,Custom_53,Custom_3	1077	cyclohexane,Custom_53,Custom_3	0	1	0.324	0.574	0	1	0.508	0.713	0	1	0.384	0.675	0	1	0.493	0.722	0	1	0.389	0.679	0	1	0.352	0.647	0	1	4	5	8833	[5000:16000]	1	0.608	0.636	1	0.4	1	0	0	1	0	4	0	-1	212.331	0	456.747
O=C(O)[C@@H](C)[C@@H](C)[C@H]1[C@H](CCC)CCCC1	cyclohexane,Custom_53,Custom_4	1078	cyclohexane,Custom_53,Custom_4	0	1	0.315	0.573	0	1	0.541	0.729	0	1	0.377	0.644	0	1	0.536	0.721	0	1	0.406	0.68	0	1	0.725	0.834	0	1	4	5	8968	[5000:16000]	1	0.519	0.608	1	0.375	1	0	0	1	0	5	0	-1	226.358	0	488.314
O=C(O)[C@@H](C)[C@@H](C)[C@H]1[C@H](C(C)C)CCCC1	cyclohexane,Custom_53,Custom_5	1079	cyclohexane,Custom_53,Custom_5	0	1	0.296	0.561	0	1	0.582	0.749	0	1	0.365	0.638	0	1	0.531	0.724	0	1	0.394	0.678	0	1	0.347	0.638	0	1	4	5	8832	[5000:16000]	1	0.496	0.614	1	0.375	1	0	0	1	0	4	0	-1	226.358	0	469.035
O=C(O)[C@@H](C)[C@@H](C)[C@H]1[C@H](CCCC)CCCC1	cyclohexane,Custom_53,Custom_6	1080	cyclohexane,Custom_53,Custom_6	0	1	0.351	0.588	0	1	0.536	0.657	0	1	0.34	0.601	0	1	0.533	0.728	0	1	0.423	0.69	0	1	0.4	0.657	0	1	4	5	5375	[3000:9600]	1	0.69	0.639	1	0.35294118	1	0	0	1	0	6	0	-1	240.385	0	519.91
O=C(O)[C@@H](C)[C@@H](C)[C@H]1[C@H]([C@@H](C)CC)CCCC1	cyclohexane,Custom_53,Custom_7	1081	cyclohexane,Custom_53,Custom_7	0	1	0.59	0.711	0	1	0.496	0.706	0	1	0.345	0.615	0	1	0.531	0.723	0	1	0.446	0.658	0	1	0.376	0.671	0	1	4	5	5048	[2800:9000]	1	0.699	0.634	1	0.35294118	1	0	0	1	0	5	0	-1	240.385	0	490.641
O=C(O)[C@@H](C)[C@@H](C)[C@H]1[C@H](CC(C)C)CCCC1	cyclohexane,Custom_53,Custom_8	1082	cyclohexane,Custom_53,Custom_8	0	1	0.297	0.607	0	1	0.576	0.746	0	1	0.345	0.604	0	1	0.533	0.718	0	1	0.455	0.718	0	1	0.403	0.659	0	1	3	5	2555	[1400:4500]	1	0.699	0.623	1	0.35294118	1	0	0	1	0	5	0	-1	240.385	0	501.456
O=C(O)[C@@H](C)[C@@H](C)[C@@H]([C@@H]1C(C)(C)C)CCCC1	cyclohexane,Custom_53,Custom_9	1083	cyclohexane,Custom_53,Custom_9	1	1	0.598	0.708	0	1	0.51	0.658	1	1	0.369	0.571	0	1	0.434	0.647	0	1	0.394	0.683	0	1	0.343	0.63	0	1	4	5	9000	[5100:16000]	1	0.573	0.622	1	0.35294118	1	0	0	1	0	1	3	-1	240.385	0	493.012
O=C(O)[C@@H](C)[C@@H](C)[C@H]1[C@@H](CCCC1)CCCCC	cyclohexane,Custom_53,Custom_10	1084	cyclohexane,Custom_53,Custom_10	0	1	0.351	0.588	0	1	0.535	0.667	0	1	0.364	0.612	0	1	0.451	0.709	0	1	0.434	0.652	0	1	0.411	0.666	0	1	4	5	6643	[3700:12000]	1	0.47	0.709	1	0.33333333	1	0	0	1	0	7	0	-1	254.412	0	551.508
O=C(O)[C@@H](C)[C@@H](C)[C@H]1[C@H]([C@@H](C)CCC)CCCC1	cyclohexane,Custom_53,Custom_11	1085	cyclohexane,Custom_53,Custom_11	0	1	0.339	0.562	0	1	0.534	0.667	0	1	0.363	0.613	0	1	0.825	0.857	0	1	0.419	0.63	0	1	0.384	0.656	0	1	4	5	5584	[3100:9900]	1	0.433	0.571	1	0.33333333	1	0	0	1	0	6	0	-1	254.412	0	519.055
O=C(O)[C@@H](C)[C@@H](C)[C@H]1[C@H](C[C@@H](C)CC)CCCC1	cyclohexane,Custom_53,Custom_12	1086	cyclohexane,Custom_53,Custom_12	0	1	0.345	0.586	0	1	0.534	0.667	0	1	0.36	0.612	0	1	0.528	0.687	0	1	0.429	0.642	0	1	0.407	0.628	0	1	4	5	5584	[3100:9900]	1	0.519	0.595	1	0.33333333	1	0	0	1	0	6	0	-1	254.412	0	524.946
O=C(O)[C@@H](C)[C@@H](C)[C@H]1[C@H](CCC(C)C)CCCC1	cyclohexane,Custom_53,Custom_13	1087	cyclohexane,Custom_53,Custom_13	0	1	0.347	0.592	0	1	0.534	0.667	0	1	0.36	0.611	0	1	0.449	0.708	0	1	0.437	0.649	0	1	0.415	0.656	0	1	4	5	5585	[3100:9900]	1	0.537	0.595	1	0.33333333	1	0	0	1	0	6	0	-1	254.412	0	537.232
O=C(O)[C@@H](C)[C@@H](C)[C@H]1[C@H]([C@@H](C)C(C)C)CCCC1	cyclohexane,Custom_53,Custom_14	1088	cyclohexane,Custom_53,Custom_14	0	1	0.622	0.7	0	1	0.534	0.667	0	1	0.336	0.601	0	1	0.819	0.866	0	1	0.418	0.588	0	1	0.393	0.656	0	1	4	5	5210	[2900:9300]	1	0.436	0.575	1	0.33333333	1	0	0	1	0	5	0	-1	254.412	0	500.617
O=C(O)[C@@H](C)[C@@H](C)[C@H]1[C@H](CC(C)(C)C)CCCC1	cyclohexane,Custom_53,Custom_15	1089	cyclohexane,Custom_53,Custom_15	0	1	0.299	0.576	0	1	0.506	0.655	1	1	0.362	0.496	0	1	0.486	0.7	0	1	0.456	0.705	0	1	0.436	0.644	0	1	4	5	5251	[3000:9300]	1	0.444	0.579	1	0.33333333	0	0	0	1	0	2	0	-1	254.412	0	545.43
C1CCC[C@@H]([C@H](C)[C@H](C)C(=O)O)[C@@H]1C(C)(C)CC	cyclohexane,Custom_53,Custom_16	1090	cyclohexane,Custom_53,Custom_16	0	1	0.244	0.543	0	1	0.586	0.695	1	1	0.404	0.521	1	1	0.522	0.634	0	1	0.406	0.644	1	1	0.366	0.669	0	1	4	5	5251	[3000:9300]	1	0.436	0.577	1	0.33333333	2	0	0	1	0	5	0	-1	254.412	0	463.276
O=C(O)[C@@H](C)[C@@H](C)[C@H]1[C@@H](CCCC1)CCCCCC	cyclohexane,Custom_53,Custom_17	1091	cyclohexane,Custom_53,Custom_17	0	1	0.347	0.588	0	1	0.533	0.665	0	1	0.316	0.618	0	1	0.451	0.694	0	1	0.443	0.64	0	1	0.416	0.64	0	1	4	5	6673	[3800:12000]	1	0.48	0.736	1	0.31578947	1	0	0	1	0	8	0	-1	268.439	0	572.582
O=C(O)[C@@H](C)[C@@H](C)[C@H]1[C@@H](CCCC1)[C@@H](C)CCCC	cyclohexane,Custom_53,Custom_18	1092	cyclohexane,Custom_53,Custom_18	0	1	0.377	0.557	0	1	0.533	0.665	0	1	0.352	0.627	0	1	0.826	0.834	0	1	0.434	0.633	0	1	0.393	0.616	0	1	4	5	6754	[3800:12000]	1	0.527	0.717	1	0.31578947	1	0	0	1	0	7	0	-1	268.439	0	550.652
O=C(O)[C@@H](C)[C@@H](C)[C@H]1[C@@H](CCCC1)C[C@@H](C)CCC	cyclohexane,Custom_53,Custom_19	1093	cyclohexane,Custom_53,Custom_19	0	1	0.344	0.602	0	1	0.493	0.645	0	1	0.355	0.622	0	1	0.488	0.683	0	1	0.436	0.642	0	1	0.413	0.631	0	1	4	5	6754	[3800:12000]	1	0.431	0.696	1	0.31578947	1	0	0	1	0	7	0	-1	268.439	0	557.109
O=C(O)[C@@H](C)[C@@H](C)[C@H]1[C@@H](CCCC1)CC[C@H](C)CC	cyclohexane,Custom_53,Custom_20	1094	cyclohexane,Custom_53,Custom_20	0	1	0.637	0.708	0	1	0.573	0.685	0	1	0.654	0.767	0	1	0.45	0.664	0	1	0.446	0.64	0	1	0.414	0.639	0	1	4	5	6754	[3800:12000]	1	0.453	0.704	1	0.31578947	1	0	0	1	0	7	0	-1	268.439	0	562.565
O=C(O)[C@@H](C)[C@@H](C)[C@H]1[C@@H](CCCC1)CCCC(C)C	cyclohexane,Custom_53,Custom_21	1095	cyclohexane,Custom_53,Custom_21	0	1	0.309	0.625	0	1	0.533	0.665	0	1	0.354	0.617	0	1	0.451	0.666	0	1	0.445	0.643	0	1	0.424	0.673	0	1	4	5	6754	[3800:12000]	1	0.548	0.726	1	0.31578947	1	0	0	1	0	7	0	-1	268.439	0	570.72
O=C(O)[C@@H](C)[C@@H](C)[C@H]1[C@H]([C@@H](C)[C@@H](C)CC)CCCC1	cyclohexane,Custom_53,Custom_22	1096	cyclohexane,Custom_53,Custom_22	0	1	0.648	0.71	0	1	0.533	0.665	0	1	0.323	0.62	1	1	0.518	0.653	1	1	0.432	0.559	1	1	0.392	0.616	0	1	3	5	3156	[1800:5600]	1	0.429	0.574	1	0.31578947	1	0	0	1	0	6	0	-1	268.439	0	524.599
O=C(O)[C@@H](C)[C@@H](C)[C@H]1[C@H](C[C@@H](C)C(C)C)CCCC1	cyclohexane,Custom_53,Custom_23	1097	cyclohexane,Custom_53,Custom_23	0	1	0.673	0.698	0	1	0.533	0.665	0	1	0.319	0.619	0	1	0.446	0.656	0	1	0.439	0.603	0	1	0.445	0.616	0	1	3	5	3156	[1800:5600]	1	0.525	0.591	1	0.31578947	1	0	0	1	0	6	0	-1	268.439	0	530.067
C1CCC[C@@H]([C@H](C)[C@H](C)C(=O)O)[C@@H]1C(C)(C)CCC	cyclohexane,Custom_53,Custom_24	1098	cyclohexane,Custom_53,Custom_24	0	1	0.283	0.509	0	1	0.543	0.672	1	1	0.344	0.485	0	1	0.446	0.658	0	1	0.451	0.595	0	1	0.371	0.624	0	1	3	5	3100	[1700:5500]	1	0.479	0.577	1	0.31578947	1	0	0	1	0	6	0	-1	268.439	0	498.083
O=C(O)[C@@H](C)[C@@H](C)[C@H]1[C@H](CC(C)(C)CC)CCCC1	cyclohexane,Custom_53,Custom_25	1099	cyclohexane,Custom_53,Custom_25	1	1	0.288	0.548	0	1	0.503	0.652	1	1	0.338	0.487	1	1	0.522	0.688	0	1	0.432	0.633	1	1	0.445	0.613	0	1	3	5	3101	[1700:5500]	1	0.421	0.568	1	0.31578947	1	0	0	1	0	6	0	-1	268.439	0	524.801
O=C(O)[C@@H](C)[C@@H](C)[C@H]1[C@H](CCC(C)(C)C)CCCC1	cyclohexane,Custom_53,Custom_26	1100	cyclohexane,Custom_53,Custom_26	0	1	0.291	0.612	0	1	0.543	0.672	1	1	0.335	0.488	0	1	0.448	0.655	0	1	0.442	0.686	0	1	0.42	0.657	0	1	3	5	3102	[1700:5500]	1	0.485	0.586	1	0.31578947	1	0	0	1	0	6	0	-1	268.439	0	550.367
CC[C@@](C)(C(=O)O)[C@H]1[C@H](C)CCCC1	cyclohexane,Custom_54,Custom_1	1101	cyclohexane,Custom_54,Custom_1	0	1	0.29	0.577	0	1	0.593	0.703	0	1	0.871	0.754	0	1	0.44	0.709	0	1	0.427	0.713	0	1	0.7	0.843	0	1	4	5	8901	[5000:16000]	1	0.557	0.501	1	0.42857143	2	0	0	1	0	3	0	-1	198.305	0	408.127
CC[C@@](C)(C(=O)O)[C@H]1[C@H](CC)CCCC1	cyclohexane,Custom_54,Custom_3	1102	cyclohexane,Custom_54,Custom_3	0	1	0.279	0.563	0	1	0.593	0.701	0	1	0.452	0.659	0	1	0.443	0.703	0	1	0.769	0.88	0	1	0.78	0.878	0	1	3	5	2731	[1500:4900]	1	0.539	0.72	1	0.4	3	0	0	1	0	4	0	-1	212.331	0	423.949
CC[C@@](C)(C(=O)O)[C@H]1[C@H](CCC)CCCC1	cyclohexane,Custom_54,Custom_4	1103	cyclohexane,Custom_54,Custom_4	0	1	0.309	0.595	0	1	0.66	0.759	0	1	0.332	0.55	0	1	0.499	0.71	0	1	0.824	0.906	0	1	0.745	0.85	0	1	4	5	8945	[5000:16000]	1	0.452	0.586	1	0.375	2	0	0	1	0	5	0	-1	226.358	0	453.732
CC[C@@](C)(C(=O)O)[C@H]1[C@H](C(C)C)CCCC1	cyclohexane,Custom_54,Custom_5	1104	cyclohexane,Custom_54,Custom_5	0	1	0.303	0.597	0	1	0.635	0.723	1	1	0.367	0.584	0	1	0.442	0.693	0	1	0.808	0.894	0	1	0.829	0.898	0	1	4	5	8828	[5000:16000]	1	0.485	0.634	1	0.375	2	0	0	1	0	4	0	-1	226.358	0	440.301
CC[C@@](C)(C(=O)O)[C@H]1[C@H](CCCC)CCCC1	cyclohexane,Custom_54,Custom_6	1105	cyclohexane,Custom_54,Custom_6	0	1	0.343	0.535	0	1	0.591	0.699	1	1	0.405	0.522	0	1	0.449	0.69	0	1	0.49	0.727	0	1	0.805	0.873	0	1	4	5	5201	[2900:9200]	1	0.694	0.617	1	0.35294118	2	0	0	1	0	6	0	-1	240.385	0	487.331
CC[C@@](C)(C(=O)O)[C@H]1[C@H]([C@@H](C)CC)CCCC1	cyclohexane,Custom_54,Custom_7	1106	cyclohexane,Custom_54,Custom_7	0	1	0.261	0.553	0	1	0.591	0.698	1	1	0.404	0.522	0	1	0.486	0.687	0	1	0.823	0.888	0	1	0.795	0.866	0	1	4	5	5084	[2900:9000]	1	0.638	0.592	1	0.35294118	3	0	0	1	0	5	0	-1	240.385	0	450.849
CC[C@@](C)(C(=O)O)[C@H]1[C@H](CC(C)C)CCCC1	cyclohexane,Custom_54,Custom_8	1107	cyclohexane,Custom_54,Custom_8	0	1	0.262	0.551	0	1	0.551	0.678	1	1	0.41	0.524	0	1	0.491	0.711	0	1	0.79	0.884	0	1	0.368	0.645	0	1	4	5	5084	[2900:9000]	1	0.638	0.595	1	0.35294118	2	0	0	1	0	5	0	-1	240.385	0	472.693
CC[C@@](C)(C(=O)O)[C@H]1[C@H](C(C)(C)C)CCCC1	cyclohexane,Custom_54,Custom_9	1108	cyclohexane,Custom_54,Custom_9	0	1	0.652	0.676	1	1	0.727	0.707	1	1	0.412	0.647	0	1	0.424	0.643	0	1	0.434	0.682	0	1	0.463	0.697	0	1	3	5	2336	[1300:4200]	1	0.533	0.81	1	0.35294118	3	0	0	1	0	4	0	-1	240.385	0	442.748
CC[C@@](C)(C(=O)O)[C@H]1[C@@H](CCCC1)CCCCC	cyclohexane,Custom_54,Custom_10	1109	cyclohexane,Custom_54,Custom_10	0	1	0.34	0.572	0	1	0.586	0.695	1	1	0.358	0.491	0	1	0.487	0.678	0	1	0.419	0.697	0	1	0.472	0.699	0	1	4	5	5639	[3200:10000]	1	0.443	0.597	1	0.33333333	2	0	0	1	0	7	0	-1	254.412	0	516.926
CC[C@@](C)(C(=O)O)[C@H]1[C@H]([C@@H](C)CCC)CCCC1	cyclohexane,Custom_54,Custom_11	1110	cyclohexane,Custom_54,Custom_11	0	1	0.293	0.569	0	1	0.546	0.675	0	1	0.353	0.512	0	1	0.443	0.689	0	1	0.826	0.877	0	1	0.806	0.879	0	1	4	5	5307	[3000:9400]	1	0.47	0.585	1	0.33333333	2	0	0	1	0	6	0	-1	254.412	0	480.551
CC[C@@](C)(C(=O)O)[C@H]1[C@H](C[C@@H](C)CC)CCCC1	cyclohexane,Custom_54,Custom_12	1111	cyclohexane,Custom_54,Custom_12	0	1	0.334	0.569	0	1	0.546	0.675	0	1	0.35	0.515	0	1	0.447	0.7	0	1	0.414	0.636	0	1	0.465	0.696	0	1	4	5	5309	[3000:9400]	1	0.469	0.574	1	0.33333333	2	0	0	1	0	6	0	-1	254.412	0	486.995
CC[C@@](C)(C(=O)O)[C@H]1[C@H](CCC(C)C)CCCC1	cyclohexane,Custom_54,Custom_13	1112	cyclohexane,Custom_54,Custom_13	1	1	0.297	0.545	0	1	0.546	0.675	1	1	0.348	0.513	0	1	0.785	0.819	0	1	0.423	0.7	0	1	0.773	0.854	0	1	4	5	5310	[3000:9400]	1	0.447	0.572	1	0.33333333	2	0	0	1	0	6	0	-1	254.412	0	501.196
CC[C@@](C)(C(=O)O)[C@H]1[C@H]([C@@H](C)C(C)C)CCCC1	cyclohexane,Custom_54,Custom_14	1113	cyclohexane,Custom_54,Custom_14	0	1	0.251	0.546	0	1	0.586	0.695	1	1	0.404	0.519	0	1	0.481	0.665	0	1	0.492	0.725	0	1	0.492	0.713	0	1	4	5	5147	[2900:9200]	1	0.462	0.566	1	0.33333333	3	0	0	0	0	3	1	1	254.412	0	506.516
CC[C@@](C)(C(=O)O)[C@H]1[C@H](CC(C)(C)C)CCCC1	cyclohexane,Custom_54,Custom_15	1114	cyclohexane,Custom_54,Custom_15	1	1	0.235	0.493	1	1	0.81	0.748	1	1	0.364	0.604	0	1	0.441	0.686	0	1	0.41	0.685	0	1	0.371	0.638	0	1	4	5	5141	[2900:9100]	1	0.518	0.6	1	0.33333333	2	0	0	0	0	1	7	1	254.412	0	548.145
CC[C@@](C)(C(=O)O)[C@H]1[C@H](C(C)(C)CC)CCCC1	cyclohexane,Custom_54,Custom_16	1115	cyclohexane,Custom_54,Custom_16	0	1	0.616	0.691	1	1	0.73	0.708	1	1	0.379	0.631	1	1	0.472	0.618	0	1	0.784	0.861	1	1	0.726	0.821	0	1	4	5	5141	[2900:9100]	1	0.505	0.599	1	0.33333333	2	0	0	1	0	5	0	0	254.412	0	468.573
CC[C@@](C)(C(=O)O)[C@H]1[C@@H](CCCC1)CCCCCC	cyclohexane,Custom_54,Custom_17	1116	cyclohexane,Custom_54,Custom_17	0	1	0.337	0.571	0	1	0.582	0.692	1	1	0.341	0.487	0	1	0.786	0.82	0	1	0.423	0.655	0	1	0.396	0.62	0	1	4	5	6731	[3800:12000]	1	0.468	0.715	1	0.31578947	2	0	0	1	0	8	0	-1	268.439	0	550.525
CC[C@@](C)(C(=O)O)[C@H]1[C@@H](CCCC1)[C@@H](C)CCCC	cyclohexane,Custom_54,Custom_18	1117	cyclohexane,Custom_54,Custom_18	1	1	0.247	0.488	0	1	0.543	0.672	1	1	0.329	0.517	0	1	0.441	0.693	0	1	0.41	0.586	0	1	0.768	0.852	0	1	3	5	3208	[1800:5700]	1	0.499	0.602	1	0.31578947	2	0	0	1	0	7	0	-1	268.439	0	513.528
CC[C@@](C)(C(=O)O)[C@H]1[C@@H](CCCC1)C[C@@H](C)CCC	cyclohexane,Custom_54,Custom_19	1118	cyclohexane,Custom_54,Custom_19	0	1	0.294	0.516	0	1	0.543	0.672	0	1	0.335	0.522	0	1	0.445	0.697	0	1	0.419	0.649	0	1	0.398	0.588	0	1	3	5	3210	[1800:5700]	1	0.499	0.603	1	0.31578947	2	0	0	1	0	7	0	-1	268.439	0	527.726
CC[C@@](C)(C(=O)O)[C@H]1[C@@H](CCCC1)CC[C@H](C)CC	cyclohexane,Custom_54,Custom_20	1119	cyclohexane,Custom_54,Custom_20	0	1	0.295	0.568	0	1	0.543	0.672	0	1	0.333	0.521	1	1	0.826	0.784	0	1	0.428	0.641	1	1	0.471	0.692	0	1	3	5	3211	[1800:5700]	1	0.463	0.6	1	0.31578947	2	0	0	1	0	7	0	-1	268.439	0	526.854
CC[C@@](C)(C(=O)O)[C@H]1[C@@H](CCCC1)CCCC(C)C	cyclohexane,Custom_54,Custom_21	1120	cyclohexane,Custom_54,Custom_21	1	1	0.298	0.545	0	1	0.583	0.692	1	1	0.339	0.518	0	1	0.786	0.793	0	1	0.429	0.659	0	1	0.409	0.658	0	1	3	5	3212	[1800:5700]	1	0.458	0.6	1	0.31578947	2	0	0	1	0	7	0	-1	268.439	0	536.934
CC[C@@](C)(C(=O)O)[C@H]1[C@H]([C@@H](C)[C@@H](C)CC)CCCC1	cyclohexane,Custom_54,Custom_22	1121	cyclohexane,Custom_54,Custom_22	0	1	0.249	0.54	0	1	0.543	0.672	0	1	0.339	0.512	0	1	0.479	0.658	0	1	0.453	0.623	0	1	0.722	0.813	0	1	3	5	2824	[1600:5000]	1	0.496	0.584	1	0.31578947	3	0	0	0	0	4	4	1	268.439	0	521.181
CC[C@@](C)(C(=O)O)[C@H]1[C@H](C[C@@H](C)C(C)C)CCCC1	cyclohexane,Custom_54,Custom_23	1122	cyclohexane,Custom_54,Custom_23	0	1	0.25	0.544	0	1	0.543	0.672	1	1	0.334	0.489	0	1	0.525	0.69	0	1	0.426	0.585	0	1	0.428	0.671	0	1	3	5	2826	[1600:5000]	1	0.437	0.571	1	0.31578947	2	0	0	1	0	6	0	-1	268.439	0	558.166
CC[C@@](C)(C(=O)O)[C@H]1[C@H](C(C)(C)CCC)CCCC1	cyclohexane,Custom_54,Custom_24	1123	cyclohexane,Custom_54,Custom_24	0	1	0.301	0.535	1	1	0.732	0.71	1	1	0.342	0.587	0	1	0.437	0.658	0	1	0.746	0.843	0	1	0.77	0.849	0	1	3	5	3567	[2000:6300]	1	0.451	0.572	1	0.31578947	2	0	0	1	0	6	0	-1	268.439	0	495.485
CC[C@@](C)(C(=O)O)[C@H]1[C@H](CC(C)(C)CC)CCCC1	cyclohexane,Custom_54,Custom_25	1124	cyclohexane,Custom_54,Custom_25	0	1	0.273	0.53	1	1	0.732	0.71	1	1	0.326	0.555	0	1	0.483	0.701	1	1	0.413	0.567	1	1	0.387	0.647	0	1	3	5	3568	[2000:6300]	1	0.44	0.572	1	0.31578947	2	0	0	1	0	6	0	-1	268.439	0	493.405
CC[C@@](C)(C(=O)O)[C@H]1[C@H](CCC(C)(C)C)CCCC1	cyclohexane,Custom_54,Custom_26	1125	cyclohexane,Custom_54,Custom_26	0	1	0.19	0.538	1	1	0.732	0.71	1	1	0.319	0.55	1	1	0.829	0.795	0	1	0.428	0.649	1	1	0.477	0.688	0	1	3	5	3569	[2000:6300]	1	0.511	0.581	1	0.31578947	2	0	0	1	0	6	0	-1	268.439	0	533.508
O=C(O)C[C@@H]1C[C@H](C)CC1	cyclopentane,Custom_38,Custom_1	1126	cyclopentane,Custom_38,Custom_1	0	1	0.365	0.673	0	1	0.468	0.699	0	1	0.398	0.659	0	1	0.446	0.718	0	1	0.288	0.639	0	1	0.261	0.627	0	1	3	5	2816	[1600:5000]	1	0.496	0.736	1	0.5	1	0	0	1	0	2	0	-1	142.197	0	362.877
O=C(O)C[C@@H]1C[C@H](CC)CC1	cyclopentane,Custom_38,Custom_3	1127	cyclopentane,Custom_38,Custom_3	0	1	0.397	0.677	0	1	0.464	0.688	0	1	0.77	0.862	0	1	0.492	0.741	0	1	0.358	0.674	0	1	0.635	0.818	0	1	3	5	2444	[1400:4300]	1	0.472	0.506	1	0.45454545	1	0	0	1	0	3	0	-1	156.224	0	387.562
O=C(O)C[C@@H]1C[C@@H](CC1)CCC	cyclopentane,Custom_38,Custom_4	1128	cyclopentane,Custom_38,Custom_4	0	1	0.385	0.656	0	1	0.58	0.719	0	1	0.798	0.857	0	1	0.455	0.696	0	1	0.391	0.681	0	1	0.275	0.624	0	1	4	5	8787	[4900:16000]	1	0.456	0.518	1	0.41666667	1	0	0	1	0	4	0	-1	170.251	0	419.285
O=C(O)C[C@@H](CC1)C[C@@H]1C(C)C	cyclopentane,Custom_38,Custom_5	1129	cyclopentane,Custom_38,Custom_5	0	1	0.392	0.663	0	1	0.55	0.725	0	1	0.771	0.857	0	1	0.451	0.705	0	1	0.338	0.669	0	1	0.316	0.639	0	1	3	5	2729	[1500:4900]	1	0.437	0.494	1	0.41666667	0	0	0	1	0	3	0	-1	170.251	0	408.112
O=C(O)C[C@@H]1C[C@@H](CC1)CCCC	cyclopentane,Custom_38,Custom_6	1130	cyclopentane,Custom_38,Custom_6	0	1	0.36	0.649	0	1	0.54	0.721	0	1	0.798	0.84	0	1	0.456	0.723	0	1	0.396	0.698	0	1	0.363	0.669	0	1	4	5	8974	[5000:16000]	1	0.448	0.523	1	0.38461538	1	0	0	1	0	5	0	-1	184.278	0	450.731
O=C(O)C[C@@H](CC1)C[C@@H]1[C@H](C)CC	cyclopentane,Custom_38,Custom_7	1131	cyclopentane,Custom_38,Custom_7	0	1	0.332	0.638	0	1	0.541	0.722	0	1	0.808	0.862	0	1	0.455	0.702	0	1	0.376	0.675	0	1	0.317	0.642	0	1	4	5	8944	[5000:16000]	1	0.427	0.497	1	0.38461538	1	0	0	1	0	4	0	-1	184.278	0	433.122
O=C(O)C[C@@H]1C[C@@H](CC1)CC(C)C	cyclopentane,Custom_38,Custom_8	1132	cyclopentane,Custom_38,Custom_8	0	1	0.278	0.59	0	1	0.461	0.682	0	1	0.759	0.83	0	1	0.457	0.714	0	1	0.34	0.67	0	1	0.295	0.637	0	1	4	5	8944	[5000:16000]	1	0.429	0.499	1	0.38461538	1	0	0	1	0	4	0	-1	184.278	0	437.681
O=C(O)C[C@@H](CC1)C[C@@H]1C(C)(C)C	cyclopentane,Custom_38,Custom_9	1133	cyclopentane,Custom_38,Custom_9	1	1	0.328	0.535	0	1	0.451	0.71	1	1	0.314	0.631	0	1	0.433	0.701	0	1	0.312	0.656	0	1	0.279	0.617	0	1	4	5	8886	[5000:16000]	1	0.442	0.761	1	0.38461538	0	0	0	1	0	3	0	-1	184.278	0	417.267
O=C(O)C[C@@H]1C[C@@H](CC1)CCCCC	cyclopentane,Custom_38,Custom_10	1134	cyclopentane,Custom_38,Custom_10	0	1	0.376	0.659	0	1	0.57	0.747	0	1	0.388	0.667	0	1	0.506	0.716	0	1	0.413	0.691	0	1	0.388	0.681	0	1	4	5	5249	[3000:9300]	1	0.444	0.532	1	0.35714286	1	0	0	1	0	6	0	-1	198.305	0	484.44
O=C(O)C[C@@H](CC1)C[C@@H]1[C@@H](C)CCC	cyclopentane,Custom_38,Custom_11	1135	cyclopentane,Custom_38,Custom_11	0	1	0.32	0.631	0	1	0.531	0.727	0	1	0.428	0.68	0	1	0.454	0.712	0	1	0.435	0.712	0	1	0.715	0.839	0	1	4	5	8926	[5000:16000]	1	0.599	0.515	1	0.35714286	1	0	0	1	0	5	0	-1	198.305	0	464.56
O=C(O)C[C@@H]1C[C@@H](CC1)C[C@@H](C)CC	cyclopentane,Custom_38,Custom_12	1136	cyclopentane,Custom_38,Custom_12	0	1	0.361	0.651	0	1	0.571	0.747	0	1	0.425	0.68	0	1	0.455	0.707	0	1	0.398	0.699	0	1	0.35	0.662	0	1	4	5	8926	[5000:16000]	1	0.554	0.497	1	0.35714286	1	0	0	1	0	5	0	-1	198.305	0	460.441
O=C(O)C[C@@H]1C[C@@H](CC1)CCC(C)C	cyclopentane,Custom_38,Custom_13	1137	cyclopentane,Custom_38,Custom_13	0	1	0.634	0.786	0	1	0.531	0.727	0	1	0.427	0.681	0	1	0.458	0.709	0	1	0.402	0.696	0	1	0.358	0.666	0	1	4	5	8927	[5000:16000]	1	0.552	0.489	1	0.35714286	1	0	0	1	0	5	0	-1	198.305	0	468.226
O=C(O)C[C@@H](CC1)C[C@@H]1[C@@H](C)C(C)C	cyclopentane,Custom_38,Custom_14	1138	cyclopentane,Custom_38,Custom_14	0	1	0.296	0.629	0	1	0.531	0.727	0	1	0.776	0.813	0	1	0.447	0.708	0	1	0.374	0.678	0	1	0.335	0.645	0	1	4	5	8882	[5000:16000]	1	0.513	0.485	1	0.35714286	0	0	0	1	0	4	0	-1	198.305	0	447.681
O=C(O)C[C@@H]1C[C@@H](CC1)CC(C)(C)C	cyclopentane,Custom_38,Custom_15	1139	cyclopentane,Custom_38,Custom_15	0	1	0.243	0.591	0	1	0.453	0.709	0	1	0.302	0.62	0	1	0.45	0.71	0	1	0.331	0.661	0	1	0.292	0.636	0	1	4	5	8961	[5000:16000]	1	0.581	0.545	1	0.35714286	1	0	0	1	0	4	0	-1	198.305	0	428.153
O=C(O)C[C@@H](CC1)C[C@@H]1C(C)(C)CC	cyclopentane,Custom_38,Custom_16	1140	cyclopentane,Custom_38,Custom_16	0	1	0.333	0.573	0	1	0.533	0.749	0	1	0.308	0.623	0	1	0.477	0.724	0	1	0.352	0.676	0	1	0.312	0.635	0	1	4	5	8960	[5000:16000]	1	0.602	0.54	1	0.35714286	1	0	0	1	0	4	0	-1	198.305	0	436.012
O=C(O)C[C@@H]1C[C@@H](CC1)CCCCCC	cyclopentane,Custom_38,Custom_17	1141	cyclopentane,Custom_38,Custom_17	0	1	0.365	0.664	0	1	0.523	0.725	0	1	0.395	0.675	0	1	0.51	0.74	0	1	0.424	0.692	0	1	0.399	0.683	0	1	4	5	6231	[3500:11000]	1	0.426	0.489	1	0.33333333	1	0	0	1	0	7	0	-1	212.331	0	515.803
O=C(O)C[C@@H](CC1)C[C@@H]1[C@@H](C)CCCC	cyclopentane,Custom_38,Custom_18	1142	cyclopentane,Custom_38,Custom_18	0	1	0.298	0.638	0	1	0.483	0.705	0	1	0.381	0.665	0	1	0.459	0.714	0	1	0.415	0.689	0	1	0.739	0.86	0	1	4	5	5095	[2900:9100]	1	0.457	0.523	1	0.33333333	1	0	0	1	0	6	0	-1	212.331	0	496.347
O=C(O)C[C@@H]1C[C@@H](CC1)C[C@@H](C)CCC	cyclopentane,Custom_38,Custom_19	1143	cyclopentane,Custom_38,Custom_19	0	1	0.624	0.791	0	1	0.483	0.705	0	1	0.375	0.662	0	1	0.462	0.706	0	1	0.41	0.696	0	1	0.377	0.673	0	1	4	5	5095	[2900:9100]	1	0.436	0.513	1	0.33333333	1	0	0	1	0	6	0	-1	212.331	0	493.592
O=C(O)C[C@@H]1C[C@@H](CC1)CC[C@H](C)CC	cyclopentane,Custom_38,Custom_20	1144	cyclopentane,Custom_38,Custom_20	0	1	0.321	0.66	0	1	0.483	0.705	0	1	0.374	0.661	0	1	0.799	0.874	0	1	0.416	0.684	0	1	0.383	0.679	0	1	4	5	5095	[2900:9100]	1	0.434	0.513	1	0.33333333	1	0	0	1	0	6	0	-1	212.331	0	492.356
O=C(O)C[C@@H]1C[C@@H](CC1)CCCC(C)C	cyclopentane,Custom_38,Custom_21	1145	cyclopentane,Custom_38,Custom_21	0	1	0.63	0.803	0	1	0.483	0.705	0	1	0.378	0.663	0	1	0.586	0.743	0	1	0.422	0.692	0	1	0.396	0.682	0	1	4	5	5095	[2900:9100]	1	0.43	0.516	1	0.33333333	1	0	0	1	0	6	0	-1	212.331	0	500.257
O=C(O)C[C@@H](CC1)C[C@@H]1[C@@H](C)[C@@H](C)CC	cyclopentane,Custom_38,Custom_22	1146	cyclopentane,Custom_38,Custom_22	0	1	0.264	0.621	0	1	0.562	0.745	0	1	0.384	0.665	0	1	0.833	0.873	0	1	0.406	0.681	0	1	0.371	0.674	0	1	4	5	8853	[5000:16000]	1	0.583	0.751	1	0.33333333	1	0	0	1	0	5	0	-1	212.331	0	472.004
O=C(O)C[C@@H]1C[C@@H](CC1)C[C@@H](C)C(C)C	cyclopentane,Custom_38,Custom_23	1147	cyclopentane,Custom_38,Custom_23	0	1	0.305	0.643	0	1	0.482	0.705	0	1	0.39	0.669	0	1	0.453	0.695	0	1	0.45	0.719	0	1	0.373	0.676	0	1	4	5	8855	[5000:16000]	1	0.503	0.719	1	0.33333333	1	0	0	1	0	5	0	-1	212.331	0	480.177
O=C(O)C[C@@H](CC1)C[C@@H]1C(C)(C)CCC	cyclopentane,Custom_38,Custom_24	1148	cyclopentane,Custom_38,Custom_24	0	1	0.313	0.59	0	1	0.573	0.768	0	1	0.3	0.618	0	1	0.49	0.705	0	1	0.382	0.673	0	1	0.358	0.643	0	1	4	5	8913	[5000:16000]	1	0.434	0.468	1	0.33333333	1	0	0	1	0	5	0	-1	212.331	0	467.58
O=C(O)C[C@@H]1C[C@@H](CC1)CC(C)(C)CC	cyclopentane,Custom_38,Custom_25	1149	cyclopentane,Custom_38,Custom_25	0	1	0.615	0.768	0	1	0.493	0.728	0	1	0.293	0.615	0	1	0.492	0.705	0	1	0.389	0.694	0	1	0.317	0.634	0	1	4	5	8914	[5000:16000]	1	0.526	0.476	1	0.33333333	1	0	0	1	0	5	0	-1	212.331	0	463.256
O=C(O)C[C@@H]1C[C@@H](CC1)CCC(C)(C)C	cyclopentane,Custom_38,Custom_26	1150	cyclopentane,Custom_38,Custom_26	0	1	0.299	0.64	0	1	0.533	0.748	0	1	0.332	0.639	0	1	0.458	0.699	0	1	0.4	0.695	0	1	0.34	0.653	0	1	4	5	8915	[5000:16000]	1	0.507	0.47	1	0.33333333	1	0	0	1	0	5	0	-1	212.331	0	484.683
O=C(O)CC[C@@H]1C[C@H](C)CC1	cyclopentane,Custom_39,Custom_1	1151	cyclopentane,Custom_39,Custom_1	0	1	0.348	0.646	0	1	0.464	0.688	0	1	0.432	0.69	0	1	0.786	0.877	0	1	0.311	0.651	0	1	0.305	0.653	0	1	3	5	2810	[1600:5000]	1	0.565	0.739	1	0.45454545	0	0	0	1	0	3	0	-1	156.224	0	393.217
O=C(O)CC[C@@H]1C[C@H](CC)CC1	cyclopentane,Custom_39,Custom_3	1152	cyclopentane,Custom_39,Custom_3	0	1	0.343	0.644	0	1	0.58	0.719	0	1	0.793	0.857	0	1	0.454	0.711	0	1	0.367	0.674	0	1	0.315	0.648	0	1	4	5	8931	[5000:16000]	1	0.498	0.502	1	0.41666667	0	0	0	1	0	4	0	-1	170.251	0	418.813
O=C(O)CC[C@@H]1C[C@@H](CC1)CCC	cyclopentane,Custom_39,Custom_4	1153	cyclopentane,Custom_39,Custom_4	0	1	0.368	0.656	0	1	0.54	0.721	0	1	0.795	0.839	0	1	0.464	0.705	0	1	0.384	0.692	0	1	0.359	0.664	0	1	4	5	8974	[5000:16000]	1	0.645	0.57	1	0.38461538	1	0	0	1	0	5	0	-1	184.278	0	451.785
O=C(O)CC[C@@H](CC1)C[C@@H]1C(C)C	cyclopentane,Custom_39,Custom_5	1154	cyclopentane,Custom_39,Custom_5	0	1	0.351	0.646	0	1	0.541	0.722	0	1	0.77	0.836	0	1	0.453	0.712	0	1	0.37	0.676	0	1	0.296	0.629	0	1	4	5	8944	[5000:16000]	1	0.427	0.51	1	0.38461538	0	0	0	1	0	4	0	-1	184.278	0	439.308
O=C(O)CC[C@@H]1C[C@@H](CC1)CCCC	cyclopentane,Custom_39,Custom_6	1155	cyclopentane,Custom_39,Custom_6	0	1	0.336	0.657	0	1	0.49	0.707	0	1	0.389	0.668	0	1	0.801	0.88	0	1	0.396	0.698	0	1	0.379	0.68	0	1	4	5	5249	[3000:9300]	1	0.448	0.532	1	0.35714286	1	0	0	1	0	6	0	-1	198.305	0	482.742
O=C(O)CC[C@@H](CC1)C[C@@H]1[C@H](C)CC	cyclopentane,Custom_39,Custom_7	1156	cyclopentane,Custom_39,Custom_7	0	1	0.3	0.639	0	1	0.491	0.707	0	1	0.426	0.68	0	1	0.832	0.886	0	1	0.385	0.676	0	1	0.349	0.633	0	1	4	5	8908	[5000:16000]	1	0.534	0.488	1	0.35714286	1	0	0	1	0	5	0	-1	198.305	0	464.553
O=C(O)CC[C@@H](CC1)C[C@@H]1CC(C)C	cyclopentane,Custom_39,Custom_8	1157	cyclopentane,Custom_39,Custom_8	0	1	0.616	0.787	0	1	0.491	0.707	0	1	0.426	0.682	0	1	0.494	0.72	0	1	0.389	0.685	0	1	0.357	0.666	0	1	4	5	8909	[5000:16000]	1	0.539	0.487	1	0.35714286	1	0	0	1	0	5	0	-1	198.305	0	468.411
O=C(O)CC[C@@H](CC1)C[C@@H]1C(C)(C)C	cyclopentane,Custom_39,Custom_9	1158	cyclopentane,Custom_39,Custom_9	1	1	0.321	0.517	0	1	0.493	0.729	1	1	0.307	0.622	0	1	0.479	0.704	0	1	0.362	0.676	0	1	0.289	0.628	0	1	4	5	8949	[5000:16000]	1	0.425	0.5	1	0.35714286	0	0	0	1	0	4	0	-1	198.305	0	448.515
O=C(O)CC[C@@H]1C[C@@H](CC1)CCCCC	cyclopentane,Custom_39,Custom_10	1159	cyclopentane,Custom_39,Custom_10	0	1	0.36	0.671	0	1	0.523	0.725	0	1	0.393	0.674	0	1	0.846	0.912	0	1	0.416	0.699	0	1	0.399	0.696	0	1	4	5	6236	[3500:11000]	1	0.539	0.499	1	0.33333333	1	0	0	1	0	7	0	-1	212.331	0	517.234
O=C(O)CC[C@@H](CC1)C[C@@H]1[C@@H](C)CCC	cyclopentane,Custom_39,Custom_11	1160	cyclopentane,Custom_39,Custom_11	0	1	0.3	0.64	0	1	0.483	0.705	0	1	0.376	0.667	0	1	0.841	0.88	0	1	0.409	0.683	0	1	0.407	0.661	0	1	4	5	5094	[2900:9100]	1	0.52	0.777	1	0.33333333	1	0	0	1	0	6	0	-1	212.331	0	495.807
O=C(O)CC[C@@H](CC1)C[C@@H]1C[C@@H](C)CC	cyclopentane,Custom_39,Custom_12	1161	cyclopentane,Custom_39,Custom_12	0	1	0.347	0.664	0	1	0.523	0.725	0	1	0.374	0.666	0	1	0.836	0.897	0	1	0.406	0.693	0	1	0.424	0.685	0	1	4	5	5094	[2900:9100]	1	0.458	0.762	1	0.33333333	1	0	0	1	0	6	0	-1	212.331	0	492.24
O=C(O)CC[C@@H]1C[C@@H](CC1)CCC(C)C	cyclopentane,Custom_39,Custom_13	1162	cyclopentane,Custom_39,Custom_13	0	1	0.638	0.808	0	1	0.523	0.725	0	1	0.379	0.668	0	1	0.804	0.862	0	1	0.4	0.687	0	1	0.387	0.687	0	1	4	5	5094	[2900:9100]	1	0.525	0.779	1	0.33333333	1	0	0	1	0	6	0	-1	212.331	0	501.563
O=C(O)CC[C@@H](CC1)C[C@@H]1[C@@H](C)C(C)C	cyclopentane,Custom_39,Custom_14	1163	cyclopentane,Custom_39,Custom_14	0	1	0.271	0.616	0	1	0.522	0.725	0	1	0.393	0.675	0	1	0.869	0.893	0	1	0.407	0.677	0	1	0.378	0.663	0	1	4	5	8862	[5000:16000]	1	0.506	0.714	1	0.33333333	1	0	0	1	0	5	0	-1	212.331	0	478.503
O=C(O)CC[C@@H](CC1)C[C@@H]1CC(C)(C)C	cyclopentane,Custom_39,Custom_15	1164	cyclopentane,Custom_39,Custom_15	0	1	0.244	0.611	0	1	0.493	0.728	0	1	0.33	0.638	0	1	0.787	0.861	0	1	0.392	0.691	0	1	0.348	0.649	0	1	4	5	8918	[5000:16000]	1	0.509	0.467	1	0.33333333	1	0	0	1	0	5	0	-1	212.331	0	458.497
O=C(O)CC[C@@H](CC1)C[C@@H]1C(C)(C)CC	cyclopentane,Custom_39,Custom_16	1165	cyclopentane,Custom_39,Custom_16	0	1	0.272	0.554	0	1	0.493	0.728	0	1	0.294	0.615	0	1	0.861	0.881	0	1	0.384	0.681	0	1	0.325	0.628	0	1	4	5	8917	[5000:16000]	1	0.455	0.443	1	0.33333333	1	0	0	1	0	5	0	-1	212.331	0	467.259
O=C(O)CC[C@@H]1C[C@@H](CC1)CCCCCC	cyclopentane,Custom_39,Custom_17	1166	cyclopentane,Custom_39,Custom_17	0	1	0.309	0.654	0	1	0.476	0.703	0	1	0.387	0.641	0	1	0.512	0.739	0	1	0.428	0.705	0	1	0.411	0.706	0	1	4	5	5243	[2900:9300]	1	0.397	0.477	1	0.3125	1	0	0	1	0	8	0	-1	226.358	0	539.813
O=C(O)CC[C@@H](CC1)C[C@@H]1[C@@H](C)CCCC	cyclopentane,Custom_39,Custom_18	1167	cyclopentane,Custom_39,Custom_18	0	1	0.279	0.639	0	1	0.476	0.703	0	1	0.372	0.655	0	1	0.46	0.714	0	1	0.428	0.688	0	1	0.386	0.666	0	1	4	5	6236	[3500:11000]	1	0.524	0.502	1	0.3125	1	0	0	1	0	7	0	-1	226.358	0	527.403
O=C(O)CC[C@@H](CC1)C[C@@H]1C[C@@H](C)CCC	cyclopentane,Custom_39,Custom_19	1168	cyclopentane,Custom_39,Custom_19	0	1	0.324	0.651	0	1	0.516	0.723	0	1	0.371	0.653	0	1	0.462	0.72	0	1	0.418	0.695	0	1	0.405	0.686	0	1	4	5	6236	[3500:11000]	1	0.468	0.489	1	0.3125	1	0	0	1	0	7	0	-1	226.358	0	524.814
O=C(O)CC[C@@H]1C[C@@H](CC1)CC[C@H](C)CC	cyclopentane,Custom_39,Custom_20	1169	cyclopentane,Custom_39,Custom_20	0	1	0.331	0.655	0	1	0.476	0.703	0	1	0.369	0.652	0	1	0.46	0.7	0	1	0.415	0.66	0	1	0.401	0.691	0	1	4	5	6237	[3500:11000]	1	0.457	0.488	1	0.3125	1	0	0	1	0	7	0	-1	226.358	0	526.559
O=C(O)CC[C@@H]1C[C@@H](CC1)CCCC(C)C	cyclopentane,Custom_39,Custom_21	1170	cyclopentane,Custom_39,Custom_21	0	1	0.634	0.806	0	1	0.516	0.723	0	1	0.371	0.654	0	1	0.469	0.719	0	1	0.419	0.668	0	1	0.403	0.691	0	1	4	5	6237	[3500:11000]	1	0.469	0.49	1	0.3125	1	0	0	1	0	7	0	-1	226.358	0	532.522
O=C(O)CC[C@@H](CC1)C[C@@H]1[C@@H](C)[C@@H](C)CC	cyclopentane,Custom_39,Custom_22	1171	cyclopentane,Custom_39,Custom_22	0	1	0.248	0.591	0	1	0.516	0.723	0	1	0.375	0.656	0	1	0.837	0.872	0	1	0.426	0.687	0	1	0.391	0.675	0	1	4	5	5494	[3100:9800]	1	0.525	0.617	1	0.3125	1	0	0	1	0	6	0	-1	226.358	0	502.766
O=C(O)CC[C@@H](CC1)C[C@@H]1C[C@@H](C)C(C)C	cyclopentane,Custom_39,Custom_23	1172	cyclopentane,Custom_39,Custom_23	0	1	0.278	0.639	0	1	0.476	0.703	0	1	0.376	0.657	0	1	0.454	0.686	0	1	0.448	0.701	0	1	0.425	0.686	0	1	4	5	5493	[3100:9800]	1	0.65	0.633	1	0.3125	1	0	0	1	0	6	0	-1	226.358	0	511.743
O=C(O)CC[C@@H](CC1)C[C@@H]1C(C)(C)CCC	cyclopentane,Custom_39,Custom_24	1173	cyclopentane,Custom_39,Custom_24	0	1	0.301	0.587	0	1	0.573	0.767	0	1	0.323	0.634	0	1	0.489	0.702	0	1	0.401	0.691	0	1	0.357	0.627	0	1	4	5	5702	[3200:10000]	1	0.455	0.59	1	0.3125	1	0	0	1	0	6	0	-1	226.358	0	500.315
O=C(O)CC[C@@H](CC1)C[C@@H]1CC(C)(C)CC	cyclopentane,Custom_39,Custom_25	1174	cyclopentane,Custom_39,Custom_25	0	1	0.57	0.747	0	1	0.533	0.747	0	1	0.319	0.633	0	1	0.874	0.897	0	1	0.449	0.719	0	1	0.749	0.838	0	1	4	5	5695	[3200:10000]	1	0.542	0.615	1	0.3125	1	0	0	1	0	6	0	-1	226.358	0	494.686
O=C(O)CC[C@@H]1C[C@@H](CC1)CCC(C)(C)C	cyclopentane,Custom_39,Custom_26	1175	cyclopentane,Custom_39,Custom_26	0	1	0.286	0.634	0	1	0.533	0.747	0	1	0.316	0.632	0	1	0.463	0.684	0	1	0.399	0.676	0	1	0.412	0.68	0	1	4	5	5689	[3200:10000]	1	0.545	0.616	1	0.3125	1	0	0	1	0	6	0	-1	226.358	0	517.574
O=C(O)[C@@H](C)[C@@H]1C[C@H](C)CC1	cyclopentane,,Custom_1	1176	cyclopentane,,Custom_1	0	1	0.312	0.647	0	1	0.505	0.708	0	1	0.413	0.655	0	1	0.447	0.707	0	1	0.34	0.67	0	1	0.301	0.641	0	1	3	5	2498	[1400:4400]	1	0.51	0.722	1	0.45454545	0	0	0	1	0	2	0	-1	156.224	0	381.712
O=C(O)[C@@H](C)[C@@H]1C[C@H](CC)CC1	cyclopentane,,Custom_3	1177	cyclopentane,,Custom_3	0	1	0.339	0.658	0	1	0.51	0.705	0	1	0.459	0.701	0	1	0.451	0.709	0	1	0.351	0.676	0	1	0.335	0.652	0	1	3	5	2742	[1500:4900]	1	0.42	0.494	1	0.41666667	0	0	0	1	0	3	0	-1	170.251	0	407.307
O=C(O)[C@@H](C)[C@@H]1C[C@@H](CC1)CCC	cyclopentane,,Custom_4	1178	cyclopentane,,Custom_4	0	1	0.338	0.641	0	1	0.541	0.722	0	1	0.763	0.823	0	1	0.504	0.736	0	1	0.388	0.689	0	1	0.679	0.825	0	1	4	5	8943	[5000:16000]	1	0.428	0.51	1	0.38461538	1	0	0	1	0	4	0	-1	184.278	0	436.319
O=C(O)[C@@H](C)[C@@H]1C[C@H](C(C)C)CC1	cyclopentane,,Custom_5	1179	cyclopentane,,Custom_5	0	1	0.34	0.649	0	1	0.501	0.71	0	1	0.436	0.663	0	1	0.452	0.704	0	1	0.356	0.664	0	1	0.342	0.655	0	1	4	5	8953	[5000:16000]	1	0.46	0.505	1	0.38461538	0	0	0	1	0	3	0	-1	184.278	0	427.428
O=C(O)[C@@H](C)[C@@H]1C[C@@H](CC1)CCCC	cyclopentane,,Custom_6	1180	cyclopentane,,Custom_6	0	1	0.322	0.65	0	1	0.491	0.707	0	1	0.43	0.666	0	1	0.459	0.714	0	1	0.401	0.686	0	1	0.381	0.651	0	1	4	5	8914	[5000:16000]	1	0.533	0.488	1	0.35714286	1	0	0	1	0	5	0	-1	198.305	0	467.917
O=C(O)[C@@H](C)[C@@H]1C[C@@H](CC1)[C@H](C)CC	cyclopentane,,Custom_7	1181	cyclopentane,,Custom_7	0	1	0.312	0.624	0	1	0.531	0.727	0	1	0.726	0.805	0	1	0.448	0.714	0	1	0.388	0.689	0	1	0.389	0.688	0	1	4	5	8883	[5000:16000]	1	0.563	0.492	1	0.35714286	1	0	0	1	0	4	0	-1	198.305	0	452.673
O=C(O)[C@@H](C)[C@@H]1C[C@@H](CC1)CC(C)C	cyclopentane,,Custom_8	1182	cyclopentane,,Custom_8	0	1	0.278	0.609	0	1	0.531	0.727	0	1	0.469	0.683	0	1	0.459	0.719	0	1	0.384	0.692	0	1	0.383	0.672	0	1	4	5	8883	[5000:16000]	1	0.54	0.486	1	0.35714286	1	0	0	1	0	4	0	-1	198.305	0	455.924
O=C(O)[C@@H](C)[C@@H](CC1)C[C@@H]1C(C)(C)C	cyclopentane,,Custom_9	1183	cyclopentane,,Custom_9	1	1	0.316	0.513	0	1	0.495	0.73	1	1	0.298	0.623	0	1	0.436	0.7	0	1	0.403	0.686	0	1	0.354	0.662	0	1	4	5	8833	[5000:16000]	1	0.724	0.819	1	0.35714286	0	0	0	1	0	3	0	-1	198.305	0	438.024
O=C(O)[C@@H](C)[C@@H]1C[C@@H](CC1)CCCCC	cyclopentane,,Custom_10	1184	cyclopentane,,Custom_10	0	1	0.308	0.654	0	1	0.483	0.705	0	1	0.402	0.672	0	1	0.506	0.708	0	1	0.42	0.691	0	1	0.403	0.65	0	1	4	5	5117	[2900:9100]	1	0.476	0.525	1	0.33333333	1	0	0	1	0	6	0	-1	212.331	0	499.51
O=C(O)[C@@H](C)[C@@H]1C[C@@H](CC1)[C@@H](C)CCC	cyclopentane,,Custom_11	1185	cyclopentane,,Custom_11	0	1	0.277	0.628	0	1	0.482	0.705	0	1	0.428	0.678	0	1	0.834	0.863	0	1	0.402	0.695	0	1	0.419	0.684	0	1	4	5	8838	[5000:16000]	1	0.517	0.71	1	0.33333333	1	0	0	1	0	5	0	-1	212.331	0	479.478
O=C(O)[C@@H](C)[C@@H]1C[C@@H](CC1)C[C@@H](C)CC	cyclopentane,,Custom_12	1186	cyclopentane,,Custom_12	0	1	0.293	0.637	0	1	0.482	0.705	0	1	0.395	0.669	0	1	0.501	0.715	0	1	0.402	0.696	0	1	0.385	0.68	0	1	4	5	8840	[5000:16000]	1	0.608	0.739	1	0.33333333	1	0	0	1	0	5	0	-1	212.331	0	479.183
O=C(O)[C@@H](C)[C@@H]1C[C@@H](CC1)CCC(C)C	cyclopentane,,Custom_13	1187	cyclopentane,,Custom_13	0	1	0.333	0.646	0	1	0.522	0.725	0	1	0.4	0.671	0	1	0.5	0.718	0	1	0.417	0.694	0	1	0.731	0.846	0	1	4	5	8841	[5000:16000]	1	0.589	0.743	1	0.33333333	1	0	0	1	0	5	0	-1	212.331	0	487.168
O=C(O)[C@@H](C)[C@@H]1C[C@@H](CC1)[C@@H](C)C(C)C	cyclopentane,,Custom_14	1188	cyclopentane,,Custom_14	0	1	0.294	0.615	0	1	0.522	0.725	0	1	0.455	0.659	0	1	0.526	0.726	0	1	0.393	0.691	0	1	0.342	0.654	0	1	4	5	8818	[5000:16000]	1	0.483	0.627	1	0.33333333	1	0	0	1	0	4	0	-1	212.331	0	466.997
O=C(O)[C@@H](C)[C@@H]1C[C@@H](CC1)CC(C)(C)C	cyclopentane,,Custom_15	1189	cyclopentane,,Custom_15	0	1	0.28	0.628	0	1	0.495	0.728	0	1	0.292	0.614	0	1	0.451	0.715	0	1	0.38	0.69	0	1	0.377	0.666	0	1	4	5	8856	[5000:16000]	1	0.489	0.708	1	0.33333333	1	0	0	1	0	4	0	-1	212.331	0	446.991
O=C(O)[C@@H](C)[C@@H](CC1)C[C@@H]1C(C)(C)CC	cyclopentane,,Custom_16	1190	cyclopentane,,Custom_16	0	1	0.3	0.533	0	1	0.535	0.748	0	1	0.289	0.613	0	1	0.475	0.714	0	1	0.421	0.696	0	1	0.357	0.648	0	1	4	5	8856	[5000:16000]	1	0.491	0.704	1	0.33333333	1	0	0	1	0	4	0	-1	212.331	0	453.855
O=C(O)[C@@H](C)[C@@H]1C[C@@H](CC1)CCCCCC	cyclopentane,,Custom_17	1191	cyclopentane,,Custom_17	0	1	0.294	0.647	0	1	0.476	0.703	0	1	0.4	0.674	0	1	0.465	0.717	0	1	0.428	0.685	0	1	0.412	0.655	0	1	4	5	6232	[3500:11000]	1	0.777	0.545	1	0.3125	1	0	0	1	0	7	0	-1	226.358	0	533.668
O=C(O)[C@@H](C)[C@@H]1C[C@@H](CC1)[C@@H](C)CCCC	cyclopentane,,Custom_18	1192	cyclopentane,,Custom_18	0	1	0.302	0.651	0	1	0.476	0.703	0	1	0.381	0.665	0	1	0.573	0.758	0	1	0.422	0.706	0	1	0.401	0.657	0	1	4	5	5526	[3100:9800]	1	0.536	0.604	1	0.3125	1	0	0	1	0	6	0	-1	226.358	0	513.337
O=C(O)[C@@H](C)[C@@H]1C[C@@H](CC1)C[C@@H](C)CCC	cyclopentane,,Custom_19	1193	cyclopentane,,Custom_19	0	1	0.319	0.65	0	1	0.516	0.723	0	1	0.384	0.661	0	1	0.456	0.707	0	1	0.411	0.682	0	1	0.395	0.67	0	1	4	5	5526	[3100:9800]	1	0.552	0.607	1	0.3125	1	0	0	1	0	6	0	-1	226.358	0	510.748
O=C(O)[C@@H](C)[C@@H]1C[C@@H](CC1)CC[C@H](C)CC	cyclopentane,,Custom_20	1194	cyclopentane,,Custom_20	0	1	0.27	0.635	0	1	0.476	0.703	0	1	0.382	0.66	0	1	0.58	0.742	0	1	0.427	0.685	0	1	0.4	0.667	0	1	4	5	5526	[3100:9800]	1	0.641	0.623	1	0.3125	1	0	0	1	0	6	0	-1	226.358	0	511.228
O=C(O)[C@@H](C)[C@@H]1C[C@@H](CC1)CCCC(C)C	cyclopentane,,Custom_21	1195	cyclopentane,,Custom_21	0	1	0.33	0.655	0	1	0.516	0.723	0	1	0.386	0.662	0	1	0.499	0.717	0	1	0.43	0.691	0	1	0.419	0.671	0	1	4	5	5508	[3100:9800]	1	0.747	0.636	1	0.3125	1	0	0	1	0	6	0	-1	226.358	0	517.923
O=C(O)[C@@H](C)[C@@H]1C[C@@H](CC1)[C@@H](C)[C@@H](C)CC	cyclopentane,,Custom_22	1196	cyclopentane,,Custom_22	0	1	0.238	0.536	0	1	0.515	0.723	0	1	0.389	0.669	0	1	0.833	0.867	0	1	0.412	0.682	0	1	0.381	0.668	0	1	4	5	5048	[2800:9000]	1	0.556	0.611	1	0.3125	1	0	0	1	0	5	0	-1	226.358	0	488.702
O=C(O)[C@@H](C)[C@@H]1C[C@@H](CC1)C[C@@H](C)C(C)C	cyclopentane,,Custom_23	1197	cyclopentane,,Custom_23	0	1	0.259	0.62	0	1	0.475	0.703	0	1	0.399	0.651	0	1	0.456	0.701	0	1	0.414	0.703	0	1	0.428	0.684	0	1	4	5	5053	[2800:9000]	1	0.565	0.614	1	0.3125	1	0	0	1	0	5	0	-1	226.358	0	498.721
O=C(O)[C@@H](C)[C@@H](CC1)C[C@@H]1C(C)(C)CCC	cyclopentane,,Custom_24	1198	cyclopentane,,Custom_24	1	1	0.261	0.531	0	1	0.534	0.747	1	1	0.281	0.608	0	1	0.481	0.688	0	1	0.732	0.857	0	1	0.406	0.633	0	1	4	5	5343	[3000:9500]	1	0.516	0.581	1	0.3125	1	0	0	1	0	5	0	-1	226.358	0	488.088
O=C(O)[C@@H](C)[C@@H]1C[C@@H](CC1)CC(C)(C)CC	cyclopentane,,Custom_25	1199	cyclopentane,,Custom_25	0	1	0.355	0.584	0	1	0.534	0.747	0	1	0.321	0.633	0	1	0.498	0.707	0	1	0.404	0.689	0	1	0.377	0.67	0	1	4	5	5345	[3000:9500]	1	0.485	0.585	1	0.3125	1	0	0	1	0	5	0	-1	226.358	0	481.713
O=C(O)[C@@H](C)[C@@H]1C[C@@H](CC1)CCC(C)(C)C	cyclopentane,,Custom_26	1200	cyclopentane,,Custom_26	0	1	0.314	0.657	0	1	0.574	0.767	0	1	0.319	0.633	0	1	0.837	0.847	0	1	0.425	0.694	0	1	0.727	0.851	0	1	4	5	5346	[3000:9500]	1	0.486	0.586	1	0.3125	1	0	0	1	0	5	0	-1	226.358	0	505.251
O=C(O)CCC[C@@H]1C[C@H](C)CC1	cyclopentane,Custom_43,Custom_1	1201	cyclopentane,Custom_43,Custom_1	0	1	0.359	0.659	0	1	0.58	0.719	0	1	0.479	0.684	0	1	0.457	0.719	0	1	0.405	0.698	0	1	0.312	0.644	0	1	4	5	8931	[5000:16000]	1	0.535	0.516	1	0.41666667	0	0	0	1	0	4	0	-1	170.251	0	427.618
O=C(O)CCC[C@@H]1C[C@H](CC)CC1	cyclopentane,Custom_43,Custom_3	1202	cyclopentane,Custom_43,Custom_3	0	1	0.345	0.648	0	1	0.54	0.721	0	1	0.769	0.836	0	1	0.504	0.736	0	1	0.389	0.679	0	1	0.34	0.666	0	1	4	5	8974	[5000:16000]	1	0.484	0.529	1	0.38461538	1	0	0	1	0	5	0	-1	184.278	0	452.506
O=C(O)CCC[C@@H]1C[C@@H](CC1)CCC	cyclopentane,Custom_43,Custom_4	1203	cyclopentane,Custom_43,Custom_4	0	1	0.335	0.657	0	1	0.49	0.707	0	1	0.389	0.668	0	1	0.538	0.763	0	1	0.407	0.704	0	1	0.358	0.673	0	1	4	5	5250	[3000:9300]	1	0.487	0.535	1	0.35714286	1	0	0	1	0	6	0	-1	198.305	0	484.254
O=C(O)CCC[C@@H](CC1)C[C@@H]1C(C)C	cyclopentane,Custom_43,Custom_5	1204	cyclopentane,Custom_43,Custom_5	0	1	0.33	0.645	0	1	0.531	0.727	0	1	0.391	0.661	0	1	0.491	0.741	0	1	0.389	0.673	0	1	0.351	0.659	0	1	4	5	8984	[5100:16000]	1	0.52	0.541	1	0.35714286	1	0	0	1	0	5	0	-1	198.305	0	471.588
O=C(O)CCC[C@@H]1C[C@@H](CC1)CCCC	cyclopentane,Custom_43,Custom_6	1205	cyclopentane,Custom_43,Custom_6	0	1	0.356	0.669	0	1	0.523	0.725	0	1	0.393	0.674	0	1	0.502	0.746	0	1	0.432	0.716	0	1	0.379	0.676	0	1	4	5	6239	[3500:11000]	1	0.541	0.497	1	0.33333333	1	0	0	1	0	7	0	-1	212.331	0	505.675
O=C(O)CCC[C@@H](CC1)C[C@@H]1[C@H](C)CC	cyclopentane,Custom_43,Custom_7	1206	cyclopentane,Custom_43,Custom_7	0	1	0.286	0.633	0	1	0.483	0.705	0	1	0.381	0.67	0	1	0.494	0.737	0	1	0.411	0.7	0	1	0.402	0.663	0	1	4	5	5094	[2900:9100]	1	0.523	0.776	1	0.33333333	1	0	0	1	0	6	0	-1	212.331	0	496.964
O=C(O)CCC[C@@H](CC1)C[C@@H]1CC(C)C	cyclopentane,Custom_43,Custom_8	1207	cyclopentane,Custom_43,Custom_8	0	1	0.606	0.792	0	1	0.483	0.705	0	1	0.385	0.671	0	1	0.538	0.748	0	1	0.416	0.703	0	1	0.358	0.663	0	1	4	5	5094	[2900:9100]	1	0.478	0.766	1	0.33333333	1	0	0	1	0	6	0	-1	212.331	0	501.475
O=C(O)CCC[C@@H](CC1)C[C@@H]1C(C)(C)C	cyclopentane,Custom_43,Custom_9	1208	cyclopentane,Custom_43,Custom_9	1	1	0.317	0.556	0	1	0.533	0.748	1	1	0.296	0.616	0	1	0.441	0.699	0	1	0.427	0.702	0	1	0.401	0.664	0	1	4	5	8919	[5000:16000]	1	0.505	0.469	1	0.33333333	1	0	0	1	0	5	0	-1	212.331	0	482.234
O=C(O)CCC[C@@H]1C[C@@H](CC1)CCCCC	cyclopentane,Custom_43,Custom_10	1209	cyclopentane,Custom_43,Custom_10	0	1	0.305	0.652	0	1	0.476	0.703	0	1	0.377	0.628	0	1	0.468	0.709	0	1	0.448	0.715	0	1	0.394	0.667	0	1	4	5	5248	[3000:9300]	1	0.405	0.48	1	0.3125	1	0	0	1	0	8	0	-1	226.358	0	546.362
O=C(O)CCC[C@@H](CC1)C[C@@H]1[C@@H](C)CCC	cyclopentane,Custom_43,Custom_11	1210	cyclopentane,Custom_43,Custom_11	0	1	0.282	0.641	0	1	0.476	0.703	0	1	0.373	0.654	0	1	0.459	0.719	0	1	0.423	0.665	0	1	0.38	0.657	0	1	4	5	6238	[3500:11000]	1	0.525	0.502	1	0.3125	1	0	0	1	0	7	0	-1	226.358	0	529.544
O=C(O)CCC[C@@H](CC1)C[C@@H]1C[C@@H](C)CC	cyclopentane,Custom_43,Custom_12	1211	cyclopentane,Custom_43,Custom_12	0	1	0.328	0.655	0	1	0.516	0.723	0	1	0.369	0.653	0	1	0.462	0.715	0	1	0.434	0.706	0	1	0.387	0.674	0	1	4	5	6238	[3500:11000]	1	0.518	0.497	1	0.3125	1	0	0	1	0	7	0	-1	226.358	0	524.536
O=C(O)CCC[C@@H](CC1)C[C@@H]1CCC(C)C	cyclopentane,Custom_43,Custom_13	1212	cyclopentane,Custom_43,Custom_13	0	1	0.627	0.803	0	1	0.516	0.723	0	1	0.369	0.653	0	1	0.463	0.722	0	1	0.431	0.715	0	1	0.404	0.682	0	1	4	5	6238	[3500:11000]	1	0.526	0.499	1	0.3125	1	0	0	1	0	7	0	-1	226.358	0	536.091
O=C(O)CCC[C@@H](CC1)C[C@@H]1[C@@H](C)C(C)C	cyclopentane,Custom_43,Custom_14	1213	cyclopentane,Custom_43,Custom_14	0	1	0.298	0.649	0	1	0.476	0.703	0	1	0.386	0.663	0	1	0.53	0.737	0	1	0.423	0.656	0	1	0.389	0.66	0	1	4	5	5488	[3100:9800]	1	0.64	0.635	1	0.3125	1	0	0	1	0	6	0	-1	226.358	0	511.941
O=C(O)CCC[C@@H](CC1)C[C@@H]1CC(C)(C)C	cyclopentane,Custom_43,Custom_15	1214	cyclopentane,Custom_43,Custom_15	0	1	0.275	0.627	0	1	0.533	0.747	0	1	0.316	0.631	0	1	0.491	0.718	0	1	0.403	0.692	0	1	0.349	0.62	0	1	4	5	5671	[3200:10000]	1	0.545	0.617	1	0.3125	1	0	0	1	0	6	0	-1	226.358	0	492.893
O=C(O)CCC[C@@H](CC1)C[C@@H]1C(C)(C)CC	cyclopentane,Custom_43,Custom_16	1215	cyclopentane,Custom_43,Custom_16	0	1	0.261	0.518	0	1	0.493	0.727	0	1	0.322	0.634	0	1	0.483	0.722	0	1	0.412	0.646	0	1	0.382	0.661	0	1	4	5	5676	[3200:10000]	1	0.464	0.595	1	0.3125	1	0	0	1	0	6	0	-1	226.358	0	501.895
O=C(O)CCC[C@@H]1C[C@@H](CC1)CCCCCC	cyclopentane,Custom_43,Custom_17	1216	cyclopentane,Custom_43,Custom_17	0	1	0.341	0.659	0	1	0.471	0.701	0	1	0.381	0.595	0	1	0.809	0.879	0	1	0.455	0.717	0	1	0.407	0.673	0	1	4	5	6127	[3400:11000]	1	0.416	0.513	1	0.29411765	1	0	0	1	0	9	0	-2	240.385	0	572.002
O=C(O)CCC[C@@H](CC1)C[C@@H]1[C@@H](C)CCCC	cyclopentane,Custom_43,Custom_18	1217	cyclopentane,Custom_43,Custom_18	0	1	0.356	0.667	0	1	0.431	0.681	0	1	0.364	0.643	0	1	0.457	0.718	0	1	0.443	0.707	0	1	0.405	0.684	0	1	4	5	5262	[3000:9400]	1	0.463	0.492	1	0.29411765	1	0	0	1	0	8	0	-1	240.385	0	554.164
O=C(O)CCC[C@@H](CC1)C[C@@H]1C[C@@H](C)CCC	cyclopentane,Custom_43,Custom_19	1218	cyclopentane,Custom_43,Custom_19	0	1	0.315	0.648	0	1	0.511	0.721	0	1	0.323	0.627	0	1	0.46	0.706	0	1	0.444	0.703	0	1	0.4	0.68	0	1	4	5	5262	[3000:9400]	1	0.458	0.491	1	0.29411765	1	0	0	1	0	8	0	-1	240.385	0	557.399
O=C(O)CCC[C@@H](CC1)C[C@@H]1CC[C@H](C)CC	cyclopentane,Custom_43,Custom_20	1219	cyclopentane,Custom_43,Custom_20	0	1	0.324	0.64	0	1	0.471	0.701	0	1	0.361	0.64	0	1	0.466	0.712	0	1	0.441	0.707	0	1	0.413	0.683	0	1	4	5	5263	[3000:9400]	1	0.393	0.475	1	0.29411765	1	0	0	1	0	8	0	-1	240.385	0	558.231
O=C(O)CCC[C@@H]1C[C@@H](CC1)CCCC(C)C	cyclopentane,Custom_43,Custom_21	1220	cyclopentane,Custom_43,Custom_21	0	1	0.361	0.651	0	1	0.511	0.721	0	1	0.365	0.613	0	1	0.509	0.737	0	1	0.452	0.721	0	1	0.4	0.665	0	1	4	5	5263	[3000:9400]	1	0.458	0.491	1	0.29411765	1	0	0	1	0	8	0	-1	240.385	0	564.815
O=C(O)CCC[C@@H](CC1)C[C@@H]1[C@@H](C)[C@@H](C)CC	cyclopentane,Custom_43,Custom_22	1221	cyclopentane,Custom_43,Custom_22	0	1	0.243	0.578	0	1	0.51	0.721	0	1	0.369	0.646	0	1	0.492	0.72	0	1	0.436	0.655	0	1	0.401	0.679	0	1	4	5	6493	[3700:12000]	1	0.505	0.755	1	0.29411765	1	0	0	1	0	7	0	-1	240.385	0	536.205
O=C(O)CCC[C@@H](CC1)C[C@@H]1C[C@@H](C)C(C)C	cyclopentane,Custom_43,Custom_23	1222	cyclopentane,Custom_43,Custom_23	0	1	0.348	0.662	0	1	0.47	0.701	0	1	0.367	0.614	0	1	0.463	0.717	0	1	0.431	0.7	0	1	0.398	0.626	0	1	4	5	6492	[3700:12000]	1	0.425	0.743	1	0.29411765	1	0	0	1	0	7	0	-1	240.385	0	544.273
O=C(O)CCC[C@@H](CC1)C[C@@H]1C(C)(C)CCC	cyclopentane,Custom_43,Custom_24	1223	cyclopentane,Custom_43,Custom_24	1	1	0.255	0.554	0	1	0.491	0.725	1	1	0.305	0.626	0	1	0.789	0.869	0	1	0.413	0.653	0	1	0.381	0.655	0	1	4	5	5941	[3300:11000]	1	0.454	0.583	1	0.29411765	1	0	0	1	0	7	0	-1	240.385	0	533.46
O=C(O)CCC[C@@H](CC1)C[C@@H]1CC(C)(C)CC	cyclopentane,Custom_43,Custom_25	1224	cyclopentane,Custom_43,Custom_25	0	1	0.261	0.6	0	1	0.531	0.745	0	1	0.3	0.587	0	1	0.799	0.871	0	1	0.427	0.694	0	1	0.385	0.623	0	1	4	5	5934	[3300:11000]	1	0.533	0.604	1	0.29411765	1	0	0	1	0	7	0	-1	240.385	0	526.027
O=C(O)CCC[C@@H](CC1)C[C@@H]1CCC(C)(C)C	cyclopentane,Custom_43,Custom_26	1225	cyclopentane,Custom_43,Custom_26	0	1	0.277	0.638	0	1	0.531	0.745	0	1	0.299	0.586	0	1	0.46	0.704	0	1	0.423	0.707	0	1	0.394	0.636	0	1	4	5	5929	[3300:11000]	1	0.511	0.599	1	0.29411765	1	0	0	1	0	7	0	-1	240.385	0	550.917
O=C(O)C[C@@H](C)[C@@H]1C[C@H](C)CC1	cyclopentane,Custom_44,Custom_1	1226	cyclopentane,Custom_44,Custom_1	0	1	0.351	0.645	0	1	0.55	0.725	0	1	0.466	0.696	0	1	0.452	0.711	0	1	0.312	0.656	0	1	0.273	0.621	0	1	3	5	2728	[1500:4900]	1	0.495	0.503	1	0.41666667	0	0	0	1	0	3	0	-1	170.251	0	405.639
O=C(O)C[C@@H](C)[C@@H]1C[C@H](CC)CC1	cyclopentane,Custom_44,Custom_3	1227	cyclopentane,Custom_44,Custom_3	0	1	0.329	0.636	0	1	0.541	0.722	0	1	0.768	0.843	0	1	0.458	0.699	0	1	0.37	0.675	0	1	0.307	0.644	0	1	4	5	8944	[5000:16000]	1	0.502	0.514	1	0.38461538	1	0	0	1	0	4	0	-1	184.278	0	429.976
O=C(O)C[C@@H](C)[C@@H]1C[C@@H](CC1)CCC	cyclopentane,Custom_44,Custom_4	1228	cyclopentane,Custom_44,Custom_4	0	1	0.316	0.629	0	1	0.531	0.727	0	1	0.425	0.68	0	1	0.45	0.706	0	1	0.388	0.689	0	1	0.404	0.677	0	1	4	5	8927	[5000:16000]	1	0.542	0.487	1	0.35714286	1	0	0	1	0	5	0	-1	198.305	0	462.308
O=C(O)C[C@@H](C)[C@@H]1C[C@H](C(C)C)CC1	cyclopentane,Custom_44,Custom_5	1229	cyclopentane,Custom_44,Custom_5	0	1	0.286	0.622	0	1	0.531	0.727	0	1	0.728	0.807	0	1	0.449	0.689	0	1	0.361	0.669	0	1	0.286	0.617	0	1	4	5	8992	[5100:16000]	1	0.438	0.51	1	0.35714286	0	0	0	1	0	4	0	-1	198.305	0	451.724
O=C(O)C[C@@H](C)[C@@H]1C[C@@H](CC1)CCCC	cyclopentane,Custom_44,Custom_6	1230	cyclopentane,Custom_44,Custom_6	0	1	0.296	0.637	0	1	0.483	0.705	0	1	0.388	0.673	0	1	0.46	0.701	0	1	0.447	0.718	0	1	0.717	0.838	0	1	4	5	5095	[2900:9100]	1	0.457	0.523	1	0.33333333	1	0	0	1	0	6	0	-1	212.331	0	485.444
O=C(O)C[C@@H](C)[C@@H]1C[C@@H](CC1)[C@H](C)CC	cyclopentane,Custom_44,Custom_7	1231	cyclopentane,Custom_44,Custom_7	0	1	0.271	0.615	0	1	0.522	0.725	0	1	0.376	0.662	0	1	0.533	0.728	0	1	0.395	0.687	0	1	0.402	0.675	0	1	4	5	8855	[5000:16000]	1	0.513	0.722	1	0.33333333	1	0	0	1	0	5	0	-1	212.331	0	465.829
O=C(O)C[C@@H](C)[C@@H]1C[C@@H](CC1)CC(C)C	cyclopentane,Custom_44,Custom_8	1232	cyclopentane,Custom_44,Custom_8	0	1	0.288	0.576	0	1	0.482	0.705	0	1	0.379	0.669	0	1	0.453	0.701	0	1	0.743	0.871	0	1	0.375	0.659	0	1	4	5	8856	[5000:16000]	1	0.432	0.702	1	0.33333333	1	0	0	1	0	5	0	-1	212.331	0	479.592
O=C(O)C[C@@H](C)[C@@H](CC1)C[C@@H]1C(C)(C)C	cyclopentane,Custom_44,Custom_9	1233	cyclopentane,Custom_44,Custom_9	1	1	0.259	0.525	0	1	0.495	0.728	1	1	0.289	0.613	0	1	0.478	0.71	0	1	0.364	0.678	0	1	0.281	0.618	0	1	4	5	8950	[5000:16000]	1	0.455	0.495	1	0.33333333	0	0	0	1	0	4	0	-1	212.331	0	461.951
O=C(O)C[C@@H](C)[C@@H]1C[C@@H](CC1)CCCCC	cyclopentane,Custom_44,Custom_10	1234	cyclopentane,Custom_44,Custom_10	0	1	0.324	0.652	0	1	0.516	0.723	0	1	0.38	0.659	0	1	0.463	0.716	0	1	0.415	0.687	0	1	0.381	0.629	0	1	4	5	6234	[3500:11000]	1	0.632	0.526	1	0.3125	1	0	0	1	0	7	0	-1	226.358	0	518.722
O=C(O)C[C@@H](C)[C@@H]1C[C@@H](CC1)[C@@H](C)CCC	cyclopentane,Custom_44,Custom_11	1235	cyclopentane,Custom_44,Custom_11	0	1	0.301	0.651	0	1	0.476	0.703	0	1	0.373	0.655	0	1	0.53	0.717	0	1	0.411	0.701	0	1	0.409	0.679	0	1	4	5	5501	[3100:9800]	1	0.518	0.606	1	0.3125	1	0	0	1	0	6	0	-1	226.358	0	506.874
O=C(O)C[C@@H](C)[C@@H]1C[C@@H](CC1)C[C@@H](C)CC	cyclopentane,Custom_44,Custom_12	1236	cyclopentane,Custom_44,Custom_12	0	1	0.273	0.636	0	1	0.476	0.703	0	1	0.37	0.654	0	1	0.496	0.723	0	1	0.76	0.876	0	1	0.436	0.689	0	1	4	5	5500	[3100:9800]	1	0.533	0.61	1	0.3125	1	0	0	1	0	6	0	-1	226.358	0	501.52
O=C(O)C[C@@H](C)[C@@H]1C[C@@H](CC1)CCC(C)C	cyclopentane,Custom_44,Custom_13	1237	cyclopentane,Custom_44,Custom_13	0	1	0.603	0.78	0	1	0.476	0.703	0	1	0.373	0.655	0	1	0.461	0.705	0	1	0.42	0.696	0	1	0.393	0.64	0	1	4	5	5500	[3100:9800]	1	0.533	0.611	1	0.3125	1	0	0	1	0	6	0	-1	226.358	0	511.717
O=C(O)C[C@@H](C)[C@@H](CC1)C[C@@H]1[C@@H](C)C(C)C	cyclopentane,Custom_44,Custom_14	1238	cyclopentane,Custom_44,Custom_14	0	1	0.249	0.615	0	1	0.515	0.723	0	1	0.381	0.669	0	1	0.534	0.718	0	1	0.453	0.727	0	1	0.726	0.847	0	1	4	5	5080	[2900:9000]	1	0.55	0.614	1	0.3125	1	0	0	1	0	5	0	-1	226.358	0	489.57
O=C(O)C[C@@H](C)[C@@H]1C[C@@H](CC1)CC(C)(C)C	cyclopentane,Custom_44,Custom_15	1239	cyclopentane,Custom_44,Custom_15	0	1	0.228	0.602	0	1	0.494	0.727	0	1	0.318	0.632	0	1	0.448	0.678	0	1	0.449	0.724	0	1	0.357	0.657	0	1	4	5	5351	[3000:9500]	1	0.529	0.586	1	0.3125	1	0	0	1	0	5	0	-1	226.358	0	470.918
O=C(O)C[C@@H](C)[C@@H](CC1)C[C@@H]1C(C)(C)CC	cyclopentane,Custom_44,Custom_16	1240	cyclopentane,Custom_44,Custom_16	1	1	0.257	0.53	0	1	0.534	0.747	1	1	0.276	0.606	0	1	0.481	0.705	0	1	0.392	0.681	0	1	0.35	0.625	0	1	4	5	5350	[3000:9500]	1	0.516	0.584	1	0.3125	1	0	0	1	0	5	0	-1	226.358	0	478.989
O=C(O)C[C@@H](C)[C@@H]1C[C@@H](CC1)CCCCCC	cyclopentane,Custom_44,Custom_17	1241	cyclopentane,Custom_44,Custom_17	0	1	0.361	0.669	0	1	0.471	0.701	0	1	0.377	0.621	0	1	0.459	0.715	0	1	0.423	0.652	0	1	0.389	0.633	0	1	4	5	5254	[3000:9300]	1	0.525	0.517	1	0.29411765	1	0	0	1	0	8	0	-1	240.385	0	557.625
O=C(O)C[C@@H](C)[C@@H]1C[C@@H](CC1)[C@@H](C)CCCC	cyclopentane,Custom_44,Custom_18	1242	cyclopentane,Custom_44,Custom_18	0	1	0.299	0.64	0	1	0.47	0.701	0	1	0.362	0.642	0	1	0.786	0.857	0	1	0.427	0.695	0	1	0.384	0.676	0	1	4	5	6505	[3700:12000]	1	0.446	0.748	1	0.29411765	1	0	0	1	0	7	0	-1	240.385	0	538.471
O=C(O)C[C@@H](C)[C@@H]1C[C@@H](CC1)C[C@@H](C)CCC	cyclopentane,Custom_44,Custom_19	1243	cyclopentane,Custom_44,Custom_19	0	1	0.342	0.651	0	1	0.47	0.701	0	1	0.327	0.629	0	1	0.535	0.752	0	1	0.419	0.668	0	1	0.386	0.626	0	1	4	5	6505	[3700:12000]	1	0.446	0.748	1	0.29411765	1	0	0	1	0	7	0	-1	240.385	0	535.189
O=C(O)C[C@@H](C)[C@@H]1C[C@@H](CC1)CC[C@H](C)CC	cyclopentane,Custom_44,Custom_20	1244	cyclopentane,Custom_44,Custom_20	0	1	0.65	0.814	0	1	0.43	0.681	0	1	0.327	0.629	0	1	0.459	0.7	0	1	0.426	0.689	0	1	0.399	0.677	0	1	4	5	6504	[3700:12000]	1	0.522	0.774	1	0.29411765	1	0	0	1	0	7	0	-1	240.385	0	527.366
O=C(O)C[C@@H](C)[C@@H]1C[C@@H](CC1)CCCC(C)C	cyclopentane,Custom_44,Custom_21	1245	cyclopentane,Custom_44,Custom_21	0	1	0.345	0.651	0	1	0.47	0.701	0	1	0.331	0.631	0	1	0.457	0.709	0	1	0.419	0.652	0	1	0.39	0.619	0	1	4	5	6504	[3700:12000]	1	0.439	0.75	1	0.29411765	1	0	0	1	0	7	0	-1	240.385	0	536.302
O=C(O)C[C@@H](C)[C@@H](CC1)C[C@@H]1[C@@H](C)[C@@H](C)CC	cyclopentane,Custom_44,Custom_22	1246	cyclopentane,Custom_44,Custom_22	0	1	0.232	0.595	0	1	0.51	0.721	0	1	0.369	0.646	0	1	0.825	0.869	0	1	0.42	0.7	0	1	0.39	0.675	0	1	4	5	5756	[3200:10000]	1	0.487	0.591	1	0.29411765	1	0	0	1	0	6	0	-1	240.385	0	513.834
O=C(O)C[C@@H](C)[C@@H]1C[C@@H](CC1)C[C@@H](C)C(C)C	cyclopentane,Custom_44,Custom_23	1247	cyclopentane,Custom_44,Custom_23	0	1	0.34	0.659	0	1	0.43	0.681	0	1	0.371	0.618	0	1	0.458	0.704	0	1	0.465	0.728	0	1	0.448	0.701	0	1	4	5	5753	[3200:10000]	1	0.565	0.612	1	0.29411765	1	0	0	1	0	6	0	-1	240.385	0	521.257
O=C(O)C[C@@H](C)[C@@H](CC1)C[C@@H]1C(C)(C)CCC	cyclopentane,Custom_44,Custom_24	1248	cyclopentane,Custom_44,Custom_24	1	1	0.29	0.548	0	1	0.533	0.745	1	1	0.303	0.624	0	1	0.441	0.681	0	1	0.396	0.689	0	1	0.357	0.634	0	1	4	5	5674	[3200:10000]	1	0.476	0.594	1	0.29411765	1	0	0	1	0	6	0	-1	240.385	0	507.73
O=C(O)C[C@@H](C)[C@@H]1C[C@@H](CC1)CC(C)(C)CC	cyclopentane,Custom_44,Custom_25	1249	cyclopentane,Custom_44,Custom_25	0	1	0.262	0.56	0	1	0.533	0.745	0	1	0.303	0.578	0	1	0.491	0.696	0	1	0.765	0.879	0	1	0.39	0.663	0	1	4	5	5671	[3200:10000]	1	0.483	0.593	1	0.29411765	1	0	0	1	0	6	0	-1	240.385	0	501.968
O=C(O)C[C@@H](C)[C@@H]1C[C@@H](CC1)CCC(C)(C)C	cyclopentane,Custom_44,Custom_26	1250	cyclopentane,Custom_44,Custom_26	0	1	0.27	0.626	0	1	0.533	0.745	0	1	0.298	0.586	0	1	0.455	0.703	0	1	0.422	0.707	0	1	0.39	0.636	0	1	4	5	5669	[3200:10000]	1	0.473	0.594	1	0.29411765	1	0	0	1	0	6	0	-1	240.385	0	528.736
O=C(O)[C@@H](C)C[C@@H]1C[C@H](C)CC1	cyclopentane,Custom_45,Custom_1	1251	cyclopentane,Custom_45,Custom_1	0	1	0.354	0.647	0	1	0.55	0.725	0	1	0.471	0.705	0	1	0.445	0.718	0	1	0.349	0.675	0	1	0.358	0.656	0	1	3	5	2735	[1500:4900]	1	0.436	0.494	1	0.41666667	0	0	0	1	0	3	0	-1	170.251	0	408.756
O=C(O)[C@@H](C)C[C@@H]1C[C@H](CC)CC1	cyclopentane,Custom_45,Custom_3	1252	cyclopentane,Custom_45,Custom_3	0	1	0.34	0.643	0	1	0.541	0.722	0	1	0.768	0.835	0	1	0.453	0.706	0	1	0.382	0.682	0	1	0.338	0.66	0	1	4	5	8943	[5000:16000]	1	0.429	0.513	1	0.38461538	1	0	0	1	0	4	0	-1	184.278	0	433.644
O=C(O)[C@@H](C)C[C@@H]1C[C@@H](CC1)CCC	cyclopentane,Custom_45,Custom_4	1253	cyclopentane,Custom_45,Custom_4	0	1	0.325	0.643	0	1	0.531	0.727	0	1	0.43	0.673	0	1	0.494	0.731	0	1	0.399	0.699	0	1	0.375	0.658	0	1	4	5	8919	[5000:16000]	1	0.551	0.493	1	0.35714286	1	0	0	1	0	5	0	-1	198.305	0	466.68
O=C(O)[C@@H](C)C[C@@H](CC1)C[C@@H]1C(C)C	cyclopentane,Custom_45,Custom_5	1254	cyclopentane,Custom_45,Custom_5	0	1	0.318	0.631	0	1	0.531	0.727	0	1	0.43	0.658	0	1	0.494	0.725	0	1	0.392	0.691	0	1	0.344	0.643	0	1	4	5	8881	[5000:16000]	1	0.541	0.49	1	0.35714286	1	0	0	1	0	4	0	-1	198.305	0	453.809
O=C(O)[C@@H](C)C[C@@H]1C[C@@H](CC1)CCCC	cyclopentane,Custom_45,Custom_6	1255	cyclopentane,Custom_45,Custom_6	0	1	0.347	0.664	0	1	0.523	0.725	0	1	0.397	0.677	0	1	0.84	0.899	0	1	0.405	0.698	0	1	0.388	0.658	0	1	4	5	5115	[2900:9100]	1	0.434	0.515	1	0.33333333	1	0	0	1	0	6	0	-1	212.331	0	488.948
O=C(O)[C@@H](C)C[C@@H](CC1)C[C@@H]1[C@H](C)CC	cyclopentane,Custom_45,Custom_7	1256	cyclopentane,Custom_45,Custom_7	0	1	0.279	0.63	0	1	0.482	0.705	0	1	0.391	0.674	0	1	0.88	0.889	0	1	0.403	0.696	0	1	0.716	0.835	0	1	4	5	8847	[5000:16000]	1	0.522	0.724	1	0.33333333	1	0	0	1	0	5	0	-1	212.331	0	481.556
O=C(O)[C@@H](C)C[C@@H]1C[C@@H](CC1)CC(C)C	cyclopentane,Custom_45,Custom_8	1257	cyclopentane,Custom_45,Custom_8	0	1	0.596	0.776	0	1	0.482	0.705	0	1	0.396	0.676	0	1	0.524	0.748	0	1	0.404	0.702	0	1	0.381	0.661	0	1	4	5	8848	[5000:16000]	1	0.579	0.755	1	0.33333333	1	0	0	1	0	5	0	-1	212.331	0	482.496
O=C(O)[C@@H](C)C[C@@H](CC1)C[C@@H]1C(C)(C)C	cyclopentane,Custom_45,Custom_9	1258	cyclopentane,Custom_45,Custom_9	1	1	0.316	0.516	0	1	0.495	0.728	1	1	0.294	0.615	0	1	0.443	0.682	0	1	0.386	0.688	0	1	0.341	0.636	0	1	4	5	8950	[5000:16000]	1	0.441	0.501	1	0.33333333	1	0	0	1	0	4	0	-1	212.331	0	463.606
O=C(O)[C@@H](C)C[C@@H]1C[C@@H](CC1)CCCCC	cyclopentane,Custom_45,Custom_10	1259	cyclopentane,Custom_45,Custom_10	0	1	0.335	0.658	0	1	0.516	0.723	0	1	0.38	0.631	0	1	0.504	0.746	0	1	0.422	0.706	0	1	0.4	0.659	0	1	4	5	6234	[3500:11000]	1	0.549	0.506	1	0.3125	1	0	0	1	0	7	0	-1	226.358	0	516.384
O=C(O)[C@@H](C)C[C@@H](CC1)C[C@@H]1[C@@H](C)CCC	cyclopentane,Custom_45,Custom_11	1260	cyclopentane,Custom_45,Custom_11	0	1	0.315	0.657	0	1	0.476	0.703	0	1	0.375	0.656	0	1	0.501	0.718	0	1	0.41	0.696	0	1	0.425	0.693	0	1	4	5	5507	[3100:9800]	1	0.473	0.592	1	0.3125	1	0	0	1	0	6	0	-1	226.358	0	507.572
O=C(O)[C@@H](C)C[C@@H]1C[C@@H](CC1)C[C@@H](C)CC	cyclopentane,Custom_45,Custom_12	1261	cyclopentane,Custom_45,Custom_12	0	1	0.277	0.639	0	1	0.436	0.683	0	1	0.372	0.654	0	1	0.878	0.929	0	1	0.413	0.678	0	1	0.429	0.677	0	1	4	5	5507	[3100:9800]	1	0.543	0.609	1	0.3125	1	0	0	1	0	6	0	-1	226.358	0	505.671
O=C(O)[C@@H](C)C[C@@H]1C[C@@H](CC1)CCC(C)C	cyclopentane,Custom_45,Custom_13	1262	cyclopentane,Custom_45,Custom_13	0	1	0.616	0.797	0	1	0.476	0.703	0	1	0.372	0.655	0	1	0.8	0.874	0	1	0.408	0.676	0	1	0.434	0.684	0	1	4	5	5506	[3100:9800]	1	0.716	0.641	1	0.3125	1	0	0	1	0	6	0	-1	226.358	0	513.923
O=C(O)[C@@H](C)C[C@@H](CC1)C[C@@H]1[C@@H](C)C(C)C	cyclopentane,Custom_45,Custom_14	1263	cyclopentane,Custom_45,Custom_14	0	1	0.253	0.617	0	1	0.515	0.723	0	1	0.398	0.65	0	1	0.872	0.901	0	1	0.416	0.692	0	1	0.4	0.673	0	1	4	5	5068	[2800:9000]	1	0.552	0.613	1	0.3125	1	0	0	1	0	5	0	-1	226.358	0	488.296
O=C(O)[C@@H](C)C[C@@H](CC1)C[C@@H]1CC(C)(C)C	cyclopentane,Custom_45,Custom_15	1264	cyclopentane,Custom_45,Custom_15	0	1	0.27	0.624	0	1	0.534	0.747	0	1	0.313	0.63	0	1	0.477	0.738	0	1	0.398	0.685	0	1	0.401	0.674	0	1	4	5	5349	[3000:9500]	1	0.483	0.583	1	0.3125	1	0	0	1	0	5	0	-1	226.358	0	474.032
O=C(O)[C@@H](C)C[C@@H](CC1)C[C@@H]1C(C)(C)CC	cyclopentane,Custom_45,Custom_16	1265	cyclopentane,Custom_45,Custom_16	1	1	0.262	0.523	0	1	0.494	0.727	1	1	0.321	0.633	0	1	0.487	0.671	0	1	0.409	0.695	0	1	0.376	0.647	0	1	4	5	5348	[3000:9500]	1	0.486	0.583	1	0.3125	1	0	0	1	0	5	0	-1	226.358	0	482.18
O=C(O)[C@@H](C)C[C@@H]1C[C@@H](CC1)CCCCCC	cyclopentane,Custom_45,Custom_17	1266	cyclopentane,Custom_45,Custom_17	0	1	0.33	0.654	0	1	0.471	0.701	0	1	0.38	0.597	0	1	0.509	0.754	0	1	0.43	0.692	0	1	0.408	0.657	0	1	4	5	6883	[3900:12000]	1	0.542	0.812	1	0.29411765	1	0	0	1	0	8	0	-1	240.385	0	563.97
O=C(O)[C@@H](C)C[C@@H](CC1)C[C@@H]1[C@@H](C)CCCC	cyclopentane,Custom_45,Custom_18	1267	cyclopentane,Custom_45,Custom_18	0	1	0.348	0.664	0	1	0.43	0.681	0	1	0.365	0.643	0	1	0.5	0.718	0	1	0.427	0.694	0	1	0.406	0.683	0	1	4	5	6507	[3700:12000]	1	0.458	0.751	1	0.29411765	1	0	0	1	0	7	0	-1	240.385	0	539.169
O=C(O)[C@@H](C)C[C@@H]1C[C@@H](CC1)C[C@@H](C)CCC	cyclopentane,Custom_45,Custom_19	1268	cyclopentane,Custom_45,Custom_19	0	1	0.347	0.664	0	1	0.51	0.721	0	1	0.365	0.642	0	1	0.881	0.935	0	1	0.427	0.694	0	1	0.406	0.649	0	1	4	5	6506	[3700:12000]	1	0.529	0.774	1	0.29411765	1	0	0	1	0	7	0	-1	240.385	0	540.867
O=C(O)[C@@H](C)C[C@@H]1C[C@@H](CC1)CC[C@H](C)CC	cyclopentane,Custom_45,Custom_20	1269	cyclopentane,Custom_45,Custom_20	0	1	0.656	0.816	0	1	0.47	0.701	0	1	0.364	0.642	0	1	0.462	0.725	0	1	0.423	0.674	0	1	0.398	0.651	0	1	4	5	6506	[3700:12000]	1	0.45	0.75	1	0.29411765	1	0	0	1	0	7	0	-1	240.385	0	539.258
O=C(O)[C@@H](C)C[C@@H]1C[C@@H](CC1)CCCC(C)C	cyclopentane,Custom_45,Custom_21	1270	cyclopentane,Custom_45,Custom_21	0	1	0.353	0.646	0	1	0.47	0.701	0	1	0.368	0.614	0	1	0.47	0.73	0	1	0.432	0.688	0	1	0.411	0.665	0	1	4	5	6505	[3700:12000]	1	0.538	0.774	1	0.29411765	1	0	0	1	0	7	0	-1	240.385	0	548.495
O=C(O)[C@@H](C)C[C@@H](CC1)C[C@@H]1[C@@H](C)[C@@H](C)CC	cyclopentane,Custom_45,Custom_22	1271	cyclopentane,Custom_45,Custom_22	0	1	0.239	0.577	0	1	0.55	0.741	0	1	0.373	0.62	0	1	0.873	0.896	0	1	0.42	0.686	0	1	0.402	0.662	0	1	4	5	5764	[3200:10000]	1	0.547	0.611	1	0.29411765	1	0	0	1	0	6	0	-1	240.385	0	518.647
O=C(O)[C@@H](C)C[C@@H]1C[C@@H](CC1)C[C@@H](C)C(C)C	cyclopentane,Custom_45,Custom_23	1272	cyclopentane,Custom_45,Custom_23	0	1	0.341	0.659	0	1	0.43	0.681	0	1	0.373	0.616	0	1	0.536	0.757	0	1	0.461	0.703	0	1	0.767	0.85	0	1	4	5	5762	[3200:10000]	1	0.565	0.611	1	0.29411765	1	0	0	1	0	6	0	-1	240.385	0	525.408
O=C(O)[C@@H](C)C[C@@H](CC1)C[C@@H]1C(C)(C)CCC	cyclopentane,Custom_45,Custom_24	1273	cyclopentane,Custom_45,Custom_24	1	1	0.298	0.553	0	1	0.533	0.745	1	1	0.305	0.601	0	1	0.447	0.677	0	1	0.403	0.697	0	1	0.407	0.614	0	1	4	5	5694	[3200:10000]	1	0.479	0.591	1	0.29411765	1	0	0	1	0	6	0	-1	240.385	0	514.858
O=C(O)[C@@H](C)C[C@@H](CC1)C[C@@H]1CC(C)(C)CC	cyclopentane,Custom_45,Custom_25	1274	cyclopentane,Custom_45,Custom_25	0	1	0.26	0.56	0	1	0.493	0.725	0	1	0.3	0.586	0	1	0.834	0.903	0	1	0.422	0.683	0	1	0.761	0.847	0	1	4	5	5692	[3200:10000]	1	0.562	0.617	1	0.29411765	1	0	0	1	0	6	0	-1	240.385	0	504.522
O=C(O)[C@@H](C)C[C@@H]1C[C@@H](CC1)CCC(C)(C)C	cyclopentane,Custom_45,Custom_26	1275	cyclopentane,Custom_45,Custom_26	0	1	0.275	0.637	0	1	0.533	0.745	0	1	0.301	0.576	0	1	0.495	0.717	0	1	0.755	0.85	0	1	0.776	0.863	0	1	4	5	5691	[3200:10000]	1	0.551	0.617	1	0.29411765	1	0	0	1	0	6	0	-1	240.385	0	532.055
O=C(O)C(C)(C)[C@@H]1C[C@H](C)CC1	cyclopentane,Custom_46,Custom_1	1276	cyclopentane,Custom_46,Custom_1	0	1	0.657	0.753	0	1	0.525	0.748	0	1	0.321	0.632	0	1	0.436	0.708	0	1	0.367	0.68	0	1	0.329	0.662	0	1	3	5	2037	[1100:3600]	1	0.401	0.751	1	0.41666667	1	0	0	1	0	2	0	-1	170.251	0	388.936
O=C(O)C(C)(C)[C@@H]1C[C@H](CC)CC1	cyclopentane,Custom_46,Custom_3	1277	cyclopentane,Custom_46,Custom_3	0	1	0.314	0.563	0	1	0.531	0.75	0	1	0.312	0.63	0	1	0.438	0.708	0	1	0.375	0.687	0	1	0.381	0.684	0	1	4	5	8845	[5000:16000]	1	0.486	0.776	1	0.38461538	2	0	0	1	0	3	0	-1	184.278	0	414.024
O=C(O)C(C)(C)[C@@H]1C[C@@H](CC1)CCC	cyclopentane,Custom_46,Custom_4	1278	cyclopentane,Custom_46,Custom_4	1	1	0.321	0.524	0	1	0.533	0.749	1	1	0.303	0.62	0	1	0.489	0.715	0	1	0.414	0.707	0	1	0.693	0.834	0	1	4	5	8984	[5100:16000]	1	0.525	0.525	1	0.35714286	2	0	0	1	0	4	0	-1	198.305	0	445.921
O=C(O)C(C)(C)[C@@H]1C[C@H](C(C)C)CC1	cyclopentane,Custom_46,Custom_5	1279	cyclopentane,Custom_46,Custom_5	1	1	0.343	0.548	0	1	0.495	0.73	1	1	0.296	0.622	0	1	0.438	0.704	0	1	0.374	0.678	0	1	0.684	0.83	0	1	3	5	2766	[1600:4900]	1	0.603	0.805	1	0.35714286	1	0	0	1	0	3	0	-1	198.305	0	434.436
O=C(O)C(C)(C)[C@@H]1C[C@@H](CC1)CCCC	cyclopentane,Custom_46,Custom_6	1280	cyclopentane,Custom_46,Custom_6	1	1	0.311	0.549	0	1	0.493	0.728	1	1	0.293	0.615	0	1	0.445	0.686	0	1	0.406	0.693	0	1	0.383	0.663	0	1	4	5	5139	[2900:9100]	1	0.469	0.568	1	0.33333333	2	0	0	1	0	5	0	-1	212.331	0	477.193
O=C(O)C(C)(C)[C@@H]1C[C@@H](CC1)[C@H](C)CC	cyclopentane,Custom_46,Custom_7	1281	cyclopentane,Custom_46,Custom_7	1	1	0.634	0.713	0	1	0.495	0.728	1	1	0.287	0.612	0	1	0.779	0.86	0	1	0.42	0.699	0	1	0.398	0.689	0	1	4	5	8875	[5000:16000]	1	0.46	0.446	1	0.33333333	2	0	0	1	0	4	0	-1	212.331	0	456.558
O=C(O)C(C)(C)[C@@H]1C[C@@H](CC1)CC(C)C	cyclopentane,Custom_46,Custom_8	1282	cyclopentane,Custom_46,Custom_8	1	1	0.313	0.513	0	1	0.495	0.728	1	1	0.291	0.614	0	1	0.445	0.693	0	1	0.419	0.704	0	1	0.4	0.681	0	1	4	5	8875	[5000:16000]	1	0.462	0.458	1	0.33333333	2	0	0	1	0	4	0	-1	212.331	0	464.326
O=C(O)C(C)(C)[C@@H]1C[C@H](C(C)(C)C)CC1	cyclopentane,Custom_46,Custom_9	1283	cyclopentane,Custom_46,Custom_9	0	1	0.704	0.663	0	1	0.459	0.666	0	0	0.264	0.606	0	1	0.46	0.711	0	1	0.407	0.699	0	1	0.69	0.833	0	1	4	5	8876	[5000:16000]	1	0.424	0.749	1	0.33333333	1	0	0	1	0	3	0	-1	212.331	0	441.487
O=C(O)C(C)(C)[C@@H]1C[C@@H](CC1)CCCCC	cyclopentane,Custom_46,Custom_10	1284	cyclopentane,Custom_46,Custom_10	1	1	0.308	0.555	0	1	0.493	0.727	1	1	0.321	0.633	0	1	0.443	0.69	0	1	0.412	0.701	0	1	0.394	0.665	0	1	4	5	5702	[3200:10000]	1	0.545	0.607	1	0.3125	2	0	0	1	0	6	0	-1	226.358	0	499.207
O=C(O)C(C)(C)[C@@H]1C[C@@H](CC1)[C@@H](C)CCC	cyclopentane,Custom_46,Custom_11	1285	cyclopentane,Custom_46,Custom_11	1	1	0.3	0.553	0	1	0.494	0.727	1	1	0.278	0.607	0	1	0.524	0.707	0	1	0.404	0.685	0	1	0.379	0.65	0	1	4	5	5339	[3000:9500]	1	0.461	0.564	1	0.3125	2	0	0	1	0	5	0	-1	226.358	0	491.309
O=C(O)C(C)(C)[C@@H]1C[C@@H](CC1)C[C@@H](C)CC	cyclopentane,Custom_46,Custom_12	1286	cyclopentane,Custom_46,Custom_12	1	1	0.309	0.557	0	1	0.494	0.727	1	1	0.321	0.633	0	1	0.488	0.713	0	1	0.402	0.691	0	1	0.428	0.688	0	1	4	5	5340	[3000:9500]	1	0.511	0.576	1	0.3125	2	0	0	1	0	5	0	-1	226.358	0	488.785
O=C(O)C(C)(C)[C@@H]1C[C@@H](CC1)CCC(C)C	cyclopentane,Custom_46,Custom_13	1287	cyclopentane,Custom_46,Custom_13	1	1	0.27	0.501	0	1	0.494	0.727	1	1	0.319	0.632	0	1	0.443	0.693	0	1	0.418	0.703	0	1	0.397	0.668	0	1	4	5	5340	[3000:9500]	1	0.504	0.582	1	0.3125	2	0	0	1	0	5	0	-1	226.358	0	496.769
O=C(O)C(C)(C)[C@@H]1C[C@@H](CC1)[C@@H](C)C(C)C	cyclopentane,Custom_46,Custom_14	1288	cyclopentane,Custom_46,Custom_14	1	1	0.586	0.691	0	1	0.496	0.727	1	1	0.275	0.611	0	1	0.78	0.823	0	1	0.39	0.667	0	1	0.403	0.688	0	1	4	5	8845	[5000:16000]	1	0.481	0.715	1	0.3125	2	0	0	1	0	4	0	-1	226.358	0	467.825
O=C(O)C(C)(C)[C@@H]1C[C@@H](CC1)CC(C)(C)C	cyclopentane,Custom_46,Custom_15	1289	cyclopentane,Custom_46,Custom_15	1	1	0.334	0.486	0	1	0.411	0.642	1	1	0.329	0.629	0	1	0.439	0.685	0	1	0.383	0.677	0	1	0.353	0.645	0	1	4	5	8961	[5000:16000]	1	0.454	0.705	1	0.3125	2	0	0	1	0	4	0	-1	226.358	0	454.431
O=C(O)C(C)(C)[C@@H]1C[C@@H](CC1)C(C)(C)CC	cyclopentane,Custom_46,Custom_16	1290	cyclopentane,Custom_46,Custom_16	0	1	0.65	0.674	0	1	0.371	0.622	0	0	0.287	0.618	0	1	0.507	0.686	0	1	0.422	0.701	0	1	0.396	0.689	0	1	4	5	8961	[5000:16000]	1	0.469	0.704	1	0.3125	2	0	0	1	0	4	0	-1	226.358	0	460.299
O=C(O)C(C)(C)[C@@H]1C[C@@H](CC1)CCCCCC	cyclopentane,Custom_46,Custom_17	1291	cyclopentane,Custom_46,Custom_17	1	1	0.266	0.518	0	1	0.451	0.705	1	1	0.306	0.631	0	1	0.446	0.686	0	1	0.414	0.702	0	1	0.402	0.668	0	1	4	5	5988	[3400:11000]	1	0.454	0.58	1	0.29411765	2	0	0	1	0	7	0	-1	240.385	0	541.683
O=C(O)C(C)(C)[C@@H]1C[C@@H](CC1)[C@@H](C)CCCC	cyclopentane,Custom_46,Custom_18	1292	cyclopentane,Custom_46,Custom_18	1	1	0.297	0.551	0	1	0.493	0.725	1	1	0.299	0.597	0	1	0.523	0.722	0	1	0.413	0.69	0	1	0.394	0.658	0	1	4	5	5691	[3200:10000]	1	0.465	0.579	1	0.29411765	2	0	0	1	0	6	0	-1	240.385	0	510.231
O=C(O)C(C)(C)[C@@H]1C[C@@H](CC1)C[C@@H](C)CCC	cyclopentane,Custom_46,Custom_19	1293	cyclopentane,Custom_46,Custom_19	1	1	0.307	0.555	0	1	0.493	0.725	1	1	0.305	0.614	0	1	0.443	0.698	0	1	0.409	0.704	0	1	0.39	0.665	0	1	4	5	5693	[3200:10000]	1	0.465	0.58	1	0.29411765	2	0	0	1	0	6	0	-1	240.385	0	519.589
O=C(O)C(C)(C)[C@@H]1C[C@@H](CC1)CC[C@H](C)CC	cyclopentane,Custom_46,Custom_20	1294	cyclopentane,Custom_46,Custom_20	1	1	0.301	0.547	0	1	0.453	0.705	1	1	0.303	0.612	0	1	0.821	0.832	0	1	0.419	0.704	0	1	0.404	0.663	0	1	4	5	5695	[3200:10000]	1	0.48	0.585	1	0.29411765	2	0	0	1	0	6	0	-1	240.385	0	521.496
O=C(O)C(C)(C)[C@@H]1C[C@@H](CC1)CCCC(C)C	cyclopentane,Custom_46,Custom_21	1295	cyclopentane,Custom_46,Custom_21	1	1	0.271	0.502	0	1	0.493	0.725	1	1	0.307	0.626	0	1	0.444	0.685	0	1	0.418	0.704	0	1	0.399	0.67	0	1	4	5	5696	[3200:10000]	1	0.471	0.586	1	0.29411765	2	0	0	1	0	6	0	-1	240.385	0	527.866
O=C(O)C(C)(C)[C@@H]1C[C@@H](CC1)[C@@H](C)[C@@H](C)CC	cyclopentane,Custom_46,Custom_22	1296	cyclopentane,Custom_46,Custom_22	1	1	0.543	0.718	0	1	0.534	0.745	1	1	0.304	0.63	0	1	0.821	0.818	0	1	0.407	0.671	0	1	0.381	0.655	0	1	3	5	2846	[1600:5100]	1	0.615	0.593	1	0.29411765	2	0	0	1	0	5	0	-1	240.385	0	489.03
O=C(O)C(C)(C)[C@@H]1C[C@@H](CC1)C[C@@H](C)C(C)C	cyclopentane,Custom_46,Custom_23	1297	cyclopentane,Custom_46,Custom_23	1	1	0.598	0.704	0	1	0.494	0.725	1	1	0.304	0.613	0	1	0.481	0.686	0	1	0.415	0.68	0	1	0.395	0.665	0	1	3	5	2847	[1600:5100]	1	0.615	0.591	1	0.29411765	2	0	0	1	0	5	0	-1	240.385	0	498.96
O=C(O)C(C)(C)[C@@H]1C[C@@H](CC1)C(C)(C)CCC	cyclopentane,Custom_46,Custom_24	1298	cyclopentane,Custom_46,Custom_24	0	1	0.297	0.55	0	1	0.445	0.66	0	1	0.279	0.608	0	1	0.431	0.673	0	1	0.431	0.68	0	1	0.37	0.646	0	1	4	5	5594	[3100:9900]	1	0.596	0.686	1	0.29411765	2	0	0	1	0	5	0	-1	240.385	0	491.867
O=C(O)C(C)(C)[C@@H]1C[C@@H](CC1)CC(C)(C)CC	cyclopentane,Custom_46,Custom_25	1299	cyclopentane,Custom_46,Custom_25	0	1	0.312	0.541	0	1	0.405	0.64	0	1	0.581	0.755	0	1	0.485	0.678	0	1	0.399	0.662	0	1	0.382	0.662	0	1	4	5	5593	[3100:9900]	1	0.596	0.687	1	0.29411765	2	0	0	1	0	5	0	-1	240.385	0	486.669
O=C(O)C(C)(C)[C@@H]1C[C@@H](CC1)CCC(C)(C)C	cyclopentane,Custom_46,Custom_26	1300	cyclopentane,Custom_46,Custom_26	0	1	0.325	0.515	0	1	0.405	0.64	0	1	0.619	0.769	0	1	0.484	0.678	0	1	0.427	0.704	0	1	0.391	0.653	0	1	3	5	3136	[1800:5600]	1	0.596	0.686	1	0.29411765	2	0	0	1	0	5	0	-1	240.385	0	514.669
O=C(O)CCCC[C@@H]1C[C@H](C)CC1	cyclopentane,Custom_47,Custom_1	1301	cyclopentane,Custom_47,Custom_1	0	1	0.364	0.658	0	1	0.54	0.721	0	1	0.772	0.845	0	1	0.466	0.702	0	1	0.416	0.703	0	1	0.401	0.697	0	1	4	5	8974	[5000:16000]	1	0.463	0.524	1	0.38461538	1	0	0	1	0	5	0	-1	184.278	0	458.121
O=C(O)CCCC[C@@H]1C[C@H](CC)CC1	cyclopentane,Custom_47,Custom_3	1302	cyclopentane,Custom_47,Custom_3	0	1	0.328	0.654	0	1	0.49	0.707	0	1	0.433	0.677	0	1	0.507	0.718	0	1	0.434	0.665	0	1	0.391	0.665	0	1	4	5	5250	[3000:9300]	1	0.501	0.54	1	0.35714286	1	0	0	1	0	6	0	-1	198.305	0	483.912
O=C(O)CCCC[C@@H]1C[C@@H](CC1)CCC	cyclopentane,Custom_47,Custom_4	1303	cyclopentane,Custom_47,Custom_4	0	1	0.357	0.669	0	1	0.523	0.725	0	1	0.398	0.677	0	1	0.462	0.731	0	1	0.44	0.711	0	1	0.416	0.701	0	1	4	5	6241	[3500:11000]	1	0.469	0.477	1	0.33333333	1	0	0	1	0	7	0	-1	212.331	0	507.44
O=C(O)CCCC[C@@H](CC1)C[C@@H]1C(C)C	cyclopentane,Custom_47,Custom_5	1304	cyclopentane,Custom_47,Custom_5	0	1	0.31	0.645	0	1	0.483	0.705	0	1	0.393	0.675	0	1	0.458	0.719	0	1	0.431	0.65	0	1	0.38	0.654	0	1	4	5	5093	[2900:9100]	1	0.537	0.785	1	0.33333333	1	0	0	1	0	6	0	-1	212.331	0	504.076
O=C(O)CCCC[C@@H]1C[C@@H](CC1)CCCC	cyclopentane,Custom_47,Custom_6	1305	cyclopentane,Custom_47,Custom_6	0	1	0.304	0.652	0	1	0.476	0.703	0	1	0.38	0.631	0	1	0.466	0.722	0	1	0.452	0.716	0	1	0.441	0.71	0	1	4	5	5251	[3000:9300]	1	0.406	0.48	1	0.3125	1	0	0	1	0	8	0	-1	226.358	0	545.928
O=C(O)CCCC[C@@H](CC1)C[C@@H]1[C@H](C)CC	cyclopentane,Custom_47,Custom_7	1306	cyclopentane,Custom_47,Custom_7	0	1	0.273	0.637	0	1	0.476	0.703	0	1	0.378	0.658	0	1	0.454	0.723	1	1	0.442	0.615	1	1	0.401	0.67	0	1	4	5	6239	[3500:11000]	1	0.631	0.51	1	0.3125	1	0	0	1	0	7	0	-1	226.358	0	528.203
O=C(O)CCCC[C@@H](CC1)C[C@@H]1CC(C)C	cyclopentane,Custom_47,Custom_8	1307	cyclopentane,Custom_47,Custom_8	0	1	0.6	0.778	0	1	0.476	0.703	0	1	0.376	0.657	0	1	0.458	0.718	0	1	0.429	0.709	0	1	0.414	0.664	0	1	4	5	6239	[3500:11000]	1	0.637	0.51	1	0.3125	1	0	0	1	0	7	0	-1	226.358	0	531.887
O=C(O)CCCC[C@@H](CC1)C[C@@H]1C(C)(C)C	cyclopentane,Custom_47,Custom_9	1308	cyclopentane,Custom_47,Custom_9	0	1	0.309	0.593	0	1	0.573	0.767	0	1	0.323	0.634	0	1	0.442	0.69	0	1	0.418	0.646	0	1	0.379	0.656	0	1	4	5	5658	[3200:10000]	1	0.473	0.599	1	0.3125	1	0	0	1	0	6	0	-1	226.358	0	503.405
O=C(O)CCCC[C@@H]1C[C@@H](CC1)CCCCC	cyclopentane,Custom_47,Custom_10	1309	cyclopentane,Custom_47,Custom_10	0	1	0.338	0.658	0	1	0.471	0.701	0	1	0.379	0.593	0	1	0.47	0.725	0	1	0.465	0.714	0	1	0.453	0.706	0	1	4	5	6127	[3400:11000]	1	0.39	0.511	1	0.29411765	1	0	0	1	0	9	0	-2	240.385	0	576.455
O=C(O)CCCC[C@@H](CC1)C[C@@H]1[C@@H](C)CCC	cyclopentane,Custom_47,Custom_11	1310	cyclopentane,Custom_47,Custom_11	0	1	0.357	0.667	0	1	0.431	0.681	0	1	0.368	0.645	0	1	0.456	0.708	0	1	0.442	0.632	0	1	0.411	0.688	0	1	4	5	5265	[3000:9400]	1	0.444	0.487	1	0.29411765	1	0	0	1	0	8	0	-1	240.385	0	552.894
O=C(O)CCCC[C@@H](CC1)C[C@@H]1C[C@@H](C)CC	cyclopentane,Custom_47,Custom_12	1311	cyclopentane,Custom_47,Custom_12	0	1	0.324	0.651	0	1	0.471	0.701	0	1	0.363	0.641	0	1	0.464	0.732	0	1	0.443	0.673	0	1	0.433	0.622	0	1	4	5	5265	[3000:9400]	1	0.396	0.476	1	0.29411765	1	0	0	1	0	8	0	-1	240.385	0	557.412
O=C(O)CCCC[C@@H](CC1)C[C@@H]1CCC(C)C	cyclopentane,Custom_47,Custom_13	1312	cyclopentane,Custom_47,Custom_13	0	1	0.278	0.639	0	1	0.471	0.701	0	1	0.366	0.613	0	1	0.466	0.722	0	1	0.445	0.679	0	1	0.435	0.68	0	1	4	5	5265	[3000:9400]	1	0.397	0.476	1	0.29411765	1	0	0	1	0	8	0	-1	240.385	0	564.112
O=C(O)CCCC[C@@H](CC1)C[C@@H]1[C@@H](C)C(C)C	cyclopentane,Custom_47,Custom_14	1313	cyclopentane,Custom_47,Custom_14	0	1	0.334	0.646	0	1	0.47	0.701	0	1	0.376	0.621	0	1	0.489	0.744	0	1	0.44	0.629	0	1	0.419	0.685	0	1	4	5	6489	[3600:12000]	1	0.496	0.756	1	0.29411765	1	0	0	1	0	7	0	-1	240.385	0	542.527
O=C(O)CCCC[C@@H](CC1)C[C@@H]1CC(C)(C)C	cyclopentane,Custom_47,Custom_15	1314	cyclopentane,Custom_47,Custom_15	0	1	0.266	0.623	0	1	0.531	0.745	0	1	0.3	0.587	0	1	0.493	0.726	0	1	0.411	0.697	0	1	0.386	0.571	0	1	4	5	5913	[3300:11000]	1	0.508	0.599	1	0.29411765	1	0	0	1	0	7	0	-1	240.385	0	524.49
O=C(O)CCCC[C@@H](CC1)C[C@@H]1C(C)(C)CC	cyclopentane,Custom_47,Custom_16	1315	cyclopentane,Custom_47,Custom_16	1	1	0.257	0.513	0	1	0.451	0.705	1	1	0.304	0.625	0	1	0.484	0.723	1	1	0.436	0.563	1	1	0.396	0.672	0	1	4	5	5918	[3300:11000]	1	0.436	0.585	1	0.29411765	1	0	0	1	0	7	0	-1	240.385	0	533.072
O=C(O)CCCC[C@@H]1C[C@@H](CC1)CCCCCC	cyclopentane,Custom_47,Custom_17	1316	cyclopentane,Custom_47,Custom_17	0	1	0.672	0.805	0	1	0.466	0.7	1	1	0.723	0.766	0	1	0.811	0.89	0	1	0.468	0.677	0	1	0.46	0.713	0	1	4	5	6332	[3600:11000]	1	0.391	0.511	1	0.27777778	1	0	0	1	0	10	0	-2	254.412	0	600.541
O=C(O)CCCC[C@@H](CC1)C[C@@H]1[C@@H](C)CCCC	cyclopentane,Custom_47,Custom_18	1317	cyclopentane,Custom_47,Custom_18	0	1	0.353	0.665	0	1	0.466	0.699	0	1	0.442	0.677	0	1	0.459	0.68	0	1	0.454	0.674	0	1	0.43	0.691	0	1	4	5	6130	[3400:11000]	1	0.46	0.528	1	0.27777778	1	0	0	1	0	9	0	-1	254.412	0	585.271
O=C(O)CCCC[C@@H](CC1)C[C@@H]1C[C@@H](C)CCC	cyclopentane,Custom_47,Custom_19	1318	cyclopentane,Custom_47,Custom_19	0	1	0.353	0.646	0	1	0.466	0.699	0	1	0.44	0.676	0	1	0.503	0.728	0	1	0.453	0.673	0	1	0.447	0.71	0	1	4	5	6130	[3400:11000]	1	0.45	0.525	1	0.27777778	1	0	0	1	0	9	0	-2	254.412	0	586.633
O=C(O)CCCC[C@@H](CC1)C[C@@H]1CC[C@H](C)CC	cyclopentane,Custom_47,Custom_20	1319	cyclopentane,Custom_47,Custom_20	0	1	0.656	0.797	0	1	0.466	0.699	0	1	0.438	0.674	0	1	0.469	0.725	0	1	0.453	0.673	0	1	0.447	0.705	0	1	4	5	6130	[3400:11000]	1	0.383	0.508	1	0.27777778	1	0	0	1	0	9	0	-1	254.412	0	584.089
O=C(O)CCCC[C@@H](CC1)C[C@@H]1CCCC(C)C	cyclopentane,Custom_47,Custom_21	1320	cyclopentane,Custom_47,Custom_21	0	1	0.357	0.647	0	1	0.466	0.699	0	1	0.401	0.626	0	1	0.509	0.739	0	1	0.466	0.686	0	1	0.451	0.699	0	1	4	5	6130	[3400:11000]	1	0.44	0.522	1	0.27777778	1	0	0	1	0	9	0	-1	254.412	0	590.482
O=C(O)CCCC[C@@H](CC1)C[C@@H]1[C@@H](C)[C@@H](C)CC	cyclopentane,Custom_47,Custom_22	1321	cyclopentane,Custom_47,Custom_22	0	1	0.281	0.588	0	1	0.546	0.739	0	1	0.446	0.678	0	1	0.45	0.715	0	1	0.447	0.628	0	1	0.425	0.687	0	1	4	5	6851	[3900:12000]	1	0.522	0.797	1	0.27777778	1	0	0	1	0	8	0	-1	254.412	0	560.634
O=C(O)CCCC[C@@H](CC1)C[C@@H]1C[C@@H](C)C(C)C	cyclopentane,Custom_47,Custom_23	1322	cyclopentane,Custom_47,Custom_23	0	1	0.685	0.812	0	1	0.426	0.679	0	1	0.444	0.649	0	1	0.461	0.725	0	1	0.437	0.675	0	1	0.421	0.612	0	1	4	5	6851	[3900:12000]	1	0.45	0.782	1	0.27777778	1	0	0	1	0	8	0	-1	254.412	0	568.4
O=C(O)CCCC[C@@H](CC1)C[C@@H]1C(C)(C)CCC	cyclopentane,Custom_47,Custom_24	1323	cyclopentane,Custom_47,Custom_24	1	1	0.248	0.55	0	1	0.49	0.724	1	1	0.252	0.541	0	1	0.788	0.867	0	1	0.429	0.626	0	1	0.398	0.682	0	1	4	5	5046	[2800:9000]	1	0.493	0.689	1	0.27777778	1	0	0	1	0	8	0	-1	254.412	0	563.79
O=C(O)CCCC[C@@H](CC1)C[C@@H]1CC(C)(C)CC	cyclopentane,Custom_47,Custom_25	1324	cyclopentane,Custom_47,Custom_25	0	1	0.255	0.594	0	1	0.53	0.744	1	1	0.25	0.522	0	1	0.499	0.74	0	1	0.431	0.706	1	1	0.412	0.554	0	1	4	5	5045	[2800:9000]	1	0.503	0.689	1	0.27777778	1	0	0	1	0	8	0	-1	254.412	0	546.169
O=C(O)CCCC[C@@H](CC1)C[C@@H]1CCC(C)(C)C	cyclopentane,Custom_47,Custom_26	1325	cyclopentane,Custom_47,Custom_26	0	1	0.266	0.633	0	1	0.53	0.744	1	1	0.249	0.489	0	1	0.464	0.717	0	1	0.431	0.697	0	1	0.408	0.63	0	1	4	5	5045	[2800:9000]	1	0.523	0.703	1	0.27777778	1	0	0	1	0	8	0	-1	254.412	0	573.887
O=C(O)CC[C@H](C)[C@@H]1C[C@H](C)CC1	cyclopentane,Custom_48,Custom_1	1326	cyclopentane,Custom_48,Custom_1	0	1	0.329	0.637	0	1	0.541	0.722	0	1	0.773	0.846	0	1	0.452	0.705	0	1	0.36	0.666	0	1	0.305	0.64	0	1	4	5	8945	[5000:16000]	1	0.424	0.507	1	0.38461538	0	0	0	1	0	4	0	-1	184.278	0	437.724
O=C(O)CC[C@H](C)[C@@H]1C[C@H](CC)CC1	cyclopentane,Custom_48,Custom_3	1327	cyclopentane,Custom_48,Custom_3	0	1	0.299	0.629	0	1	0.531	0.727	0	1	0.426	0.662	0	1	0.827	0.873	0	1	0.378	0.678	0	1	0.338	0.638	0	1	4	5	8909	[5000:16000]	1	0.616	0.522	1	0.35714286	1	0	0	1	0	5	0	-1	198.305	0	462.947
O=C(O)CC[C@H](C)[C@@H]1C[C@@H](CC1)CCC	cyclopentane,Custom_48,Custom_4	1328	cyclopentane,Custom_48,Custom_4	0	1	0.296	0.637	0	1	0.483	0.705	0	1	0.376	0.668	0	1	0.577	0.744	0	1	0.407	0.682	0	1	0.366	0.648	0	1	4	5	5094	[2900:9100]	1	0.613	0.827	1	0.33333333	1	0	0	1	0	6	0	-1	212.331	0	495.647
O=C(O)CC[C@H](C)[C@@H]1C[C@H](C(C)C)CC1	cyclopentane,Custom_48,Custom_5	1329	cyclopentane,Custom_48,Custom_5	0	1	0.273	0.626	0	1	0.482	0.705	0	1	0.374	0.661	0	1	0.869	0.889	0	1	0.396	0.676	0	1	0.369	0.646	0	1	4	5	8863	[5000:16000]	1	0.453	0.695	1	0.33333333	1	0	0	1	0	5	0	-1	212.331	0	481.084
O=C(O)CC[C@H](C)[C@@H]1C[C@@H](CC1)CCCC	cyclopentane,Custom_48,Custom_6	1330	cyclopentane,Custom_48,Custom_6	0	1	0.277	0.639	0	1	0.476	0.703	0	1	0.372	0.654	0	1	0.458	0.711	0	1	0.424	0.658	0	1	0.382	0.668	0	1	4	5	6237	[3500:11000]	1	0.524	0.502	1	0.3125	1	0	0	1	0	7	0	-1	226.358	0	527.243
O=C(O)CC[C@H](C)[C@@H]1C[C@@H](CC1)[C@H](C)CC	cyclopentane,Custom_48,Custom_7	1331	cyclopentane,Custom_48,Custom_7	0	1	0.25	0.605	0	1	0.556	0.743	0	1	0.363	0.651	0	1	0.87	0.89	0	1	0.416	0.698	0	1	0.382	0.674	0	1	4	5	5493	[3100:9800]	1	0.456	0.592	1	0.3125	1	0	0	1	0	6	0	-1	226.358	0	496.008
O=C(O)CC[C@H](C)[C@@H]1C[C@@H](CC1)CC(C)C	cyclopentane,Custom_48,Custom_8	1332	cyclopentane,Custom_48,Custom_8	0	1	0.334	0.634	0	1	0.476	0.703	0	1	0.369	0.653	0	1	0.538	0.731	0	1	0.411	0.695	0	1	0.376	0.672	0	1	4	5	5493	[3100:9800]	1	0.518	0.609	1	0.3125	1	0	0	1	0	6	0	-1	226.358	0	511.776
O=C(O)CC[C@H](C)[C@@H](CC1)C[C@@H]1C(C)(C)C	cyclopentane,Custom_48,Custom_9	1333	cyclopentane,Custom_48,Custom_9	0	1	0.258	0.527	0	1	0.494	0.727	0	1	0.272	0.604	0	1	0.473	0.697	0	1	0.396	0.683	0	1	0.376	0.664	0	1	4	5	5354	[3000:9500]	1	0.449	0.566	1	0.3125	1	0	0	1	0	5	0	-1	226.358	0	493.551
O=C(O)CC[C@H](C)[C@@H]1C[C@@H](CC1)CCCCC	cyclopentane,Custom_48,Custom_10	1334	cyclopentane,Custom_48,Custom_10	0	1	0.357	0.667	0	1	0.431	0.681	0	1	0.367	0.644	0	1	0.463	0.731	0	1	0.437	0.694	0	1	0.402	0.67	0	1	4	5	5259	[3000:9400]	1	0.424	0.478	1	0.29411765	1	0	0	1	0	8	0	-1	240.385	0	558.861
O=C(O)CC[C@H](C)[C@@H]1C[C@@H](CC1)[C@@H](C)CCC	cyclopentane,Custom_48,Custom_11	1335	cyclopentane,Custom_48,Custom_11	0	1	0.296	0.639	0	1	0.47	0.701	0	1	0.36	0.637	0	1	0.791	0.863	0	1	0.421	0.701	0	1	0.397	0.681	0	1	4	5	6498	[3700:12000]	1	0.422	0.733	1	0.29411765	1	0	0	1	0	7	0	-1	240.385	0	540.848
O=C(O)CC[C@H](C)[C@@H]1C[C@@H](CC1)C[C@@H](C)CC	cyclopentane,Custom_48,Custom_12	1336	cyclopentane,Custom_48,Custom_12	0	1	0.346	0.662	0	1	0.43	0.681	0	1	0.318	0.625	0	1	0.495	0.72	0	1	0.429	0.699	0	1	0.397	0.658	0	1	4	5	6497	[3700:12000]	1	0.511	0.758	1	0.29411765	1	0	0	1	0	7	0	-1	240.385	0	538.599
O=C(O)CC[C@H](C)[C@@H]1C[C@@H](CC1)CCC(C)C	cyclopentane,Custom_48,Custom_13	1337	cyclopentane,Custom_48,Custom_13	0	1	0.306	0.653	0	1	0.47	0.701	0	1	0.36	0.64	0	1	0.457	0.713	0	1	0.431	0.706	0	1	0.403	0.668	0	1	4	5	6497	[3700:12000]	1	0.503	0.755	1	0.29411765	1	0	0	1	0	7	0	-1	240.385	0	546.582
O=C(O)CC[C@H](C)[C@@H](CC1)C[C@@H]1[C@@H](C)C(C)C	cyclopentane,Custom_48,Custom_14	1338	cyclopentane,Custom_48,Custom_14	0	1	0.278	0.629	0	1	0.47	0.701	0	1	0.363	0.644	0	1	0.864	0.892	0	1	0.421	0.7	0	1	0.397	0.681	0	1	4	5	5735	[3200:10000]	1	0.463	0.579	1	0.29411765	1	0	0	1	0	6	0	-1	240.385	0	516.758
O=C(O)CC[C@H](C)[C@@H]1C[C@@H](CC1)CC(C)(C)C	cyclopentane,Custom_48,Custom_15	1339	cyclopentane,Custom_48,Custom_15	0	1	0.262	0.62	0	1	0.533	0.745	0	1	0.3	0.575	0	1	0.531	0.72	0	1	0.405	0.697	0	1	0.374	0.654	0	1	4	5	5651	[3200:10000]	1	0.466	0.593	1	0.29411765	1	0	0	1	0	6	0	-1	240.385	0	503.698
O=C(O)CC[C@H](C)[C@@H](CC1)C[C@@H]1C(C)(C)CC	cyclopentane,Custom_48,Custom_16	1340	cyclopentane,Custom_48,Custom_16	1	1	0.291	0.539	0	1	0.453	0.705	1	1	0.297	0.596	0	1	0.555	0.686	0	1	0.415	0.698	0	1	0.398	0.682	0	1	4	5	5654	[3200:10000]	1	0.475	0.594	1	0.29411765	1	0	0	1	0	6	0	-1	240.385	0	513.442
O=C(O)CC[C@H](C)[C@@H]1C[C@@H](CC1)CCCCCC	cyclopentane,Custom_48,Custom_17	1341	cyclopentane,Custom_48,Custom_17	0	1	0.355	0.666	0	1	0.466	0.699	0	1	0.448	0.652	0	1	0.465	0.733	0	1	0.444	0.697	0	1	0.411	0.675	0	1	4	5	6130	[3400:11000]	1	0.464	0.538	1	0.27777778	1	0	0	1	0	9	0	-1	254.412	0	569.524
O=C(O)CC[C@H](C)[C@@H]1C[C@@H](CC1)[C@@H](C)CCCC	cyclopentane,Custom_48,Custom_18	1342	cyclopentane,Custom_48,Custom_18	0	1	0.374	0.659	0	1	0.466	0.699	0	1	0.435	0.674	0	1	0.83	0.895	0	1	0.43	0.654	0	1	0.41	0.649	0	1	4	5	6848	[3900:12000]	1	0.445	0.788	1	0.27777778	1	0	0	1	0	8	0	-1	254.412	0	565.948
O=C(O)CC[C@H](C)[C@@H]1C[C@@H](CC1)C[C@@H](C)CCC	cyclopentane,Custom_48,Custom_19	1343	cyclopentane,Custom_48,Custom_19	0	1	0.344	0.652	0	1	0.426	0.679	0	1	0.402	0.657	0	1	0.456	0.708	0	1	0.434	0.693	0	1	0.409	0.687	0	1	4	5	6848	[3900:12000]	1	0.446	0.788	1	0.27777778	1	0	0	1	0	8	0	-1	254.412	0	568.042
O=C(O)CC[C@H](C)[C@@H]1C[C@@H](CC1)CC[C@H](C)CC	cyclopentane,Custom_48,Custom_20	1344	cyclopentane,Custom_48,Custom_20	0	1	0.678	0.808	0	1	0.426	0.679	0	1	0.402	0.657	0	1	0.461	0.685	0	1	0.445	0.683	0	1	0.416	0.681	0	1	4	5	6849	[3900:12000]	1	0.527	0.806	1	0.27777778	1	0	0	1	0	8	0	-1	254.412	0	567.463
O=C(O)CC[C@H](C)[C@@H]1C[C@@H](CC1)CCCC(C)C	cyclopentane,Custom_48,Custom_21	1345	cyclopentane,Custom_48,Custom_21	0	1	0.389	0.666	0	1	0.426	0.679	0	1	0.443	0.677	0	1	0.464	0.691	0	1	0.442	0.707	0	1	0.412	0.685	0	1	4	5	6849	[3900:12000]	1	0.455	0.789	1	0.27777778	1	0	0	1	0	8	0	-1	254.412	0	578.179
O=C(O)CC[C@H](C)[C@@H](CC1)C[C@@H]1[C@@H](C)[C@@H](C)CC	cyclopentane,Custom_48,Custom_22	1346	cyclopentane,Custom_48,Custom_22	0	1	0.272	0.571	0	1	0.505	0.719	0	1	0.437	0.675	0	1	0.523	0.68	0	1	0.428	0.626	0	1	0.398	0.643	0	1	3	5	3335	[1900:5900]	1	0.447	0.619	1	0.27777778	1	0	0	1	0	7	0	-1	254.412	0	548.287
O=C(O)CC[C@H](C)[C@@H]1C[C@@H](CC1)C[C@@H](C)C(C)C	cyclopentane,Custom_48,Custom_23	1347	cyclopentane,Custom_48,Custom_23	0	1	0.37	0.645	0	1	0.465	0.699	0	1	0.441	0.676	0	1	0.453	0.711	0	1	0.433	0.692	0	1	0.402	0.654	0	1	3	5	3333	[1900:5900]	1	0.472	0.628	1	0.27777778	1	0	0	1	0	7	0	-1	254.412	0	543.548
O=C(O)CC[C@H](C)[C@@H](CC1)C[C@@H]1C(C)(C)CCC	cyclopentane,Custom_48,Custom_24	1348	cyclopentane,Custom_48,Custom_24	1	1	0.285	0.537	0	1	0.491	0.724	1	1	0.248	0.505	0	1	0.484	0.704	0	1	0.412	0.636	0	1	0.399	0.689	0	1	3	5	3495	[2000:6200]	1	0.431	0.587	1	0.27777778	1	0	0	1	0	7	0	-1	254.412	0	545.009
O=C(O)CC[C@H](C)[C@@H]1C[C@@H](CC1)CC(C)(C)CC	cyclopentane,Custom_48,Custom_25	1349	cyclopentane,Custom_48,Custom_25	1	1	0.255	0.554	0	1	0.491	0.724	1	1	0.249	0.49	0	1	0.488	0.68	0	1	0.425	0.698	0	1	0.397	0.652	0	1	3	5	3491	[2000:6200]	1	0.438	0.599	1	0.27777778	1	0	0	1	0	7	0	-1	254.412	0	536.421
O=C(O)CC[C@H](C)[C@@H]1C[C@@H](CC1)CCC(C)(C)C	cyclopentane,Custom_48,Custom_26	1350	cyclopentane,Custom_48,Custom_26	0	1	0.258	0.629	0	1	0.531	0.744	1	1	0.286	0.543	0	1	0.458	0.682	0	1	0.428	0.7	0	1	0.397	0.665	0	1	4	5	5899	[3300:10000]	1	0.434	0.578	1	0.27777778	1	0	0	1	0	7	0	-1	254.412	0	563.236
O=C(O)C[C@H](C)C[C@@H]1C[C@H](C)CC1	cyclopentane,Custom_49,Custom_1	1351	cyclopentane,Custom_49,Custom_1	0	1	0.352	0.643	0	1	0.541	0.722	0	1	0.774	0.846	0	1	0.458	0.685	0	1	0.388	0.684	0	1	0.288	0.628	0	1	4	5	8944	[5000:16000]	1	0.444	0.511	1	0.38461538	1	0	0	1	0	4	0	-1	184.278	0	432.489
O=C(O)C[C@H](C)C[C@@H]1C[C@H](CC)CC1	cyclopentane,Custom_49,Custom_3	1352	cyclopentane,Custom_49,Custom_3	0	1	0.331	0.636	0	1	0.531	0.727	0	1	0.429	0.68	0	1	0.496	0.728	0	1	0.435	0.707	0	1	0.686	0.834	0	1	4	5	8907	[5000:16000]	1	0.478	0.466	1	0.35714286	1	0	0	1	0	5	0	-1	198.305	0	458.008
O=C(O)C[C@H](C)C[C@@H]1C[C@@H](CC1)CCC	cyclopentane,Custom_49,Custom_4	1353	cyclopentane,Custom_49,Custom_4	0	1	0.618	0.787	0	1	0.483	0.705	0	1	0.382	0.67	0	1	0.492	0.731	0	1	0.452	0.72	0	1	0.348	0.659	0	1	4	5	5094	[2900:9100]	1	0.466	0.764	1	0.33333333	1	0	0	1	0	6	0	-1	212.331	0	490.189
O=C(O)C[C@H](C)C[C@@H](CC1)C[C@@H]1C(C)C	cyclopentane,Custom_49,Custom_5	1354	cyclopentane,Custom_49,Custom_5	0	1	0.311	0.625	0	1	0.562	0.745	0	1	0.383	0.666	0	1	0.533	0.747	0	1	0.821	0.911	0	1	0.717	0.812	0	1	4	5	8860	[5000:16000]	1	0.502	0.713	1	0.33333333	1	0	0	1	0	5	0	-1	212.331	0	478.787
O=C(O)C[C@H](C)C[C@@H]1C[C@@H](CC1)CCCC	cyclopentane,Custom_49,Custom_6	1355	cyclopentane,Custom_49,Custom_6	0	1	0.61	0.794	0	1	0.476	0.703	0	1	0.372	0.654	0	1	0.802	0.877	0	1	0.426	0.713	0	1	0.384	0.679	0	1	4	5	6235	[3500:11000]	1	0.53	0.501	1	0.3125	1	0	0	1	0	7	0	-1	226.358	0	521.786
O=C(O)C[C@H](C)C[C@@H](CC1)C[C@@H]1[C@H](C)CC	cyclopentane,Custom_49,Custom_7	1356	cyclopentane,Custom_49,Custom_7	0	1	0.271	0.636	0	1	0.476	0.703	0	1	0.372	0.655	0	1	0.792	0.872	0	1	0.421	0.67	0	1	0.723	0.811	0	1	4	5	5496	[3100:9800]	1	0.451	0.592	1	0.3125	1	0	0	1	0	6	0	-1	226.358	0	503.524
O=C(O)C[C@H](C)C[C@@H]1C[C@@H](CC1)CC(C)C	cyclopentane,Custom_49,Custom_8	1357	cyclopentane,Custom_49,Custom_8	0	1	0.283	0.618	0	1	0.476	0.703	0	1	0.37	0.653	0	1	0.452	0.711	0	1	0.441	0.72	0	1	0.347	0.661	0	1	4	5	5496	[3100:9800]	1	0.521	0.61	1	0.3125	1	0	0	1	0	6	0	-1	226.358	0	507.472
O=C(O)C[C@H](C)C[C@@H](CC1)C[C@@H]1C(C)(C)C	cyclopentane,Custom_49,Custom_9	1358	cyclopentane,Custom_49,Custom_9	0	1	0.263	0.619	0	1	0.494	0.727	0	1	0.321	0.633	0	1	0.433	0.682	0	1	0.446	0.723	0	1	0.416	0.665	0	1	4	5	5353	[3000:9500]	1	0.472	0.588	1	0.3125	1	0	0	1	0	5	0	-1	226.358	0	487.77
O=C(O)C[C@H](C)C[C@@H]1C[C@@H](CC1)CCCCC	cyclopentane,Custom_49,Custom_10	1359	cyclopentane,Custom_49,Custom_10	0	1	0.346	0.643	0	1	0.511	0.721	0	1	0.367	0.613	0	1	0.543	0.752	0	1	0.436	0.713	0	1	0.391	0.683	0	1	4	5	5257	[3000:9300]	1	0.461	0.495	1	0.29411765	1	0	0	1	0	8	0	-1	240.385	0	551.222
O=C(O)C[C@H](C)C[C@@H](CC1)C[C@@H]1[C@@H](C)CCC	cyclopentane,Custom_49,Custom_11	1360	cyclopentane,Custom_49,Custom_11	0	1	0.341	0.65	0	1	0.47	0.701	0	1	0.323	0.627	0	1	0.831	0.901	0	1	0.42	0.662	0	1	0.434	0.666	0	1	4	5	6501	[3700:12000]	1	0.432	0.747	1	0.29411765	1	0	0	1	0	7	0	-1	240.385	0	533.453
O=C(O)C[C@H](C)C[C@@H]1C[C@@H](CC1)C[C@@H](C)CC	cyclopentane,Custom_49,Custom_12	1361	cyclopentane,Custom_49,Custom_12	0	1	0.34	0.649	0	1	0.47	0.701	0	1	0.359	0.639	0	1	0.495	0.732	0	1	0.423	0.664	0	1	0.381	0.637	0	1	4	5	6500	[3700:12000]	1	0.448	0.763	1	0.29411765	1	0	0	1	0	7	0	-1	240.385	0	529.012
O=C(O)C[C@H](C)C[C@@H]1C[C@@H](CC1)CCC(C)C	cyclopentane,Custom_49,Custom_13	1362	cyclopentane,Custom_49,Custom_13	0	1	0.289	0.612	0	1	0.51	0.721	0	1	0.36	0.64	0	1	0.846	0.895	0	1	0.422	0.706	0	1	0.393	0.641	0	1	4	5	6500	[3700:12000]	1	0.455	0.762	1	0.29411765	1	0	0	1	0	7	0	-1	240.385	0	539.174
O=C(O)C[C@H](C)C[C@@H](CC1)C[C@@H]1[C@@H](C)C(C)C	cyclopentane,Custom_49,Custom_14	1363	cyclopentane,Custom_49,Custom_14	0	1	0.295	0.638	0	1	0.43	0.681	0	1	0.374	0.62	0	1	0.48	0.72	0	1	0.423	0.621	0	1	0.386	0.67	0	1	4	5	5744	[3200:10000]	1	0.465	0.586	1	0.29411765	1	0	0	1	0	6	0	-1	240.385	0	517.848
O=C(O)C[C@H](C)C[C@@H](CC1)C[C@@H]1CC(C)(C)C	cyclopentane,Custom_49,Custom_15	1364	cyclopentane,Custom_49,Custom_15	0	1	0.285	0.632	0	1	0.533	0.745	0	1	0.296	0.583	0	1	0.438	0.703	0	1	0.387	0.694	0	1	0.337	0.637	0	1	4	5	5659	[3200:10000]	1	0.476	0.596	1	0.29411765	1	0	0	1	0	6	0	-1	240.385	0	513.11
[truncated: 10,486 more rows]
[truncated: 106 more columns]
