# Supplementary material for: Workflow for predictive risk assessments of UVCBs: cheminformatics library design, QSAR, and read-across approaches applied to complex mixtures of metal naphthenates
Source: Front Toxicol. 2024 Oct 1;6:1452838. doi: 10.3389/ftox.2024.1452838 (PMC11473587; doi:10.3389/ftox.2024.1452838)
Supplement: Supplementary file 2 [file DataSheet1.zip]

Archive with 1 entries (1 files):
- Supplementary File 1.sdf
