# Supplementary material for: Workflow for predictive risk assessments of UVCBs: cheminformatics library design, QSAR, and read-across approaches applied to complex mixtures of metal naphthenates
Source: Front Toxicol. 2024 Oct 1;6:1452838. doi: 10.3389/ftox.2024.1452838 (PMC11473587; doi:10.3389/ftox.2024.1452838)
Supplement: Supplementary file 2 [file DataSheet1.zip › Supplementary File 1.sdf]

cyclohexane,Custom_38,Custom_1
                    3D
 Schrodinger Suite 2022-3.
 27 27  0  0  1  0            999 V2000
    1.0862    0.1858   -0.9903 C   0  0  0  0  0  0
   -0.3916    0.2201   -1.4117 C   0  0  0  0  0  0
   -1.2829    0.6961   -0.2533 C   0  0  2  0  0  0
   -1.0862   -0.1857    0.9903 C   0  0  0  0  0  0
    0.3916   -0.2200    1.4117 C   0  0  0  0  0  0
    1.2830   -0.6960    0.2534 C   0  0  2  0  0  0
    1.4337    1.2236   -0.7688 H   0  0  0  0  0  0
    1.7144   -0.1956   -1.8319 H   0  0  0  0  0  0
   -0.7109   -0.8013   -1.7308 H   0  0  0  0  0  0
   -0.5213    0.8927   -2.2945 H   0  0  0  0  0  0
   -1.0317    1.7547   -0.0019 H   0  0  0  0  0  0
   -1.7144    0.1956    1.8319 H   0  0  0  0  0  0
   -1.4337   -1.2235    0.7687 H   0  0  0  0  0  0
    0.7109    0.8013    1.7308 H   0  0  0  0  0  0
    0.5213   -0.8926    2.2945 H   0  0  0  0  0  0
    1.0318   -1.7546    0.0019 H   0  0  0  0  0  0
   -2.7232    0.6831   -0.6720 C   0  0  0  0  0  0
   -3.5766    1.1806    0.4569 C   0  0  0  0  0  0
   -3.5256    2.2774    1.0020 O   0  0  0  0  0  0
   -4.4568    0.2117    0.8154 O   0  0  0  0  0  0
   -3.0178   -0.3344   -0.9290 H   0  0  0  0  0  0
   -2.8553    1.3297   -1.5395 H   0  0  0  0  0  0
   -4.9868    0.5366    1.5252 H   0  0  0  0  0  0
    2.7233   -0.6830    0.6721 C   0  0  0  0  0  0
    3.0178    0.3345    0.9292 H   0  0  0  0  0  0
    2.8553   -1.3297    1.5396 H   0  0  0  0  0  0
    3.3434   -1.0445   -0.1482 H   0  0  0  0  0  0
  1  2  1  0  0  0
  1  6  1  0  0  0
  1  7  1  0  0  0
  1  8  1  0  0  0
  2  3  1  0  0  0
  2  9  1  0  0  0
  2 10  1  0  0  0
  3  4  1  0  0  0
  3 11  1  0  0  0
  3 17  1  0  0  0
  4  5  1  0  0  0
  4 12  1  0  0  0
  4 13  1  0  0  0
  5  6  1  0  0  0
  5 14  1  0  0  0
  5 15  1  0  0  0
  6 16  1  0  0  0
  6 24  1  0  0  0
 17 18  1  0  0  0
 17 21  1  0  0  0
 17 22  1  0  0  0
 18 19  2  0  0  0
 18 20  1  0  0  0
 20 23  1  0  0  0
 24 25  1  0  0  0
 24 26  1  0  0  0
 24 27  1  0  0  0
M  END
> <s_m_entry_id>
1

> <s_m_entry_name>
moldesc_input.1

> <s_m_Source_Path>
C:\Users\aprus\Schrodinger

> <s_m_Source_File>
moldesc_input.maegz

> <i_m_Source_File_Index>
1

> <s_m_subgroup_title>
moldesc_input

> <s_m_subgroupid>
moldesc_input

> <b_m_subgroup_collapsed>
0

$$$$
cyclohexane,Custom_38,Custom_3
                    3D
 Schrodinger Suite 2022-3.
 30 30  0  0  1  0            999 V2000
    1.0862    0.1858   -0.9903 C   0  0  0  0  0  0
   -0.3916    0.2201   -1.4117 C   0  0  0  0  0  0
   -1.2829    0.6961   -0.2533 C   0  0  2  0  0  0
   -1.0862   -0.1857    0.9903 C   0  0  0  0  0  0
    0.3916   -0.2200    1.4117 C   0  0  0  0  0  0
    1.2830   -0.6960    0.2534 C   0  0  2  0  0  0
    1.4337    1.2236   -0.7688 H   0  0  0  0  0  0
    1.7144   -0.1956   -1.8319 H   0  0  0  0  0  0
   -0.7109   -0.8013   -1.7308 H   0  0  0  0  0  0
   -0.5213    0.8927   -2.2945 H   0  0  0  0  0  0
   -1.0317    1.7547   -0.0019 H   0  0  0  0  0  0
   -1.7144    0.1956    1.8319 H   0  0  0  0  0  0
   -1.4337   -1.2235    0.7687 H   0  0  0  0  0  0
    0.7109    0.8013    1.7308 H   0  0  0  0  0  0
    0.5213   -0.8926    2.2945 H   0  0  0  0  0  0
    1.0318   -1.7546    0.0019 H   0  0  0  0  0  0
   -2.7232    0.6831   -0.6720 C   0  0  0  0  0  0
   -3.5766    1.1806    0.4569 C   0  0  0  0  0  0
   -3.5256    2.2774    1.0020 O   0  0  0  0  0  0
   -4.4568    0.2117    0.8154 O   0  0  0  0  0  0
   -3.0178   -0.3344   -0.9290 H   0  0  0  0  0  0
   -2.8553    1.3297   -1.5395 H   0  0  0  0  0  0
   -4.9868    0.5366    1.5252 H   0  0  0  0  0  0
    2.7233   -0.6830    0.6721 C   0  0  0  0  0  0
    2.9111   -1.5981    1.8457 C   0  0  0  0  0  0
    3.3455   -1.0220   -0.1561 H   0  0  0  0  0  0
    3.0112    0.3303    0.9518 H   0  0  0  0  0  0
    3.9577   -1.5887    2.1500 H   0  0  0  0  0  0
    2.6231   -2.6115    1.5660 H   0  0  0  0  0  0
    2.2889   -1.2591    2.6740 H   0  0  0  0  0  0
  1  2  1  0  0  0
  1  6  1  0  0  0
  1  7  1  0  0  0
  1  8  1  0  0  0
  2  3  1  0  0  0
  2  9  1  0  0  0
  2 10  1  0  0  0
  3  4  1  0  0  0
  3 11  1  0  0  0
  3 17  1  0  0  0
  4  5  1  0  0  0
  4 12  1  0  0  0
  4 13  1  0  0  0
  5  6  1  0  0  0
  5 14  1  0  0  0
  5 15  1  0  0  0
  6 16  1  0  0  0
  6 24  1  0  0  0
 17 18  1  0  0  0
 17 21  1  0  0  0
 17 22  1  0  0  0
 18 19  2  0  0  0
 18 20  1  0  0  0
 20 23  1  0  0  0
 24 25  1  0  0  0
 24 26  1  0  0  0
 24 27  1  0  0  0
 25 28  1  0  0  0
 25 29  1  0  0  0
 25 30  1  0  0  0
M  END
> <s_m_entry_id>
2

> <s_m_entry_name>
moldesc_input.2

> <s_m_Source_Path>
C:\Users\aprus\Schrodinger

> <s_m_Source_File>
moldesc_input.maegz

> <i_m_Source_File_Index>
2

> <s_m_subgroup_title>
moldesc_input

> <s_m_subgroupid>
moldesc_input

> <b_m_subgroup_collapsed>
0

$$$$
cyclohexane,Custom_38,Custom_4
                    3D
 Schrodinger Suite 2022-3.
 33 33  0  0  1  0            999 V2000
    1.0862    0.1858   -0.9903 C   0  0  0  0  0  0
   -0.3916    0.2201   -1.4117 C   0  0  0  0  0  0
   -1.2829    0.6961   -0.2533 C   0  0  2  0  0  0
   -1.0862   -0.1857    0.9903 C   0  0  0  0  0  0
    0.3916   -0.2200    1.4117 C   0  0  0  0  0  0
    1.2830   -0.6960    0.2534 C   0  0  2  0  0  0
    1.4337    1.2236   -0.7688 H   0  0  0  0  0  0
    1.7144   -0.1956   -1.8319 H   0  0  0  0  0  0
   -0.7109   -0.8013   -1.7308 H   0  0  0  0  0  0
   -0.5213    0.8927   -2.2945 H   0  0  0  0  0  0
   -1.0317    1.7547   -0.0019 H   0  0  0  0  0  0
   -1.7144    0.1956    1.8319 H   0  0  0  0  0  0
   -1.4337   -1.2235    0.7687 H   0  0  0  0  0  0
    0.7109    0.8013    1.7308 H   0  0  0  0  0  0
    0.5213   -0.8926    2.2945 H   0  0  0  0  0  0
    1.0318   -1.7546    0.0019 H   0  0  0  0  0  0
   -2.7232    0.6831   -0.6720 C   0  0  0  0  0  0
   -2.9049    1.5729   -1.8659 C   0  0  0  0  0  0
   -2.6744    2.7745   -1.9414 O   0  0  0  0  0  0
   -3.3812    0.8398   -2.9041 O   0  0  0  0  0  0
   -3.3433    1.0447    0.1483 H   0  0  0  0  0  0
   -3.0178   -0.3344   -0.9290 H   0  0  0  0  0  0
   -3.4910    1.4101   -3.6477 H   0  0  0  0  0  0
    2.7233   -0.6830    0.6721 C   0  0  0  0  0  0
    2.9111   -1.5981    1.8457 C   0  0  0  0  0  0
    4.3514   -1.5851    2.2645 C   0  0  0  0  0  0
    3.3455   -1.0220   -0.1561 H   0  0  0  0  0  0
    3.0112    0.3303    0.9518 H   0  0  0  0  0  0
    2.6231   -2.6115    1.5660 H   0  0  0  0  0  0
    2.2889   -1.2591    2.6740 H   0  0  0  0  0  0
    4.4879   -2.2501    3.1173 H   0  0  0  0  0  0
    4.6393   -0.5717    2.5441 H   0  0  0  0  0  0
    4.9736   -1.9241    1.4362 H   0  0  0  0  0  0
  1  2  1  0  0  0
  1  6  1  0  0  0
  1  7  1  0  0  0
  1  8  1  0  0  0
  2  3  1  0  0  0
  2  9  1  0  0  0
  2 10  1  0  0  0
  3  4  1  0  0  0
  3 11  1  0  0  0
  3 17  1  0  0  0
  4  5  1  0  0  0
  4 12  1  0  0  0
  4 13  1  0  0  0
  5  6  1  0  0  0
  5 14  1  0  0  0
  5 15  1  0  0  0
  6 16  1  0  0  0
  6 24  1  0  0  0
 17 18  1  0  0  0
 17 21  1  0  0  0
 17 22  1  0  0  0
 18 19  2  0  0  0
 18 20  1  0  0  0
 20 23  1  0  0  0
 24 25  1  0  0  0
 24 27  1  0  0  0
 24 28  1  0  0  0
 25 26  1  0  0  0
 25 29  1  0  0  0
 25 30  1  0  0  0
 26 31  1  0  0  0
 26 32  1  0  0  0
 26 33  1  0  0  0
M  END
> <s_m_entry_id>
3

> <s_m_entry_name>
moldesc_input.3

> <s_m_Source_Path>
C:\Users\aprus\Schrodinger

> <s_m_Source_File>
moldesc_input.maegz

> <i_m_Source_File_Index>
3

> <s_m_subgroup_title>
moldesc_input

> <s_m_subgroupid>
moldesc_input

> <b_m_subgroup_collapsed>
0

$$$$
cyclohexane,Custom_38,Custom_5
                    3D
 Schrodinger Suite 2022-3.
 33 33  0  0  1  0            999 V2000
    1.0862    0.1858   -0.9903 C   0  0  0  0  0  0
   -0.3916    0.2201   -1.4117 C   0  0  0  0  0  0
   -1.2829    0.6961   -0.2533 C   0  0  2  0  0  0
   -1.0862   -0.1857    0.9903 C   0  0  0  0  0  0
    0.3916   -0.2200    1.4117 C   0  0  0  0  0  0
    1.2830   -0.6960    0.2534 C   0  0  2  0  0  0
    1.4337    1.2236   -0.7688 H   0  0  0  0  0  0
    1.7144   -0.1956   -1.8319 H   0  0  0  0  0  0
   -0.7109   -0.8013   -1.7308 H   0  0  0  0  0  0
   -0.5213    0.8927   -2.2945 H   0  0  0  0  0  0
   -1.0317    1.7547   -0.0019 H   0  0  0  0  0  0
   -1.7144    0.1956    1.8319 H   0  0  0  0  0  0
   -1.4337   -1.2235    0.7687 H   0  0  0  0  0  0
    0.7109    0.8013    1.7308 H   0  0  0  0  0  0
    0.5213   -0.8926    2.2945 H   0  0  0  0  0  0
    1.0318   -1.7546    0.0019 H   0  0  0  0  0  0
   -2.7232    0.6831   -0.6720 C   0  0  0  0  0  0
   -2.9049    1.5729   -1.8659 C   0  0  0  0  0  0
   -2.8171    1.2606   -3.0480 O   0  0  0  0  0  0
   -3.1936    2.8316   -1.4482 O   0  0  0  0  0  0
   -3.3433    1.0447    0.1483 H   0  0  0  0  0  0
   -3.0178   -0.3344   -0.9290 H   0  0  0  0  0  0
   -3.3053    3.3806   -2.2074 H   0  0  0  0  0  0
    2.7233   -0.6830    0.6721 C   0  0  0  0  0  0
    3.5767   -1.1804   -0.4567 C   0  0  0  0  0  0
    2.9050   -1.5729    1.8659 C   0  0  0  0  0  0
    3.0178    0.3345    0.9292 H   0  0  0  0  0  0
    3.2822   -2.1979   -0.7138 H   0  0  0  0  0  0
    4.6233   -1.1710   -0.1525 H   0  0  0  0  0  0
    3.4447   -0.5338   -1.3242 H   0  0  0  0  0  0
    2.6105   -2.5904    1.6089 H   0  0  0  0  0  0
    2.2849   -1.2114    2.6862 H   0  0  0  0  0  0
    3.9516   -1.5634    2.1702 H   0  0  0  0  0  0
  1  2  1  0  0  0
  1  6  1  0  0  0
  1  7  1  0  0  0
  1  8  1  0  0  0
  2  3  1  0  0  0
  2  9  1  0  0  0
  2 10  1  0  0  0
  3  4  1  0  0  0
  3 11  1  0  0  0
  3 17  1  0  0  0
  4  5  1  0  0  0
  4 12  1  0  0  0
  4 13  1  0  0  0
  5  6  1  0  0  0
  5 14  1  0  0  0
  5 15  1  0  0  0
  6 16  1  0  0  0
  6 24  1  0  0  0
 17 18  1  0  0  0
 17 21  1  0  0  0
 17 22  1  0  0  0
 18 19  2  0  0  0
 18 20  1  0  0  0
 20 23  1  0  0  0
 24 25  1  0  0  0
 24 26  1  0  0  0
 24 27  1  0  0  0
 25 28  1  0  0  0
 25 29  1  0  0  0
 25 30  1  0  0  0
 26 31  1  0  0  0
 26 32  1  0  0  0
 26 33  1  0  0  0
M  END
> <s_m_entry_id>
4

> <s_m_entry_name>
moldesc_input.4

> <s_m_Source_Path>
C:\Users\aprus\Schrodinger

> <s_m_Source_File>
moldesc_input.maegz

> <i_m_Source_File_Index>
4

> <s_m_subgroup_title>
moldesc_input

> <s_m_subgroupid>
moldesc_input

> <b_m_subgroup_collapsed>
0

$$$$
cyclohexane,Custom_38,Custom_6
                    3D
 Schrodinger Suite 2022-3.
 36 36  0  0  1  0            999 V2000
    1.0862    0.1858   -0.9903 C   0  0  0  0  0  0
   -0.3916    0.2201   -1.4117 C   0  0  0  0  0  0
   -1.2829    0.6961   -0.2533 C   0  0  2  0  0  0
   -1.0862   -0.1857    0.9903 C   0  0  0  0  0  0
    0.3916   -0.2200    1.4117 C   0  0  0  0  0  0
    1.2830   -0.6960    0.2534 C   0  0  2  0  0  0
    1.4337    1.2236   -0.7688 H   0  0  0  0  0  0
    1.7144   -0.1956   -1.8319 H   0  0  0  0  0  0
   -0.7109   -0.8013   -1.7308 H   0  0  0  0  0  0
   -0.5213    0.8927   -2.2945 H   0  0  0  0  0  0
   -1.0317    1.7547   -0.0019 H   0  0  0  0  0  0
   -1.7144    0.1956    1.8319 H   0  0  0  0  0  0
   -1.4337   -1.2235    0.7687 H   0  0  0  0  0  0
    0.7109    0.8013    1.7308 H   0  0  0  0  0  0
    0.5213   -0.8926    2.2945 H   0  0  0  0  0  0
    1.0318   -1.7546    0.0019 H   0  0  0  0  0  0
   -2.7232    0.6831   -0.6720 C   0  0  0  0  0  0
   -3.5766    1.1806    0.4569 C   0  0  0  0  0  0
   -3.5256    2.2774    1.0020 O   0  0  0  0  0  0
   -4.4568    0.2117    0.8154 O   0  0  0  0  0  0
   -3.0178   -0.3344   -0.9290 H   0  0  0  0  0  0
   -2.8553    1.3297   -1.5395 H   0  0  0  0  0  0
   -4.9868    0.5366    1.5252 H   0  0  0  0  0  0
    2.7233   -0.6830    0.6721 C   0  0  0  0  0  0
    2.9111   -1.5981    1.8457 C   0  0  0  0  0  0
    4.3514   -1.5851    2.2645 C   0  0  0  0  0  0
    4.5392   -2.5002    3.4381 C   0  0  0  0  0  0
    3.0112    0.3303    0.9518 H   0  0  0  0  0  0
    3.3455   -1.0220   -0.1561 H   0  0  0  0  0  0
    2.6231   -2.6115    1.5660 H   0  0  0  0  0  0
    2.2889   -1.2591    2.6740 H   0  0  0  0  0  0
    4.6393   -0.5717    2.5441 H   0  0  0  0  0  0
    4.9736   -1.9241    1.4362 H   0  0  0  0  0  0
    5.5858   -2.4908    3.7423 H   0  0  0  0  0  0
    4.2513   -3.5136    3.1584 H   0  0  0  0  0  0
    3.9170   -2.1612    4.2663 H   0  0  0  0  0  0
  1  2  1  0  0  0
  1  6  1  0  0  0
  1  7  1  0  0  0
  1  8  1  0  0  0
  2  3  1  0  0  0
  2  9  1  0  0  0
  2 10  1  0  0  0
  3  4  1  0  0  0
  3 11  1  0  0  0
  3 17  1  0  0  0
  4  5  1  0  0  0
  4 12  1  0  0  0
  4 13  1  0  0  0
  5  6  1  0  0  0
  5 14  1  0  0  0
  5 15  1  0  0  0
  6 16  1  0  0  0
  6 24  1  0  0  0
 17 18  1  0  0  0
 17 21  1  0  0  0
 17 22  1  0  0  0
 18 19  2  0  0  0
 18 20  1  0  0  0
 20 23  1  0  0  0
 24 25  1  0  0  0
 24 28  1  0  0  0
 24 29  1  0  0  0
 25 26  1  0  0  0
 25 30  1  0  0  0
 25 31  1  0  0  0
 26 27  1  0  0  0
 26 32  1  0  0  0
 26 33  1  0  0  0
 27 34  1  0  0  0
 27 35  1  0  0  0
 27 36  1  0  0  0
M  END
> <s_m_entry_id>
5

> <s_m_entry_name>
moldesc_input.5

> <s_m_Source_Path>
C:\Users\aprus\Schrodinger

> <s_m_Source_File>
moldesc_input.maegz

> <i_m_Source_File_Index>
5

> <s_m_subgroup_title>
moldesc_input

> <s_m_subgroupid>
moldesc_input

> <b_m_subgroup_collapsed>
0

$$$$
cyclohexane,Custom_38,Custom_7
                    3D
 Schrodinger Suite 2022-3.
 36 36  0  0  1  0            999 V2000
    1.0862    0.1858   -0.9903 C   0  0  0  0  0  0
   -0.3916    0.2201   -1.4117 C   0  0  0  0  0  0
   -1.2829    0.6961   -0.2533 C   0  0  2  0  0  0
   -1.0862   -0.1857    0.9903 C   0  0  0  0  0  0
    0.3916   -0.2200    1.4117 C   0  0  0  0  0  0
    1.2830   -0.6960    0.2534 C   0  0  2  0  0  0
    1.4337    1.2236   -0.7688 H   0  0  0  0  0  0
    1.7144   -0.1956   -1.8319 H   0  0  0  0  0  0
   -0.7109   -0.8013   -1.7308 H   0  0  0  0  0  0
   -0.5213    0.8927   -2.2945 H   0  0  0  0  0  0
   -1.0317    1.7547   -0.0019 H   0  0  0  0  0  0
   -1.7144    0.1956    1.8319 H   0  0  0  0  0  0
   -1.4337   -1.2235    0.7687 H   0  0  0  0  0  0
    0.7109    0.8013    1.7308 H   0  0  0  0  0  0
    0.5213   -0.8926    2.2945 H   0  0  0  0  0  0
    1.0318   -1.7546    0.0019 H   0  0  0  0  0  0
   -2.7232    0.6831   -0.6720 C   0  0  0  0  0  0
   -2.9049    1.5729   -1.8659 C   0  0  0  0  0  0
   -2.8171    1.2606   -3.0480 O   0  0  0  0  0  0
   -3.1936    2.8316   -1.4482 O   0  0  0  0  0  0
   -3.3433    1.0447    0.1483 H   0  0  0  0  0  0
   -3.0178   -0.3344   -0.9290 H   0  0  0  0  0  0
   -3.3053    3.3806   -2.2074 H   0  0  0  0  0  0
    2.7233   -0.6830    0.6721 C   0  0  2  0  0  0
    3.5767   -1.1804   -0.4567 C   0  0  0  0  0  0
    5.0170   -1.1675   -0.0380 C   0  0  0  0  0  0
    2.9050   -1.5729    1.8659 C   0  0  0  0  0  0
    3.0178    0.3345    0.9292 H   0  0  0  0  0  0
    3.4447   -0.5338   -1.3242 H   0  0  0  0  0  0
    3.2822   -2.1979   -0.7138 H   0  0  0  0  0  0
    5.6371   -1.5289   -0.8583 H   0  0  0  0  0  0
    5.1490   -1.8141    0.8295 H   0  0  0  0  0  0
    5.3115   -0.1500    0.2190 H   0  0  0  0  0  0
    2.6105   -2.5904    1.6089 H   0  0  0  0  0  0
    3.9516   -1.5634    2.1702 H   0  0  0  0  0  0
    2.2849   -1.2114    2.6862 H   0  0  0  0  0  0
  1  2  1  0  0  0
  1  6  1  0  0  0
  1  7  1  0  0  0
  1  8  1  0  0  0
  2  3  1  0  0  0
  2  9  1  0  0  0
  2 10  1  0  0  0
  3  4  1  0  0  0
  3 11  1  0  0  0
  3 17  1  0  0  0
  4  5  1  0  0  0
  4 12  1  0  0  0
  4 13  1  0  0  0
  5  6  1  0  0  0
  5 14  1  0  0  0
  5 15  1  0  0  0
  6 16  1  0  0  0
  6 24  1  0  0  0
 17 18  1  0  0  0
 17 21  1  0  0  0
 17 22  1  0  0  0
 18 19  2  0  0  0
 18 20  1  0  0  0
 20 23  1  0  0  0
 24 25  1  0  0  0
 24 27  1  0  0  0
 24 28  1  0  0  0
 25 26  1  0  0  0
 25 29  1  0  0  0
 25 30  1  0  0  0
 26 31  1  0  0  0
 26 32  1  0  0  0
 26 33  1  0  0  0
 27 34  1  0  0  0
 27 35  1  0  0  0
 27 36  1  0  0  0
M  END
> <s_m_entry_id>
6

> <s_m_entry_name>
moldesc_input.6

> <s_m_Source_Path>
C:\Users\aprus\Schrodinger

> <s_m_Source_File>
moldesc_input.maegz

> <i_m_Source_File_Index>
6

> <s_m_subgroup_title>
moldesc_input

> <s_m_subgroupid>
moldesc_input

> <b_m_subgroup_collapsed>
0

$$$$
cyclohexane,Custom_38,Custom_8
                    3D
 Schrodinger Suite 2022-3.
 36 36  0  0  1  0            999 V2000
    1.0862    0.1858   -0.9903 C   0  0  0  0  0  0
   -0.3916    0.2201   -1.4117 C   0  0  0  0  0  0
   -1.2829    0.6961   -0.2533 C   0  0  2  0  0  0
   -1.0862   -0.1857    0.9903 C   0  0  0  0  0  0
    0.3916   -0.2200    1.4117 C   0  0  0  0  0  0
    1.2830   -0.6960    0.2534 C   0  0  2  0  0  0
    1.4337    1.2236   -0.7688 H   0  0  0  0  0  0
    1.7144   -0.1956   -1.8319 H   0  0  0  0  0  0
   -0.7109   -0.8013   -1.7308 H   0  0  0  0  0  0
   -0.5213    0.8927   -2.2945 H   0  0  0  0  0  0
   -1.0317    1.7547   -0.0019 H   0  0  0  0  0  0
   -1.7144    0.1956    1.8319 H   0  0  0  0  0  0
   -1.4337   -1.2235    0.7687 H   0  0  0  0  0  0
    0.7109    0.8013    1.7308 H   0  0  0  0  0  0
    0.5213   -0.8926    2.2945 H   0  0  0  0  0  0
    1.0318   -1.7546    0.0019 H   0  0  0  0  0  0
   -2.7232    0.6831   -0.6720 C   0  0  0  0  0  0
   -2.9049    1.5729   -1.8659 C   0  0  0  0  0  0
   -2.6744    2.7745   -1.9414 O   0  0  0  0  0  0
   -3.3812    0.8398   -2.9041 O   0  0  0  0  0  0
   -3.3433    1.0447    0.1483 H   0  0  0  0  0  0
   -3.0178   -0.3344   -0.9290 H   0  0  0  0  0  0
   -3.4910    1.4101   -3.6477 H   0  0  0  0  0  0
    2.7233   -0.6830    0.6721 C   0  0  0  0  0  0
    3.5796   -1.1496   -0.4677 C   0  0  0  0  0  0
    3.1833   -2.5441   -0.8526 C   0  0  0  0  0  0
    5.0199   -1.1366   -0.0490 C   0  0  0  0  0  0
    2.8598   -1.3480    1.5249 H   0  0  0  0  0  0
    3.0112    0.3303    0.9518 H   0  0  0  0  0  0
    3.4431   -0.4846   -1.3205 H   0  0  0  0  0  0
    3.3198   -3.2091    0.0002 H   0  0  0  0  0  0
    3.8056   -2.8831   -1.6808 H   0  0  0  0  0  0
    2.1367   -2.5536   -1.1569 H   0  0  0  0  0  0
    5.1564   -1.8015    0.8039 H   0  0  0  0  0  0
    5.3078   -0.1232    0.2307 H   0  0  0  0  0  0
    5.6421   -1.4756   -0.8772 H   0  0  0  0  0  0
  1  2  1  0  0  0
  1  6  1  0  0  0
  1  7  1  0  0  0
  1  8  1  0  0  0
  2  3  1  0  0  0
  2  9  1  0  0  0
  2 10  1  0  0  0
  3  4  1  0  0  0
  3 11  1  0  0  0
  3 17  1  0  0  0
  4  5  1  0  0  0
  4 12  1  0  0  0
  4 13  1  0  0  0
  5  6  1  0  0  0
  5 14  1  0  0  0
  5 15  1  0  0  0
  6 16  1  0  0  0
  6 24  1  0  0  0
 17 18  1  0  0  0
 17 21  1  0  0  0
 17 22  1  0  0  0
 18 19  2  0  0  0
 18 20  1  0  0  0
 20 23  1  0  0  0
 24 25  1  0  0  0
 24 28  1  0  0  0
 24 29  1  0  0  0
 25 26  1  0  0  0
 25 27  1  0  0  0
 25 30  1  0  0  0
 26 31  1  0  0  0
 26 32  1  0  0  0
 26 33  1  0  0  0
 27 34  1  0  0  0
 27 35  1  0  0  0
 27 36  1  0  0  0
M  END
> <s_m_entry_id>
7

> <s_m_entry_name>
moldesc_input.7

> <s_m_Source_Path>
C:\Users\aprus\Schrodinger

> <s_m_Source_File>
moldesc_input.maegz

> <i_m_Source_File_Index>
7

> <s_m_subgroup_title>
moldesc_input

> <s_m_subgroupid>
moldesc_input

> <b_m_subgroup_collapsed>
0

$$$$
cyclohexane,Custom_38,Custom_9
                    3D
 Schrodinger Suite 2022-3.
 36 36  0  0  1  0            999 V2000
    1.0862    0.1858   -0.9903 C   0  0  0  0  0  0
   -0.3916    0.2201   -1.4117 C   0  0  0  0  0  0
   -1.2829    0.6961   -0.2533 C   0  0  2  0  0  0
   -1.0862   -0.1857    0.9903 C   0  0  0  0  0  0
    0.3916   -0.2200    1.4117 C   0  0  0  0  0  0
    1.2830   -0.6960    0.2534 C   0  0  2  0  0  0
    1.4337    1.2236   -0.7688 H   0  0  0  0  0  0
    1.7144   -0.1956   -1.8319 H   0  0  0  0  0  0
   -0.7109   -0.8013   -1.7308 H   0  0  0  0  0  0
   -0.5213    0.8927   -2.2945 H   0  0  0  0  0  0
   -1.0317    1.7547   -0.0019 H   0  0  0  0  0  0
   -1.7144    0.1956    1.8319 H   0  0  0  0  0  0
   -1.4337   -1.2235    0.7687 H   0  0  0  0  0  0
    0.7109    0.8013    1.7308 H   0  0  0  0  0  0
    0.5213   -0.8926    2.2945 H   0  0  0  0  0  0
    1.0318   -1.7546    0.0019 H   0  0  0  0  0  0
   -2.7232    0.6831   -0.6720 C   0  0  0  0  0  0
   -3.5766    1.1806    0.4569 C   0  0  0  0  0  0
   -3.5256    2.2774    1.0020 O   0  0  0  0  0  0
   -4.4568    0.2117    0.8154 O   0  0  0  0  0  0
   -3.0178   -0.3344   -0.9290 H   0  0  0  0  0  0
   -2.8553    1.3297   -1.5395 H   0  0  0  0  0  0
   -4.9868    0.5366    1.5252 H   0  0  0  0  0  0
    2.7233   -0.6830    0.6721 C   0  0  0  0  0  0
    3.0886    0.7696    1.0232 C   0  0  0  0  0  0
    3.5537   -1.1997   -0.5155 C   0  0  0  0  0  0
    2.8566   -1.6070    1.8950 C   0  0  0  0  0  0
    2.4652    1.1492    1.8336 H   0  0  0  0  0  0
    4.1293    0.8547    1.3385 H   0  0  0  0  0  0
    2.9470    1.4307    0.1674 H   0  0  0  0  0  0
    3.4194   -0.5698   -1.3956 H   0  0  0  0  0  0
    3.2591   -2.2125   -0.7930 H   0  0  0  0  0  0
    4.6187   -1.2175   -0.2805 H   0  0  0  0  0  0
    2.5509   -2.6262    1.6556 H   0  0  0  0  0  0
    3.8852   -1.6461    2.2559 H   0  0  0  0  0  0
    2.2295   -1.2650    2.7192 H   0  0  0  0  0  0
  1  2  1  0  0  0
  1  6  1  0  0  0
  1  7  1  0  0  0
  1  8  1  0  0  0
  2  3  1  0  0  0
  2  9  1  0  0  0
  2 10  1  0  0  0
  3  4  1  0  0  0
  3 11  1  0  0  0
  3 17  1  0  0  0
  4  5  1  0  0  0
  4 12  1  0  0  0
  4 13  1  0  0  0
  5  6  1  0  0  0
  5 14  1  0  0  0
  5 15  1  0  0  0
  6 16  1  0  0  0
  6 24  1  0  0  0
 17 18  1  0  0  0
 17 21  1  0  0  0
 17 22  1  0  0  0
 18 19  2  0  0  0
 18 20  1  0  0  0
 20 23  1  0  0  0
 24 25  1  0  0  0
 24 26  1  0  0  0
 24 27  1  0  0  0
 25 28  1  0  0  0
 25 29  1  0  0  0
 25 30  1  0  0  0
 26 31  1  0  0  0
 26 32  1  0  0  0
 26 33  1  0  0  0
 27 34  1  0  0  0
 27 35  1  0  0  0
 27 36  1  0  0  0
M  END
> <s_m_entry_id>
8

> <s_m_entry_name>
moldesc_input.8

> <s_m_Source_Path>
C:\Users\aprus\Schrodinger

> <s_m_Source_File>
moldesc_input.maegz

> <i_m_Source_File_Index>
8

> <s_m_subgroup_title>
moldesc_input

> <s_m_subgroupid>
moldesc_input

> <b_m_subgroup_collapsed>
0

$$$$
cyclohexane,Custom_38,Custom_10
                    3D
 Schrodinger Suite 2022-3.
 39 39  0  0  1  0            999 V2000
    1.0862    0.1858   -0.9903 C   0  0  0  0  0  0
   -0.3916    0.2201   -1.4117 C   0  0  0  0  0  0
   -1.2829    0.6961   -0.2533 C   0  0  2  0  0  0
   -1.0862   -0.1857    0.9903 C   0  0  0  0  0  0
    0.3916   -0.2200    1.4117 C   0  0  0  0  0  0
    1.2830   -0.6960    0.2534 C   0  0  2  0  0  0
    1.4337    1.2236   -0.7688 H   0  0  0  0  0  0
    1.7144   -0.1956   -1.8319 H   0  0  0  0  0  0
   -0.7109   -0.8013   -1.7308 H   0  0  0  0  0  0
   -0.5213    0.8927   -2.2945 H   0  0  0  0  0  0
   -1.0317    1.7547   -0.0019 H   0  0  0  0  0  0
   -1.7144    0.1956    1.8319 H   0  0  0  0  0  0
   -1.4337   -1.2235    0.7687 H   0  0  0  0  0  0
    0.7109    0.8013    1.7308 H   0  0  0  0  0  0
    0.5213   -0.8926    2.2945 H   0  0  0  0  0  0
    1.0318   -1.7546    0.0019 H   0  0  0  0  0  0
   -2.7232    0.6831   -0.6720 C   0  0  0  0  0  0
   -3.5766    1.1806    0.4569 C   0  0  0  0  0  0
   -3.5256    2.2774    1.0020 O   0  0  0  0  0  0
   -4.4568    0.2117    0.8154 O   0  0  0  0  0  0
   -3.0178   -0.3344   -0.9290 H   0  0  0  0  0  0
   -2.8553    1.3297   -1.5395 H   0  0  0  0  0  0
   -4.9868    0.5366    1.5252 H   0  0  0  0  0  0
    2.7233   -0.6830    0.6721 C   0  0  0  0  0  0
    3.5796   -1.1496   -0.4677 C   0  0  0  0  0  0
    5.0199   -1.1366   -0.0490 C   0  0  0  0  0  0
    5.8762   -1.6031   -1.1888 C   0  0  0  0  0  0
    7.3165   -1.5901   -0.7700 C   0  0  0  0  0  0
    2.8598   -1.3480    1.5249 H   0  0  0  0  0  0
    3.0112    0.3303    0.9518 H   0  0  0  0  0  0
    3.4431   -0.4846   -1.3205 H   0  0  0  0  0  0
    3.2916   -2.1629   -0.7474 H   0  0  0  0  0  0
    5.1564   -1.8015    0.8039 H   0  0  0  0  0  0
    5.3078   -0.1232    0.2307 H   0  0  0  0  0  0
    5.7397   -0.9381   -2.0416 H   0  0  0  0  0  0
    5.5882   -2.6165   -1.4685 H   0  0  0  0  0  0
    7.9387   -1.9291   -1.5983 H   0  0  0  0  0  0
    7.6044   -0.5767   -0.4904 H   0  0  0  0  0  0
    7.4530   -2.2550    0.0828 H   0  0  0  0  0  0
  1  2  1  0  0  0
  1  6  1  0  0  0
  1  7  1  0  0  0
  1  8  1  0  0  0
  2  3  1  0  0  0
  2  9  1  0  0  0
  2 10  1  0  0  0
  3  4  1  0  0  0
  3 11  1  0  0  0
  3 17  1  0  0  0
  4  5  1  0  0  0
  4 12  1  0  0  0
  4 13  1  0  0  0
  5  6  1  0  0  0
  5 14  1  0  0  0
  5 15  1  0  0  0
  6 16  1  0  0  0
  6 24  1  0  0  0
 17 18  1  0  0  0
 17 21  1  0  0  0
 17 22  1  0  0  0
 18 19  2  0  0  0
 18 20  1  0  0  0
 20 23  1  0  0  0
 24 25  1  0  0  0
 24 29  1  0  0  0
 24 30  1  0  0  0
 25 26  1  0  0  0
 25 31  1  0  0  0
 25 32  1  0  0  0
 26 27  1  0  0  0
 26 33  1  0  0  0
 26 34  1  0  0  0
 27 28  1  0  0  0
 27 35  1  0  0  0
 27 36  1  0  0  0
 28 37  1  0  0  0
 28 38  1  0  0  0
 28 39  1  0  0  0
M  END
> <s_m_entry_id>
9

> <s_m_entry_name>
moldesc_input.9

> <s_m_Source_Path>
C:\Users\aprus\Schrodinger

> <s_m_Source_File>
moldesc_input.maegz

> <i_m_Source_File_Index>
9

> <s_m_subgroup_title>
moldesc_input

> <s_m_subgroupid>
moldesc_input

> <b_m_subgroup_collapsed>
0

$$$$
cyclohexane,Custom_38,Custom_11
                    3D
 Schrodinger Suite 2022-3.
 39 39  0  0  1  0            999 V2000
    1.0862    0.1858   -0.9903 C   0  0  0  0  0  0
   -0.3916    0.2201   -1.4117 C   0  0  0  0  0  0
   -1.2829    0.6961   -0.2533 C   0  0  2  0  0  0
   -1.0862   -0.1857    0.9903 C   0  0  0  0  0  0
    0.3916   -0.2200    1.4117 C   0  0  0  0  0  0
    1.2830   -0.6960    0.2534 C   0  0  2  0  0  0
    1.4337    1.2236   -0.7688 H   0  0  0  0  0  0
    1.7144   -0.1956   -1.8319 H   0  0  0  0  0  0
   -0.7109   -0.8013   -1.7308 H   0  0  0  0  0  0
   -0.5213    0.8927   -2.2945 H   0  0  0  0  0  0
   -1.0317    1.7547   -0.0019 H   0  0  0  0  0  0
   -1.7144    0.1956    1.8319 H   0  0  0  0  0  0
   -1.4337   -1.2235    0.7687 H   0  0  0  0  0  0
    0.7109    0.8013    1.7308 H   0  0  0  0  0  0
    0.5213   -0.8926    2.2945 H   0  0  0  0  0  0
    1.0318   -1.7546    0.0019 H   0  0  0  0  0  0
   -2.7232    0.6831   -0.6720 C   0  0  0  0  0  0
   -3.5766    1.1806    0.4569 C   0  0  0  0  0  0
   -3.5256    2.2774    1.0020 O   0  0  0  0  0  0
   -4.4568    0.2117    0.8154 O   0  0  0  0  0  0
   -3.0178   -0.3344   -0.9290 H   0  0  0  0  0  0
   -2.8553    1.3297   -1.5395 H   0  0  0  0  0  0
   -4.9868    0.5366    1.5252 H   0  0  0  0  0  0
    2.7233   -0.6830    0.6721 C   0  0  2  0  0  0
    3.5767   -1.1804   -0.4567 C   0  0  0  0  0  0
    5.0170   -1.1675   -0.0380 C   0  0  0  0  0  0
    5.8704   -1.6649   -1.1669 C   0  0  0  0  0  0
    2.9050   -1.5729    1.8659 C   0  0  0  0  0  0
    3.0178    0.3345    0.9292 H   0  0  0  0  0  0
    3.4447   -0.5338   -1.3242 H   0  0  0  0  0  0
    3.2822   -2.1979   -0.7138 H   0  0  0  0  0  0
    5.1490   -1.8141    0.8295 H   0  0  0  0  0  0
    5.3115   -0.1500    0.2190 H   0  0  0  0  0  0
    6.9170   -1.6554   -0.8626 H   0  0  0  0  0  0
    5.5759   -2.6824   -1.4240 H   0  0  0  0  0  0
    5.7383   -1.0182   -2.0344 H   0  0  0  0  0  0
    2.6105   -2.5904    1.6089 H   0  0  0  0  0  0
    3.9516   -1.5634    2.1702 H   0  0  0  0  0  0
    2.2849   -1.2114    2.6862 H   0  0  0  0  0  0
  1  2  1  0  0  0
  1  6  1  0  0  0
  1  7  1  0  0  0
  1  8  1  0  0  0
  2  3  1  0  0  0
  2  9  1  0  0  0
  2 10  1  0  0  0
  3  4  1  0  0  0
  3 11  1  0  0  0
  3 17  1  0  0  0
  4  5  1  0  0  0
  4 12  1  0  0  0
  4 13  1  0  0  0
  5  6  1  0  0  0
  5 14  1  0  0  0
  5 15  1  0  0  0
  6 16  1  0  0  0
  6 24  1  0  0  0
 17 18  1  0  0  0
 17 21  1  0  0  0
 17 22  1  0  0  0
 18 19  2  0  0  0
 18 20  1  0  0  0
 20 23  1  0  0  0
 24 25  1  0  0  0
 24 28  1  0  0  0
 24 29  1  0  0  0
 25 26  1  0  0  0
 25 30  1  0  0  0
 25 31  1  0  0  0
 26 27  1  0  0  0
 26 32  1  0  0  0
 26 33  1  0  0  0
 27 34  1  0  0  0
 27 35  1  0  0  0
 27 36  1  0  0  0
 28 37  1  0  0  0
 28 38  1  0  0  0
 28 39  1  0  0  0
M  END
> <s_m_entry_id>
10

> <s_m_entry_name>
moldesc_input.10

> <s_m_Source_Path>
C:\Users\aprus\Schrodinger

> <s_m_Source_File>
moldesc_input.maegz

> <i_m_Source_File_Index>
10

> <s_m_subgroup_title>
moldesc_input

> <s_m_subgroupid>
moldesc_input

> <b_m_subgroup_collapsed>
0

$$$$
cyclohexane,Custom_38,Custom_12
                    3D
 Schrodinger Suite 2022-3.
 39 39  0  0  1  0            999 V2000
    1.0862    0.1858   -0.9903 C   0  0  0  0  0  0
   -0.3916    0.2201   -1.4117 C   0  0  0  0  0  0
   -1.2829    0.6961   -0.2533 C   0  0  2  0  0  0
   -1.0862   -0.1857    0.9903 C   0  0  0  0  0  0
    0.3916   -0.2200    1.4117 C   0  0  0  0  0  0
    1.2830   -0.6960    0.2534 C   0  0  2  0  0  0
    1.4337    1.2236   -0.7688 H   0  0  0  0  0  0
    1.7144   -0.1956   -1.8319 H   0  0  0  0  0  0
   -0.7109   -0.8013   -1.7308 H   0  0  0  0  0  0
   -0.5213    0.8927   -2.2945 H   0  0  0  0  0  0
   -1.0317    1.7547   -0.0019 H   0  0  0  0  0  0
   -1.7144    0.1956    1.8319 H   0  0  0  0  0  0
   -1.4337   -1.2235    0.7687 H   0  0  0  0  0  0
    0.7109    0.8013    1.7308 H   0  0  0  0  0  0
    0.5213   -0.8926    2.2945 H   0  0  0  0  0  0
    1.0318   -1.7546    0.0019 H   0  0  0  0  0  0
   -2.7232    0.6831   -0.6720 C   0  0  0  0  0  0
   -2.9049    1.5729   -1.8659 C   0  0  0  0  0  0
   -2.6744    2.7745   -1.9414 O   0  0  0  0  0  0
   -3.3812    0.8398   -2.9041 O   0  0  0  0  0  0
   -3.3433    1.0447    0.1483 H   0  0  0  0  0  0
   -3.0178   -0.3344   -0.9290 H   0  0  0  0  0  0
   -3.4910    1.4101   -3.6477 H   0  0  0  0  0  0
    2.7233   -0.6830    0.6721 C   0  0  0  0  0  0
    3.5796   -1.1496   -0.4677 C   0  0  2  0  0  0
    3.1833   -2.5441   -0.8526 C   0  0  0  0  0  0
    4.0396   -3.0106   -1.9924 C   0  0  0  0  0  0
    5.0199   -1.1366   -0.0490 C   0  0  0  0  0  0
    2.8598   -1.3480    1.5249 H   0  0  0  0  0  0
    3.0112    0.3303    0.9518 H   0  0  0  0  0  0
    3.4431   -0.4846   -1.3205 H   0  0  0  0  0  0
    2.1367   -2.5536   -1.1569 H   0  0  0  0  0  0
    3.3198   -3.2091    0.0002 H   0  0  0  0  0  0
    3.7517   -4.0240   -2.2721 H   0  0  0  0  0  0
    3.9032   -2.3457   -2.8452 H   0  0  0  0  0  0
    5.0862   -3.0012   -1.6881 H   0  0  0  0  0  0
    5.1564   -1.8015    0.8039 H   0  0  0  0  0  0
    5.6421   -1.4756   -0.8772 H   0  0  0  0  0  0
    5.3078   -0.1232    0.2307 H   0  0  0  0  0  0
  1  2  1  0  0  0
  1  6  1  0  0  0
  1  7  1  0  0  0
  1  8  1  0  0  0
  2  3  1  0  0  0
  2  9  1  0  0  0
  2 10  1  0  0  0
  3  4  1  0  0  0
  3 11  1  0  0  0
  3 17  1  0  0  0
  4  5  1  0  0  0
  4 12  1  0  0  0
  4 13  1  0  0  0
  5  6  1  0  0  0
  5 14  1  0  0  0
  5 15  1  0  0  0
  6 16  1  0  0  0
  6 24  1  0  0  0
 17 18  1  0  0  0
 17 21  1  0  0  0
 17 22  1  0  0  0
 18 19  2  0  0  0
 18 20  1  0  0  0
 20 23  1  0  0  0
 24 25  1  0  0  0
 24 29  1  0  0  0
 24 30  1  0  0  0
 25 26  1  0  0  0
 25 28  1  0  0  0
 25 31  1  0  0  0
 26 27  1  0  0  0
 26 32  1  0  0  0
 26 33  1  0  0  0
 27 34  1  0  0  0
 27 35  1  0  0  0
 27 36  1  0  0  0
 28 37  1  0  0  0
 28 38  1  0  0  0
 28 39  1  0  0  0
M  END
> <s_m_entry_id>
11

> <s_m_entry_name>
moldesc_input.11

> <s_m_Source_Path>
C:\Users\aprus\Schrodinger

> <s_m_Source_File>
moldesc_input.maegz

> <i_m_Source_File_Index>
11

> <s_m_subgroup_title>
moldesc_input

> <s_m_subgroupid>
moldesc_input

> <b_m_subgroup_collapsed>
0

$$$$
cyclohexane,Custom_38,Custom_13
                    3D
 Schrodinger Suite 2022-3.
 39 39  0  0  1  0            999 V2000
    1.0862    0.1858   -0.9903 C   0  0  0  0  0  0
   -0.3916    0.2201   -1.4117 C   0  0  0  0  0  0
   -1.2829    0.6961   -0.2533 C   0  0  2  0  0  0
   -1.0862   -0.1857    0.9903 C   0  0  0  0  0  0
    0.3916   -0.2200    1.4117 C   0  0  0  0  0  0
    1.2830   -0.6960    0.2534 C   0  0  2  0  0  0
    1.4337    1.2236   -0.7688 H   0  0  0  0  0  0
    1.7144   -0.1956   -1.8319 H   0  0  0  0  0  0
   -0.7109   -0.8013   -1.7308 H   0  0  0  0  0  0
   -0.5213    0.8927   -2.2945 H   0  0  0  0  0  0
   -1.0317    1.7547   -0.0019 H   0  0  0  0  0  0
   -1.7144    0.1956    1.8319 H   0  0  0  0  0  0
   -1.4337   -1.2235    0.7687 H   0  0  0  0  0  0
    0.7109    0.8013    1.7308 H   0  0  0  0  0  0
    0.5213   -0.8926    2.2945 H   0  0  0  0  0  0
    1.0318   -1.7546    0.0019 H   0  0  0  0  0  0
   -2.7232    0.6831   -0.6720 C   0  0  0  0  0  0
   -2.9049    1.5729   -1.8659 C   0  0  0  0  0  0
   -2.6744    2.7745   -1.9414 O   0  0  0  0  0  0
   -3.3812    0.8398   -2.9041 O   0  0  0  0  0  0
   -3.3433    1.0447    0.1483 H   0  0  0  0  0  0
   -3.0178   -0.3344   -0.9290 H   0  0  0  0  0  0
   -3.4910    1.4101   -3.6477 H   0  0  0  0  0  0
    2.7233   -0.6830    0.6721 C   0  0  0  0  0  0
    3.5796   -1.1496   -0.4677 C   0  0  0  0  0  0
    5.0199   -1.1366   -0.0490 C   0  0  0  0  0  0
    5.4161    0.2580    0.3359 C   0  0  0  0  0  0
    5.8762   -1.6031   -1.1888 C   0  0  0  0  0  0
    2.8598   -1.3480    1.5249 H   0  0  0  0  0  0
    3.0112    0.3303    0.9518 H   0  0  0  0  0  0
    3.4431   -0.4846   -1.3205 H   0  0  0  0  0  0
    3.2916   -2.1629   -0.7474 H   0  0  0  0  0  0
    5.1564   -1.8015    0.8039 H   0  0  0  0  0  0
    5.2797    0.9230   -0.5169 H   0  0  0  0  0  0
    4.7939    0.5970    1.1642 H   0  0  0  0  0  0
    6.4628    0.2675    0.6402 H   0  0  0  0  0  0
    5.7397   -0.9381   -2.0416 H   0  0  0  0  0  0
    5.5882   -2.6165   -1.4685 H   0  0  0  0  0  0
    6.9228   -1.5936   -0.8845 H   0  0  0  0  0  0
  1  2  1  0  0  0
  1  6  1  0  0  0
  1  7  1  0  0  0
  1  8  1  0  0  0
  2  3  1  0  0  0
  2  9  1  0  0  0
  2 10  1  0  0  0
  3  4  1  0  0  0
  3 11  1  0  0  0
  3 17  1  0  0  0
  4  5  1  0  0  0
  4 12  1  0  0  0
  4 13  1  0  0  0
  5  6  1  0  0  0
  5 14  1  0  0  0
  5 15  1  0  0  0
  6 16  1  0  0  0
  6 24  1  0  0  0
 17 18  1  0  0  0
 17 21  1  0  0  0
 17 22  1  0  0  0
 18 19  2  0  0  0
 18 20  1  0  0  0
 20 23  1  0  0  0
 24 25  1  0  0  0
 24 29  1  0  0  0
 24 30  1  0  0  0
 25 26  1  0  0  0
 25 31  1  0  0  0
 25 32  1  0  0  0
 26 27  1  0  0  0
 26 28  1  0  0  0
 26 33  1  0  0  0
 27 34  1  0  0  0
 27 35  1  0  0  0
 27 36  1  0  0  0
 28 37  1  0  0  0
 28 38  1  0  0  0
 28 39  1  0  0  0
M  END
> <s_m_entry_id>
12

> <s_m_entry_name>
moldesc_input.12

> <s_m_Source_Path>
C:\Users\aprus\Schrodinger

> <s_m_Source_File>
moldesc_input.maegz

> <i_m_Source_File_Index>
12

> <s_m_subgroup_title>
moldesc_input

> <s_m_subgroupid>
moldesc_input

> <b_m_subgroup_collapsed>
0

$$$$
cyclohexane,Custom_38,Custom_14
                    3D
 Schrodinger Suite 2022-3.
 39 39  0  0  1  0            999 V2000
    1.0862    0.1858   -0.9903 C   0  0  0  0  0  0
   -0.3916    0.2201   -1.4117 C   0  0  0  0  0  0
   -1.2829    0.6961   -0.2533 C   0  0  2  0  0  0
   -1.0862   -0.1857    0.9903 C   0  0  0  0  0  0
    0.3916   -0.2200    1.4117 C   0  0  0  0  0  0
    1.2830   -0.6960    0.2534 C   0  0  2  0  0  0
    1.4337    1.2236   -0.7688 H   0  0  0  0  0  0
    1.7144   -0.1956   -1.8319 H   0  0  0  0  0  0
   -0.7109   -0.8013   -1.7308 H   0  0  0  0  0  0
   -0.5213    0.8927   -2.2945 H   0  0  0  0  0  0
   -1.0317    1.7547   -0.0019 H   0  0  0  0  0  0
   -1.7144    0.1956    1.8319 H   0  0  0  0  0  0
   -1.4337   -1.2235    0.7687 H   0  0  0  0  0  0
    0.7109    0.8013    1.7308 H   0  0  0  0  0  0
    0.5213   -0.8926    2.2945 H   0  0  0  0  0  0
    1.0318   -1.7546    0.0019 H   0  0  0  0  0  0
   -2.7232    0.6831   -0.6720 C   0  0  0  0  0  0
   -2.9049    1.5729   -1.8659 C   0  0  0  0  0  0
   -2.6744    2.7745   -1.9414 O   0  0  0  0  0  0
   -3.3812    0.8398   -2.9041 O   0  0  0  0  0  0
   -3.3433    1.0447    0.1483 H   0  0  0  0  0  0
   -3.0178   -0.3344   -0.9290 H   0  0  0  0  0  0
   -3.4910    1.4101   -3.6477 H   0  0  0  0  0  0
    2.7233   -0.6830    0.6721 C   0  0  2  0  0  0
    2.9050   -1.5729    1.8659 C   0  0  0  0  0  0
    4.3453   -1.5599    2.2847 C   0  0  0  0  0  0
    2.4997   -2.9731    1.5122 C   0  0  0  0  0  0
    3.1285    0.7172    1.0259 C   0  0  0  0  0  0
    3.3434   -1.0445   -0.1482 H   0  0  0  0  0  0
    2.2849   -1.2114    2.6862 H   0  0  0  0  0  0
    4.9654   -1.9213    1.4643 H   0  0  0  0  0  0
    4.4773   -2.2065    3.1522 H   0  0  0  0  0  0
    4.6398   -0.5424    2.5417 H   0  0  0  0  0  0
    3.1199   -3.3345    0.6919 H   0  0  0  0  0  0
    2.6318   -3.6197    2.3797 H   0  0  0  0  0  0
    1.4531   -2.9825    1.2079 H   0  0  0  0  0  0
    2.5084    1.0786    1.8462 H   0  0  0  0  0  0
    4.1752    0.7266    1.3302 H   0  0  0  0  0  0
    2.9965    1.3638    0.1584 H   0  0  0  0  0  0
  1  2  1  0  0  0
  1  6  1  0  0  0
  1  7  1  0  0  0
  1  8  1  0  0  0
  2  3  1  0  0  0
  2  9  1  0  0  0
  2 10  1  0  0  0
  3  4  1  0  0  0
  3 11  1  0  0  0
  3 17  1  0  0  0
  4  5  1  0  0  0
  4 12  1  0  0  0
  4 13  1  0  0  0
  5  6  1  0  0  0
  5 14  1  0  0  0
  5 15  1  0  0  0
  6 16  1  0  0  0
  6 24  1  0  0  0
 17 18  1  0  0  0
 17 21  1  0  0  0
 17 22  1  0  0  0
 18 19  2  0  0  0
 18 20  1  0  0  0
 20 23  1  0  0  0
 24 25  1  0  0  0
 24 28  1  0  0  0
 24 29  1  0  0  0
 25 26  1  0  0  0
 25 27  1  0  0  0
 25 30  1  0  0  0
 26 31  1  0  0  0
 26 32  1  0  0  0
 26 33  1  0  0  0
 27 34  1  0  0  0
 27 35  1  0  0  0
 27 36  1  0  0  0
 28 37  1  0  0  0
 28 38  1  0  0  0
 28 39  1  0  0  0
M  END
> <s_m_entry_id>
13

> <s_m_entry_name>
moldesc_input.13

> <s_m_Source_Path>
C:\Users\aprus\Schrodinger

> <s_m_Source_File>
moldesc_input.maegz

> <i_m_Source_File_Index>
13

> <s_m_subgroup_title>
moldesc_input

> <s_m_subgroupid>
moldesc_input

> <b_m_subgroup_collapsed>
0

$$$$
cyclohexane,Custom_38,Custom_15
                    3D
 Schrodinger Suite 2022-3.
 39 39  0  0  1  0            999 V2000
    1.0862    0.1858   -0.9903 C   0  0  0  0  0  0
   -0.3916    0.2201   -1.4117 C   0  0  0  0  0  0
   -1.2829    0.6961   -0.2533 C   0  0  2  0  0  0
   -1.0862   -0.1857    0.9903 C   0  0  0  0  0  0
    0.3916   -0.2200    1.4117 C   0  0  0  0  0  0
    1.2830   -0.6960    0.2534 C   0  0  2  0  0  0
    1.4337    1.2236   -0.7688 H   0  0  0  0  0  0
    1.7144   -0.1956   -1.8319 H   0  0  0  0  0  0
   -0.7109   -0.8013   -1.7308 H   0  0  0  0  0  0
   -0.5213    0.8927   -2.2945 H   0  0  0  0  0  0
   -1.0317    1.7547   -0.0019 H   0  0  0  0  0  0
   -1.7144    0.1956    1.8319 H   0  0  0  0  0  0
   -1.4337   -1.2235    0.7687 H   0  0  0  0  0  0
    0.7109    0.8013    1.7308 H   0  0  0  0  0  0
    0.5213   -0.8926    2.2945 H   0  0  0  0  0  0
    1.0318   -1.7546    0.0019 H   0  0  0  0  0  0
   -2.7232    0.6831   -0.6720 C   0  0  0  0  0  0
   -2.9049    1.5729   -1.8659 C   0  0  0  0  0  0
   -2.6744    2.7745   -1.9414 O   0  0  0  0  0  0
   -3.3812    0.8398   -2.9041 O   0  0  0  0  0  0
   -3.3433    1.0447    0.1483 H   0  0  0  0  0  0
   -3.0178   -0.3344   -0.9290 H   0  0  0  0  0  0
   -3.4910    1.4101   -3.6477 H   0  0  0  0  0  0
    2.7233   -0.6830    0.6721 C   0  0  0  0  0  0
    3.5796   -1.1496   -0.4677 C   0  0  0  0  0  0
    4.8184   -1.8335    0.1359 C   0  0  0  0  0  0
    3.9678    0.0909   -1.2908 C   0  0  0  0  0  0
    2.7425   -2.1364   -1.2997 C   0  0  0  0  0  0
    3.0112    0.3303    0.9518 H   0  0  0  0  0  0
    2.8598   -1.3480    1.5249 H   0  0  0  0  0  0
    4.5368   -2.6838    0.7581 H   0  0  0  0  0  0
    5.4905   -2.2002   -0.6411 H   0  0  0  0  0  0
    5.3838   -1.1443    0.7643 H   0  0  0  0  0  0
    3.0848    0.6011   -1.6773 H   0  0  0  0  0  0
    4.5197    0.8105   -0.6850 H   0  0  0  0  0  0
    4.5955   -0.1753   -2.1423 H   0  0  0  0  0  0
    1.8401   -1.6614   -1.6864 H   0  0  0  0  0  0
    3.3062   -2.5189   -2.1517 H   0  0  0  0  0  0
    2.4281   -2.9915   -0.7002 H   0  0  0  0  0  0
  1  2  1  0  0  0
  1  6  1  0  0  0
  1  7  1  0  0  0
  1  8  1  0  0  0
  2  3  1  0  0  0
  2  9  1  0  0  0
  2 10  1  0  0  0
  3  4  1  0  0  0
  3 11  1  0  0  0
  3 17  1  0  0  0
  4  5  1  0  0  0
  4 12  1  0  0  0
  4 13  1  0  0  0
  5  6  1  0  0  0
  5 14  1  0  0  0
  5 15  1  0  0  0
  6 16  1  0  0  0
  6 24  1  0  0  0
 17 18  1  0  0  0
 17 21  1  0  0  0
 17 22  1  0  0  0
 18 19  2  0  0  0
 18 20  1  0  0  0
 20 23  1  0  0  0
 24 25  1  0  0  0
 24 29  1  0  0  0
 24 30  1  0  0  0
 25 26  1  0  0  0
 25 27  1  0  0  0
 25 28  1  0  0  0
 26 31  1  0  0  0
 26 32  1  0  0  0
 26 33  1  0  0  0
 27 34  1  0  0  0
 27 35  1  0  0  0
 27 36  1  0  0  0
 28 37  1  0  0  0
 28 38  1  0  0  0
 28 39  1  0  0  0
M  END
> <s_m_entry_id>
14

> <s_m_entry_name>
moldesc_input.14

> <s_m_Source_Path>
C:\Users\aprus\Schrodinger

> <s_m_Source_File>
moldesc_input.maegz

> <i_m_Source_File_Index>
14

> <s_m_subgroup_title>
moldesc_input

> <s_m_subgroupid>
moldesc_input

> <b_m_subgroup_collapsed>
0

$$$$
cyclohexane,Custom_38,Custom_16
                    3D
 Schrodinger Suite 2022-3.
 39 39  0  0  1  0            999 V2000
    1.0862    0.1858   -0.9903 C   0  0  0  0  0  0
   -0.3916    0.2201   -1.4117 C   0  0  0  0  0  0
   -1.2829    0.6961   -0.2533 C   0  0  2  0  0  0
   -1.0862   -0.1857    0.9903 C   0  0  0  0  0  0
    0.3916   -0.2200    1.4117 C   0  0  0  0  0  0
    1.2830   -0.6960    0.2534 C   0  0  2  0  0  0
    1.4337    1.2236   -0.7688 H   0  0  0  0  0  0
    1.7144   -0.1956   -1.8319 H   0  0  0  0  0  0
   -0.7109   -0.8013   -1.7308 H   0  0  0  0  0  0
   -0.5213    0.8927   -2.2945 H   0  0  0  0  0  0
   -1.0317    1.7547   -0.0019 H   0  0  0  0  0  0
   -1.7144    0.1956    1.8319 H   0  0  0  0  0  0
   -1.4337   -1.2235    0.7687 H   0  0  0  0  0  0
    0.7109    0.8013    1.7308 H   0  0  0  0  0  0
    0.5213   -0.8926    2.2945 H   0  0  0  0  0  0
    1.0318   -1.7546    0.0019 H   0  0  0  0  0  0
   -2.7232    0.6831   -0.6720 C   0  0  0  0  0  0
   -2.9049    1.5729   -1.8659 C   0  0  0  0  0  0
   -2.6744    2.7745   -1.9414 O   0  0  0  0  0  0
   -3.3812    0.8398   -2.9041 O   0  0  0  0  0  0
   -3.3433    1.0447    0.1483 H   0  0  0  0  0  0
   -3.0178   -0.3344   -0.9290 H   0  0  0  0  0  0
   -3.4910    1.4101   -3.6477 H   0  0  0  0  0  0
    2.7233   -0.6830    0.6721 C   0  0  0  0  0  0
    3.1285    0.7172    1.0259 C   0  0  0  0  0  0
    4.5689    0.7302    1.4446 C   0  0  0  0  0  0
    2.9050   -1.5729    1.8659 C   0  0  0  0  0  0
    3.5767   -1.1804   -0.4567 C   0  0  0  0  0  0
    2.9965    1.3638    0.1584 H   0  0  0  0  0  0
    2.5084    1.0786    1.8462 H   0  0  0  0  0  0
    4.8633    1.7477    1.7017 H   0  0  0  0  0  0
    4.7009    0.0836    2.3121 H   0  0  0  0  0  0
    5.1890    0.3687    0.6243 H   0  0  0  0  0  0
    3.9516   -1.5634    2.1702 H   0  0  0  0  0  0
    2.2849   -1.2114    2.6862 H   0  0  0  0  0  0
    2.6105   -2.5904    1.6089 H   0  0  0  0  0  0
    4.6233   -1.1710   -0.1525 H   0  0  0  0  0  0
    3.4447   -0.5338   -1.3242 H   0  0  0  0  0  0
    3.2822   -2.1979   -0.7138 H   0  0  0  0  0  0
  1  2  1  0  0  0
  1  6  1  0  0  0
  1  7  1  0  0  0
  1  8  1  0  0  0
  2  3  1  0  0  0
  2  9  1  0  0  0
  2 10  1  0  0  0
  3  4  1  0  0  0
  3 11  1  0  0  0
  3 17  1  0  0  0
  4  5  1  0  0  0
  4 12  1  0  0  0
  4 13  1  0  0  0
  5  6  1  0  0  0
  5 14  1  0  0  0
  5 15  1  0  0  0
  6 16  1  0  0  0
  6 24  1  0  0  0
 17 18  1  0  0  0
 17 21  1  0  0  0
 17 22  1  0  0  0
 18 19  2  0  0  0
 18 20  1  0  0  0
 20 23  1  0  0  0
 24 25  1  0  0  0
 24 27  1  0  0  0
 24 28  1  0  0  0
 25 26  1  0  0  0
 25 29  1  0  0  0
 25 30  1  0  0  0
 26 31  1  0  0  0
 26 32  1  0  0  0
 26 33  1  0  0  0
 27 34  1  0  0  0
 27 35  1  0  0  0
 27 36  1  0  0  0
 28 37  1  0  0  0
 28 38  1  0  0  0
 28 39  1  0  0  0
M  END
> <s_m_entry_id>
15

> <s_m_entry_name>
moldesc_input.15

> <s_m_Source_Path>
C:\Users\aprus\Schrodinger

> <s_m_Source_File>
moldesc_input.maegz

> <i_m_Source_File_Index>
15

> <s_m_subgroup_title>
moldesc_input

> <s_m_subgroupid>
moldesc_input

> <b_m_subgroup_collapsed>
0

$$$$
cyclohexane,Custom_38,Custom_17
                    3D
 Schrodinger Suite 2022-3.
 42 42  0  0  1  0            999 V2000
    1.0862    0.1858   -0.9903 C   0  0  0  0  0  0
   -0.3916    0.2201   -1.4117 C   0  0  0  0  0  0
   -1.2829    0.6961   -0.2533 C   0  0  2  0  0  0
   -1.0862   -0.1857    0.9903 C   0  0  0  0  0  0
    0.3916   -0.2200    1.4117 C   0  0  0  0  0  0
    1.2830   -0.6960    0.2534 C   0  0  2  0  0  0
    1.4337    1.2236   -0.7688 H   0  0  0  0  0  0
    1.7144   -0.1956   -1.8319 H   0  0  0  0  0  0
   -0.7109   -0.8013   -1.7308 H   0  0  0  0  0  0
   -0.5213    0.8927   -2.2945 H   0  0  0  0  0  0
   -1.0317    1.7547   -0.0019 H   0  0  0  0  0  0
   -1.7144    0.1956    1.8319 H   0  0  0  0  0  0
   -1.4337   -1.2235    0.7687 H   0  0  0  0  0  0
    0.7109    0.8013    1.7308 H   0  0  0  0  0  0
    0.5213   -0.8926    2.2945 H   0  0  0  0  0  0
    1.0318   -1.7546    0.0019 H   0  0  0  0  0  0
   -2.7232    0.6831   -0.6720 C   0  0  0  0  0  0
   -3.2781    2.0747   -0.5975 C   0  0  0  0  0  0
   -3.7546    2.7368   -1.5125 O   0  0  0  0  0  0
   -3.1800    2.5298    0.6775 O   0  0  0  0  0  0
   -3.2890    0.0303   -0.0073 H   0  0  0  0  0  0
   -2.8009    0.3153   -1.6951 H   0  0  0  0  0  0
   -3.5318    3.4046    0.7110 H   0  0  0  0  0  0
    2.7233   -0.6830    0.6721 C   0  0  0  0  0  0
    3.5796   -1.1496   -0.4677 C   0  0  0  0  0  0
    5.0199   -1.1366   -0.0490 C   0  0  0  0  0  0
    5.8762   -1.6031   -1.1888 C   0  0  0  0  0  0
    7.3165   -1.5901   -0.7700 C   0  0  0  0  0  0
    8.1728   -2.0566   -1.9098 C   0  0  0  0  0  0
    2.8598   -1.3480    1.5249 H   0  0  0  0  0  0
    3.0112    0.3303    0.9518 H   0  0  0  0  0  0
    3.4431   -0.4846   -1.3205 H   0  0  0  0  0  0
    3.2916   -2.1629   -0.7474 H   0  0  0  0  0  0
    5.3078   -0.1232    0.2307 H   0  0  0  0  0  0
    5.1564   -1.8015    0.8039 H   0  0  0  0  0  0
    5.5882   -2.6165   -1.4685 H   0  0  0  0  0  0
    5.7397   -0.9381   -2.0416 H   0  0  0  0  0  0
    7.4530   -2.2550    0.0828 H   0  0  0  0  0  0
    7.6044   -0.5767   -0.4904 H   0  0  0  0  0  0
    9.2194   -2.0472   -1.6056 H   0  0  0  0  0  0
    8.0363   -1.3916   -2.7627 H   0  0  0  0  0  0
    7.8848   -3.0700   -2.1895 H   0  0  0  0  0  0
  1  2  1  0  0  0
  1  6  1  0  0  0
  1  7  1  0  0  0
  1  8  1  0  0  0
  2  3  1  0  0  0
  2  9  1  0  0  0
  2 10  1  0  0  0
  3  4  1  0  0  0
  3 11  1  0  0  0
  3 17  1  0  0  0
  4  5  1  0  0  0
  4 12  1  0  0  0
  4 13  1  0  0  0
  5  6  1  0  0  0
  5 14  1  0  0  0
  5 15  1  0  0  0
  6 16  1  0  0  0
  6 24  1  0  0  0
 17 18  1  0  0  0
 17 21  1  0  0  0
 17 22  1  0  0  0
 18 19  2  0  0  0
 18 20  1  0  0  0
 20 23  1  0  0  0
 24 25  1  0  0  0
 24 30  1  0  0  0
 24 31  1  0  0  0
 25 26  1  0  0  0
 25 32  1  0  0  0
 25 33  1  0  0  0
 26 27  1  0  0  0
 26 34  1  0  0  0
 26 35  1  0  0  0
 27 28  1  0  0  0
 27 36  1  0  0  0
 27 37  1  0  0  0
 28 29  1  0  0  0
 28 38  1  0  0  0
 28 39  1  0  0  0
 29 40  1  0  0  0
 29 41  1  0  0  0
 29 42  1  0  0  0
M  END
> <s_m_entry_id>
16

> <s_m_entry_name>
moldesc_input.16

> <s_m_Source_Path>
C:\Users\aprus\Schrodinger

> <s_m_Source_File>
moldesc_input.maegz

> <i_m_Source_File_Index>
16

> <s_m_subgroup_title>
moldesc_input

> <s_m_subgroupid>
moldesc_input

> <b_m_subgroup_collapsed>
0

$$$$
cyclohexane,Custom_38,Custom_18
                    3D
 Schrodinger Suite 2022-3.
 42 42  0  0  1  0            999 V2000
    1.0862    0.1858   -0.9903 C   0  0  0  0  0  0
   -0.3916    0.2201   -1.4117 C   0  0  0  0  0  0
   -1.2829    0.6961   -0.2533 C   0  0  2  0  0  0
   -1.0862   -0.1857    0.9903 C   0  0  0  0  0  0
    0.3916   -0.2200    1.4117 C   0  0  0  0  0  0
    1.2830   -0.6960    0.2534 C   0  0  2  0  0  0
    1.4337    1.2236   -0.7688 H   0  0  0  0  0  0
    1.7144   -0.1956   -1.8319 H   0  0  0  0  0  0
   -0.7109   -0.8013   -1.7308 H   0  0  0  0  0  0
   -0.5213    0.8927   -2.2945 H   0  0  0  0  0  0
   -1.0317    1.7547   -0.0019 H   0  0  0  0  0  0
   -1.7144    0.1956    1.8319 H   0  0  0  0  0  0
   -1.4337   -1.2235    0.7687 H   0  0  0  0  0  0
    0.7109    0.8013    1.7308 H   0  0  0  0  0  0
    0.5213   -0.8926    2.2945 H   0  0  0  0  0  0
    1.0318   -1.7546    0.0019 H   0  0  0  0  0  0
   -2.7232    0.6831   -0.6720 C   0  0  0  0  0  0
   -3.5766    1.1806    0.4569 C   0  0  0  0  0  0
   -3.5256    2.2774    1.0020 O   0  0  0  0  0  0
   -4.4568    0.2117    0.8154 O   0  0  0  0  0  0
   -3.0178   -0.3344   -0.9290 H   0  0  0  0  0  0
   -2.8553    1.3297   -1.5395 H   0  0  0  0  0  0
   -4.9868    0.5366    1.5252 H   0  0  0  0  0  0
    2.7233   -0.6830    0.6721 C   0  0  2  0  0  0
    3.5767   -1.1804   -0.4567 C   0  0  0  0  0  0
    5.0170   -1.1675   -0.0380 C   0  0  0  0  0  0
    5.8704   -1.6649   -1.1669 C   0  0  0  0  0  0
    7.3107   -1.6519   -0.7482 C   0  0  0  0  0  0
    2.9050   -1.5729    1.8659 C   0  0  0  0  0  0
    3.0178    0.3345    0.9292 H   0  0  0  0  0  0
    3.4447   -0.5338   -1.3242 H   0  0  0  0  0  0
    3.2822   -2.1979   -0.7138 H   0  0  0  0  0  0
    5.3115   -0.1500    0.2190 H   0  0  0  0  0  0
    5.1490   -1.8141    0.8295 H   0  0  0  0  0  0
    5.5759   -2.6824   -1.4240 H   0  0  0  0  0  0
    5.7383   -1.0182   -2.0344 H   0  0  0  0  0  0
    7.9308   -2.0133   -1.5685 H   0  0  0  0  0  0
    7.4427   -2.2985    0.1193 H   0  0  0  0  0  0
    7.6052   -0.6344   -0.4911 H   0  0  0  0  0  0
    2.6105   -2.5904    1.6089 H   0  0  0  0  0  0
    3.9516   -1.5634    2.1702 H   0  0  0  0  0  0
    2.2849   -1.2114    2.6862 H   0  0  0  0  0  0
  1  2  1  0  0  0
  1  6  1  0  0  0
  1  7  1  0  0  0
  1  8  1  0  0  0
  2  3  1  0  0  0
  2  9  1  0  0  0
  2 10  1  0  0  0
  3  4  1  0  0  0
  3 11  1  0  0  0
  3 17  1  0  0  0
  4  5  1  0  0  0
  4 12  1  0  0  0
  4 13  1  0  0  0
  5  6  1  0  0  0
  5 14  1  0  0  0
  5 15  1  0  0  0
  6 16  1  0  0  0
  6 24  1  0  0  0
 17 18  1  0  0  0
 17 21  1  0  0  0
 17 22  1  0  0  0
 18 19  2  0  0  0
 18 20  1  0  0  0
 20 23  1  0  0  0
 24 25  1  0  0  0
 24 29  1  0  0  0
 24 30  1  0  0  0
 25 26  1  0  0  0
 25 31  1  0  0  0
 25 32  1  0  0  0
 26 27  1  0  0  0
 26 33  1  0  0  0
 26 34  1  0  0  0
 27 28  1  0  0  0
 27 35  1  0  0  0
 27 36  1  0  0  0
 28 37  1  0  0  0
 28 38  1  0  0  0
 28 39  1  0  0  0
 29 40  1  0  0  0
 29 41  1  0  0  0
 29 42  1  0  0  0
M  END
> <s_m_entry_id>
17

> <s_m_entry_name>
moldesc_input.17

> <s_m_Source_Path>
C:\Users\aprus\Schrodinger

> <s_m_Source_File>
moldesc_input.maegz

> <i_m_Source_File_Index>
17

> <s_m_subgroup_title>
moldesc_input

> <s_m_subgroupid>
moldesc_input

> <b_m_subgroup_collapsed>
0

$$$$
cyclohexane,Custom_38,Custom_19
                    3D
 Schrodinger Suite 2022-3.
 42 42  0  0  1  0            999 V2000
    1.0862    0.1858   -0.9903 C   0  0  0  0  0  0
   -0.3916    0.2201   -1.4117 C   0  0  0  0  0  0
   -1.2829    0.6961   -0.2533 C   0  0  2  0  0  0
   -1.0862   -0.1857    0.9903 C   0  0  0  0  0  0
    0.3916   -0.2200    1.4117 C   0  0  0  0  0  0
    1.2830   -0.6960    0.2534 C   0  0  2  0  0  0
    1.4337    1.2236   -0.7688 H   0  0  0  0  0  0
    1.7144   -0.1956   -1.8319 H   0  0  0  0  0  0
   -0.7109   -0.8013   -1.7308 H   0  0  0  0  0  0
   -0.5213    0.8927   -2.2945 H   0  0  0  0  0  0
   -1.0317    1.7547   -0.0019 H   0  0  0  0  0  0
   -1.7144    0.1956    1.8319 H   0  0  0  0  0  0
   -1.4337   -1.2235    0.7687 H   0  0  0  0  0  0
    0.7109    0.8013    1.7308 H   0  0  0  0  0  0
    0.5213   -0.8926    2.2945 H   0  0  0  0  0  0
    1.0318   -1.7546    0.0019 H   0  0  0  0  0  0
   -2.7232    0.6831   -0.6720 C   0  0  0  0  0  0
   -2.9049    1.5729   -1.8659 C   0  0  0  0  0  0
   -2.6744    2.7745   -1.9414 O   0  0  0  0  0  0
   -3.3812    0.8398   -2.9041 O   0  0  0  0  0  0
   -3.3433    1.0447    0.1483 H   0  0  0  0  0  0
   -3.0178   -0.3344   -0.9290 H   0  0  0  0  0  0
   -3.4910    1.4101   -3.6477 H   0  0  0  0  0  0
    2.7233   -0.6830    0.6721 C   0  0  0  0  0  0
    3.5796   -1.1496   -0.4677 C   0  0  1  0  0  0
    5.0199   -1.1366   -0.0490 C   0  0  0  0  0  0
    5.4161    0.2580    0.3359 C   0  0  0  0  0  0
    6.8565    0.2710    0.7547 C   0  0  0  0  0  0
    3.1833   -2.5441   -0.8526 C   0  0  0  0  0  0
    2.8598   -1.3480    1.5249 H   0  0  0  0  0  0
    3.0112    0.3303    0.9518 H   0  0  0  0  0  0
    3.4431   -0.4846   -1.3205 H   0  0  0  0  0  0
    5.1564   -1.8015    0.8039 H   0  0  0  0  0  0
    5.6421   -1.4756   -0.8772 H   0  0  0  0  0  0
    5.2797    0.9230   -0.5169 H   0  0  0  0  0  0
    4.7939    0.5970    1.1642 H   0  0  0  0  0  0
    7.1444    1.2844    1.0343 H   0  0  0  0  0  0
    7.4787   -0.0680   -0.0736 H   0  0  0  0  0  0
    6.9929   -0.3939    1.6075 H   0  0  0  0  0  0
    3.3198   -3.2091    0.0002 H   0  0  0  0  0  0
    2.1367   -2.5536   -1.1569 H   0  0  0  0  0  0
    3.8056   -2.8831   -1.6808 H   0  0  0  0  0  0
  1  2  1  0  0  0
  1  6  1  0  0  0
  1  7  1  0  0  0
  1  8  1  0  0  0
  2  3  1  0  0  0
  2  9  1  0  0  0
  2 10  1  0  0  0
  3  4  1  0  0  0
  3 11  1  0  0  0
  3 17  1  0  0  0
  4  5  1  0  0  0
  4 12  1  0  0  0
  4 13  1  0  0  0
  5  6  1  0  0  0
  5 14  1  0  0  0
  5 15  1  0  0  0
  6 16  1  0  0  0
  6 24  1  0  0  0
 17 18  1  0  0  0
 17 21  1  0  0  0
 17 22  1  0  0  0
 18 19  2  0  0  0
 18 20  1  0  0  0
 20 23  1  0  0  0
 24 25  1  0  0  0
 24 30  1  0  0  0
 24 31  1  0  0  0
 25 26  1  0  0  0
 25 29  1  0  0  0
 25 32  1  0  0  0
 26 27  1  0  0  0
 26 33  1  0  0  0
 26 34  1  0  0  0
 27 28  1  0  0  0
 27 35  1  0  0  0
 27 36  1  0  0  0
 28 37  1  0  0  0
 28 38  1  0  0  0
 28 39  1  0  0  0
 29 40  1  0  0  0
 29 41  1  0  0  0
 29 42  1  0  0  0
M  END
> <s_m_entry_id>
18

> <s_m_entry_name>
moldesc_input.18

> <s_m_Source_Path>
C:\Users\aprus\Schrodinger

> <s_m_Source_File>
moldesc_input.maegz

> <i_m_Source_File_Index>
18

> <s_m_subgroup_title>
moldesc_input

> <s_m_subgroupid>
moldesc_input

> <b_m_subgroup_collapsed>
0

$$$$
cyclohexane,Custom_38,Custom_20
                    3D
 Schrodinger Suite 2022-3.
 42 42  0  0  1  0            999 V2000
    1.0862    0.1858   -0.9903 C   0  0  0  0  0  0
   -0.3916    0.2201   -1.4117 C   0  0  0  0  0  0
   -1.2829    0.6961   -0.2533 C   0  0  2  0  0  0
   -1.0862   -0.1857    0.9903 C   0  0  0  0  0  0
    0.3916   -0.2200    1.4117 C   0  0  0  0  0  0
    1.2830   -0.6960    0.2534 C   0  0  2  0  0  0
    1.4337    1.2236   -0.7688 H   0  0  0  0  0  0
    1.7144   -0.1956   -1.8319 H   0  0  0  0  0  0
   -0.7109   -0.8013   -1.7308 H   0  0  0  0  0  0
   -0.5213    0.8927   -2.2945 H   0  0  0  0  0  0
   -1.0317    1.7547   -0.0019 H   0  0  0  0  0  0
   -1.7144    0.1956    1.8319 H   0  0  0  0  0  0
   -1.4337   -1.2235    0.7687 H   0  0  0  0  0  0
    0.7109    0.8013    1.7308 H   0  0  0  0  0  0
    0.5213   -0.8926    2.2945 H   0  0  0  0  0  0
    1.0318   -1.7546    0.0019 H   0  0  0  0  0  0
   -2.7232    0.6831   -0.6720 C   0  0  0  0  0  0
   -3.5766    1.1806    0.4569 C   0  0  0  0  0  0
   -3.5256    2.2774    1.0020 O   0  0  0  0  0  0
   -4.4568    0.2117    0.8154 O   0  0  0  0  0  0
   -3.0178   -0.3344   -0.9290 H   0  0  0  0  0  0
   -2.8553    1.3297   -1.5395 H   0  0  0  0  0  0
   -4.9868    0.5366    1.5252 H   0  0  0  0  0  0
    2.7233   -0.6830    0.6721 C   0  0  0  0  0  0
    2.9111   -1.5981    1.8457 C   0  0  0  0  0  0
    4.3514   -1.5851    2.2645 C   0  0  1  0  0  0
    4.5392   -2.5002    3.4381 C   0  0  0  0  0  0
    3.6829   -2.0337    4.5779 C   0  0  0  0  0  0
    5.2077   -2.0516    1.1247 C   0  0  0  0  0  0
    3.0112    0.3303    0.9518 H   0  0  0  0  0  0
    3.3455   -1.0220   -0.1561 H   0  0  0  0  0  0
    2.6231   -2.6115    1.5660 H   0  0  0  0  0  0
    2.2889   -1.2591    2.6740 H   0  0  0  0  0  0
    4.6393   -0.5717    2.5441 H   0  0  0  0  0  0
    4.2513   -3.5136    3.1584 H   0  0  0  0  0  0
    5.5858   -2.4908    3.7423 H   0  0  0  0  0  0
    3.8194   -2.6986    5.4307 H   0  0  0  0  0  0
    2.6363   -2.0431    4.2736 H   0  0  0  0  0  0
    3.9708   -1.0203    4.8576 H   0  0  0  0  0  0
    4.9197   -3.0650    0.8450 H   0  0  0  0  0  0
    6.2543   -2.0422    1.4289 H   0  0  0  0  0  0
    5.0712   -1.3867    0.2718 H   0  0  0  0  0  0
  1  2  1  0  0  0
  1  6  1  0  0  0
  1  7  1  0  0  0
  1  8  1  0  0  0
  2  3  1  0  0  0
  2  9  1  0  0  0
  2 10  1  0  0  0
  3  4  1  0  0  0
  3 11  1  0  0  0
  3 17  1  0  0  0
  4  5  1  0  0  0
  4 12  1  0  0  0
  4 13  1  0  0  0
  5  6  1  0  0  0
  5 14  1  0  0  0
  5 15  1  0  0  0
  6 16  1  0  0  0
  6 24  1  0  0  0
 17 18  1  0  0  0
 17 21  1  0  0  0
 17 22  1  0  0  0
 18 19  2  0  0  0
 18 20  1  0  0  0
 20 23  1  0  0  0
 24 25  1  0  0  0
 24 30  1  0  0  0
 24 31  1  0  0  0
 25 26  1  0  0  0
 25 32  1  0  0  0
 25 33  1  0  0  0
 26 27  1  0  0  0
 26 29  1  0  0  0
 26 34  1  0  0  0
 27 28  1  0  0  0
 27 35  1  0  0  0
 27 36  1  0  0  0
 28 37  1  0  0  0
 28 38  1  0  0  0
 28 39  1  0  0  0
 29 40  1  0  0  0
 29 41  1  0  0  0
 29 42  1  0  0  0
M  END
> <s_m_entry_id>
19

> <s_m_entry_name>
moldesc_input.19

> <s_m_Source_Path>
C:\Users\aprus\Schrodinger

> <s_m_Source_File>
moldesc_input.maegz

> <i_m_Source_File_Index>
19

> <s_m_subgroup_title>
moldesc_input

> <s_m_subgroupid>
moldesc_input

> <b_m_subgroup_collapsed>
0

$$$$
cyclohexane,Custom_38,Custom_21
                    3D
 Schrodinger Suite 2022-3.
 42 42  0  0  1  0            999 V2000
    1.0862    0.1858   -0.9903 C   0  0  0  0  0  0
   -0.3916    0.2201   -1.4117 C   0  0  0  0  0  0
   -1.2829    0.6961   -0.2533 C   0  0  2  0  0  0
   -1.0862   -0.1857    0.9903 C   0  0  0  0  0  0
    0.3916   -0.2200    1.4117 C   0  0  0  0  0  0
    1.2830   -0.6960    0.2534 C   0  0  2  0  0  0
    1.4337    1.2236   -0.7688 H   0  0  0  0  0  0
    1.7144   -0.1956   -1.8319 H   0  0  0  0  0  0
   -0.7109   -0.8013   -1.7308 H   0  0  0  0  0  0
   -0.5213    0.8927   -2.2945 H   0  0  0  0  0  0
   -1.0317    1.7547   -0.0019 H   0  0  0  0  0  0
   -1.7144    0.1956    1.8319 H   0  0  0  0  0  0
   -1.4337   -1.2235    0.7687 H   0  0  0  0  0  0
    0.7109    0.8013    1.7308 H   0  0  0  0  0  0
    0.5213   -0.8926    2.2945 H   0  0  0  0  0  0
    1.0318   -1.7546    0.0019 H   0  0  0  0  0  0
   -2.7232    0.6831   -0.6720 C   0  0  0  0  0  0
   -3.5766    1.1806    0.4569 C   0  0  0  0  0  0
   -3.5256    2.2774    1.0020 O   0  0  0  0  0  0
   -4.4568    0.2117    0.8154 O   0  0  0  0  0  0
   -3.0178   -0.3344   -0.9290 H   0  0  0  0  0  0
   -2.8553    1.3297   -1.5395 H   0  0  0  0  0  0
   -4.9868    0.5366    1.5252 H   0  0  0  0  0  0
    2.7233   -0.6830    0.6721 C   0  0  0  0  0  0
    2.9111   -1.5981    1.8457 C   0  0  0  0  0  0
    4.3514   -1.5851    2.2645 C   0  0  0  0  0  0
    4.5392   -2.5002    3.4381 C   0  0  0  0  0  0
    5.9795   -2.4872    3.8568 C   0  0  0  0  0  0
    3.6829   -2.0337    4.5779 C   0  0  0  0  0  0
    3.0112    0.3303    0.9518 H   0  0  0  0  0  0
    3.3455   -1.0220   -0.1561 H   0  0  0  0  0  0
    2.6231   -2.6115    1.5660 H   0  0  0  0  0  0
    2.2889   -1.2591    2.6740 H   0  0  0  0  0  0
    4.9736   -1.9241    1.4362 H   0  0  0  0  0  0
    4.6393   -0.5717    2.5441 H   0  0  0  0  0  0
    4.2513   -3.5136    3.1584 H   0  0  0  0  0  0
    6.2674   -1.4738    4.1365 H   0  0  0  0  0  0
    6.6017   -2.8262    3.0285 H   0  0  0  0  0  0
    6.1160   -3.1522    4.7096 H   0  0  0  0  0  0
    3.9708   -1.0203    4.8576 H   0  0  0  0  0  0
    3.8194   -2.6986    5.4307 H   0  0  0  0  0  0
    2.6363   -2.0431    4.2736 H   0  0  0  0  0  0
  1  2  1  0  0  0
  1  6  1  0  0  0
  1  7  1  0  0  0
  1  8  1  0  0  0
  2  3  1  0  0  0
  2  9  1  0  0  0
  2 10  1  0  0  0
  3  4  1  0  0  0
  3 11  1  0  0  0
  3 17  1  0  0  0
  4  5  1  0  0  0
  4 12  1  0  0  0
  4 13  1  0  0  0
  5  6  1  0  0  0
  5 14  1  0  0  0
  5 15  1  0  0  0
  6 16  1  0  0  0
  6 24  1  0  0  0
 17 18  1  0  0  0
 17 21  1  0  0  0
 17 22  1  0  0  0
 18 19  2  0  0  0
 18 20  1  0  0  0
 20 23  1  0  0  0
 24 25  1  0  0  0
 24 30  1  0  0  0
 24 31  1  0  0  0
 25 26  1  0  0  0
 25 32  1  0  0  0
 25 33  1  0  0  0
 26 27  1  0  0  0
 26 34  1  0  0  0
 26 35  1  0  0  0
 27 28  1  0  0  0
 27 29  1  0  0  0
 27 36  1  0  0  0
 28 37  1  0  0  0
 28 38  1  0  0  0
 28 39  1  0  0  0
 29 40  1  0  0  0
 29 41  1  0  0  0
 29 42  1  0  0  0
M  END
> <s_m_entry_id>
20

> <s_m_entry_name>
moldesc_input.20

> <s_m_Source_Path>
C:\Users\aprus\Schrodinger

> <s_m_Source_File>
moldesc_input.maegz

> <i_m_Source_File_Index>
20

> <s_m_subgroup_title>
moldesc_input

> <s_m_subgroupid>
moldesc_input

> <b_m_subgroup_collapsed>
0

$$$$
cyclohexane,Custom_38,Custom_22
                    3D
 Schrodinger Suite 2022-3.
 42 42  0  0  1  0            999 V2000
    1.0862    0.1858   -0.9903 C   0  0  0  0  0  0
   -0.3916    0.2201   -1.4117 C   0  0  0  0  0  0
   -1.2829    0.6961   -0.2533 C   0  0  2  0  0  0
   -1.0862   -0.1857    0.9903 C   0  0  0  0  0  0
    0.3916   -0.2200    1.4117 C   0  0  0  0  0  0
    1.2830   -0.6960    0.2534 C   0  0  2  0  0  0
    1.4337    1.2236   -0.7688 H   0  0  0  0  0  0
    1.7144   -0.1956   -1.8319 H   0  0  0  0  0  0
   -0.7109   -0.8013   -1.7308 H   0  0  0  0  0  0
   -0.5213    0.8927   -2.2945 H   0  0  0  0  0  0
   -1.0317    1.7547   -0.0019 H   0  0  0  0  0  0
   -1.7144    0.1956    1.8319 H   0  0  0  0  0  0
   -1.4337   -1.2235    0.7687 H   0  0  0  0  0  0
    0.7109    0.8013    1.7308 H   0  0  0  0  0  0
    0.5213   -0.8926    2.2945 H   0  0  0  0  0  0
    1.0318   -1.7546    0.0019 H   0  0  0  0  0  0
   -2.7232    0.6831   -0.6720 C   0  0  0  0  0  0
   -3.5766    1.1806    0.4569 C   0  0  0  0  0  0
   -3.5256    2.2774    1.0020 O   0  0  0  0  0  0
   -4.4568    0.2117    0.8154 O   0  0  0  0  0  0
   -3.0178   -0.3344   -0.9290 H   0  0  0  0  0  0
   -2.8553    1.3297   -1.5395 H   0  0  0  0  0  0
   -4.9868    0.5366    1.5252 H   0  0  0  0  0  0
    2.7233   -0.6830    0.6721 C   0  0  2  0  0  0
    2.9050   -1.5729    1.8659 C   0  0  1  0  0  0
    2.4997   -2.9731    1.5122 C   0  0  0  0  0  0
    2.6814   -3.8629    2.7060 C   0  0  0  0  0  0
    3.1285    0.7172    1.0259 C   0  0  0  0  0  0
    4.3453   -1.5599    2.2847 C   0  0  0  0  0  0
    3.3434   -1.0445   -0.1482 H   0  0  0  0  0  0
    2.2849   -1.2114    2.6862 H   0  0  0  0  0  0
    1.4531   -2.9825    1.2079 H   0  0  0  0  0  0
    3.1199   -3.3345    0.6919 H   0  0  0  0  0  0
    2.3870   -4.8804    2.4489 H   0  0  0  0  0  0
    3.7281   -3.8535    3.0103 H   0  0  0  0  0  0
    2.0613   -3.5015    3.5263 H   0  0  0  0  0  0
    2.5084    1.0786    1.8462 H   0  0  0  0  0  0
    4.1752    0.7266    1.3302 H   0  0  0  0  0  0
    2.9965    1.3638    0.1584 H   0  0  0  0  0  0
    4.9654   -1.9213    1.4643 H   0  0  0  0  0  0
    4.6398   -0.5424    2.5417 H   0  0  0  0  0  0
    4.4773   -2.2065    3.1522 H   0  0  0  0  0  0
  1  2  1  0  0  0
  1  6  1  0  0  0
  1  7  1  0  0  0
  1  8  1  0  0  0
  2  3  1  0  0  0
  2  9  1  0  0  0
  2 10  1  0  0  0
  3  4  1  0  0  0
  3 11  1  0  0  0
  3 17  1  0  0  0
  4  5  1  0  0  0
  4 12  1  0  0  0
  4 13  1  0  0  0
  5  6  1  0  0  0
  5 14  1  0  0  0
  5 15  1  0  0  0
  6 16  1  0  0  0
  6 24  1  0  0  0
 17 18  1  0  0  0
 17 21  1  0  0  0
 17 22  1  0  0  0
 18 19  2  0  0  0
 18 20  1  0  0  0
 20 23  1  0  0  0
 24 25  1  0  0  0
 24 28  1  0  0  0
 24 30  1  0  0  0
 25 26  1  0  0  0
 25 29  1  0  0  0
 25 31  1  0  0  0
 26 27  1  0  0  0
 26 32  1  0  0  0
 26 33  1  0  0  0
 27 34  1  0  0  0
 27 35  1  0  0  0
 27 36  1  0  0  0
 28 37  1  0  0  0
 28 38  1  0  0  0
 28 39  1  0  0  0
 29 40  1  0  0  0
 29 41  1  0  0  0
 29 42  1  0  0  0
M  END
> <s_m_entry_id>
21

> <s_m_entry_name>
moldesc_input.21

> <s_m_Source_Path>
C:\Users\aprus\Schrodinger

> <s_m_Source_File>
moldesc_input.maegz

> <i_m_Source_File_Index>
21

> <s_m_subgroup_title>
moldesc_input

> <s_m_subgroupid>
moldesc_input

> <b_m_subgroup_collapsed>
0

$$$$
cyclohexane,Custom_38,Custom_23
                    3D
 Schrodinger Suite 2022-3.
 42 42  0  0  1  0            999 V2000
    1.0862    0.1858   -0.9903 C   0  0  0  0  0  0
   -0.3916    0.2201   -1.4117 C   0  0  0  0  0  0
   -1.2829    0.6961   -0.2533 C   0  0  2  0  0  0
   -1.0862   -0.1857    0.9903 C   0  0  0  0  0  0
    0.3916   -0.2200    1.4117 C   0  0  0  0  0  0
    1.2830   -0.6960    0.2534 C   0  0  2  0  0  0
    1.4337    1.2236   -0.7688 H   0  0  0  0  0  0
    1.7144   -0.1956   -1.8319 H   0  0  0  0  0  0
   -0.7109   -0.8013   -1.7308 H   0  0  0  0  0  0
   -0.5213    0.8927   -2.2945 H   0  0  0  0  0  0
   -1.0317    1.7547   -0.0019 H   0  0  0  0  0  0
   -1.7144    0.1956    1.8319 H   0  0  0  0  0  0
   -1.4337   -1.2235    0.7687 H   0  0  0  0  0  0
    0.7109    0.8013    1.7308 H   0  0  0  0  0  0
    0.5213   -0.8926    2.2945 H   0  0  0  0  0  0
    1.0318   -1.7546    0.0019 H   0  0  0  0  0  0
   -2.7232    0.6831   -0.6720 C   0  0  0  0  0  0
   -2.9049    1.5729   -1.8659 C   0  0  0  0  0  0
   -2.6744    2.7745   -1.9414 O   0  0  0  0  0  0
   -3.3812    0.8398   -2.9041 O   0  0  0  0  0  0
   -3.3433    1.0447    0.1483 H   0  0  0  0  0  0
   -3.0178   -0.3344   -0.9290 H   0  0  0  0  0  0
   -3.4910    1.4101   -3.6477 H   0  0  0  0  0  0
    2.7233   -0.6830    0.6721 C   0  0  0  0  0  0
    3.5796   -1.1496   -0.4677 C   0  0  1  0  0  0
    5.0199   -1.1366   -0.0490 C   0  0  0  0  0  0
    5.8762   -1.6031   -1.1888 C   0  0  0  0  0  0
    3.1833   -2.5441   -0.8526 C   0  0  0  0  0  0
    5.4161    0.2580    0.3359 C   0  0  0  0  0  0
    2.8598   -1.3480    1.5249 H   0  0  0  0  0  0
    3.0112    0.3303    0.9518 H   0  0  0  0  0  0
    3.4431   -0.4846   -1.3205 H   0  0  0  0  0  0
    5.1564   -1.8015    0.8039 H   0  0  0  0  0  0
    5.7397   -0.9381   -2.0416 H   0  0  0  0  0  0
    6.9228   -1.5936   -0.8845 H   0  0  0  0  0  0
    5.5882   -2.6165   -1.4685 H   0  0  0  0  0  0
    3.3198   -3.2091    0.0002 H   0  0  0  0  0  0
    2.1367   -2.5536   -1.1569 H   0  0  0  0  0  0
    3.8056   -2.8831   -1.6808 H   0  0  0  0  0  0
    5.2797    0.9230   -0.5169 H   0  0  0  0  0  0
    6.4628    0.2675    0.6402 H   0  0  0  0  0  0
    4.7939    0.5970    1.1642 H   0  0  0  0  0  0
  1  2  1  0  0  0
  1  6  1  0  0  0
  1  7  1  0  0  0
  1  8  1  0  0  0
  2  3  1  0  0  0
  2  9  1  0  0  0
  2 10  1  0  0  0
  3  4  1  0  0  0
  3 11  1  0  0  0
  3 17  1  0  0  0
  4  5  1  0  0  0
  4 12  1  0  0  0
  4 13  1  0  0  0
  5  6  1  0  0  0
  5 14  1  0  0  0
  5 15  1  0  0  0
  6 16  1  0  0  0
  6 24  1  0  0  0
 17 18  1  0  0  0
 17 21  1  0  0  0
 17 22  1  0  0  0
 18 19  2  0  0  0
 18 20  1  0  0  0
 20 23  1  0  0  0
 24 25  1  0  0  0
 24 30  1  0  0  0
 24 31  1  0  0  0
 25 26  1  0  0  0
 25 28  1  0  0  0
 25 32  1  0  0  0
 26 27  1  0  0  0
 26 29  1  0  0  0
 26 33  1  0  0  0
 27 34  1  0  0  0
 27 35  1  0  0  0
 27 36  1  0  0  0
 28 37  1  0  0  0
 28 38  1  0  0  0
 28 39  1  0  0  0
 29 40  1  0  0  0
 29 41  1  0  0  0
 29 42  1  0  0  0
M  END
> <s_m_entry_id>
22

> <s_m_entry_name>
moldesc_input.22

> <s_m_Source_Path>
C:\Users\aprus\Schrodinger

> <s_m_Source_File>
moldesc_input.maegz

> <i_m_Source_File_Index>
22

> <s_m_subgroup_title>
moldesc_input

> <s_m_subgroupid>
moldesc_input

> <b_m_subgroup_collapsed>
0

$$$$
cyclohexane,Custom_38,Custom_24
                    3D
 Schrodinger Suite 2022-3.
 42 42  0  0  1  0            999 V2000
    1.0862    0.1858   -0.9903 C   0  0  0  0  0  0
   -0.3916    0.2201   -1.4117 C   0  0  0  0  0  0
   -1.2829    0.6961   -0.2533 C   0  0  2  0  0  0
   -1.0862   -0.1857    0.9903 C   0  0  0  0  0  0
    0.3916   -0.2200    1.4117 C   0  0  0  0  0  0
    1.2830   -0.6960    0.2534 C   0  0  2  0  0  0
    1.4337    1.2236   -0.7688 H   0  0  0  0  0  0
    1.7144   -0.1956   -1.8319 H   0  0  0  0  0  0
   -0.7109   -0.8013   -1.7308 H   0  0  0  0  0  0
   -0.5213    0.8927   -2.2945 H   0  0  0  0  0  0
   -1.0317    1.7547   -0.0019 H   0  0  0  0  0  0
   -1.7144    0.1956    1.8319 H   0  0  0  0  0  0
   -1.4337   -1.2235    0.7687 H   0  0  0  0  0  0
    0.7109    0.8013    1.7308 H   0  0  0  0  0  0
    0.5213   -0.8926    2.2945 H   0  0  0  0  0  0
    1.0318   -1.7546    0.0019 H   0  0  0  0  0  0
   -2.7232    0.6831   -0.6720 C   0  0  0  0  0  0
   -3.5766    1.1806    0.4569 C   0  0  0  0  0  0
   -3.5256    2.2774    1.0020 O   0  0  0  0  0  0
   -4.4568    0.2117    0.8154 O   0  0  0  0  0  0
   -3.0178   -0.3344   -0.9290 H   0  0  0  0  0  0
   -2.8553    1.3297   -1.5395 H   0  0  0  0  0  0
   -4.9868    0.5366    1.5252 H   0  0  0  0  0  0
    2.7233   -0.6830    0.6721 C   0  0  0  0  0  0
    2.9050   -1.5729    1.8659 C   0  0  0  0  0  0
    4.3453   -1.5599    2.2847 C   0  0  0  0  0  0
    4.5270   -2.4497    3.4785 C   0  0  0  0  0  0
    3.5767   -1.1804   -0.4567 C   0  0  0  0  0  0
    3.1285    0.7172    1.0259 C   0  0  0  0  0  0
    2.6105   -2.5904    1.6089 H   0  0  0  0  0  0
    2.2849   -1.2114    2.6862 H   0  0  0  0  0  0
    4.9654   -1.9213    1.4643 H   0  0  0  0  0  0
    4.6398   -0.5424    2.5417 H   0  0  0  0  0  0
    5.5736   -2.4403    3.7827 H   0  0  0  0  0  0
    3.9069   -2.0883    4.2988 H   0  0  0  0  0  0
    4.2325   -3.4672    3.2214 H   0  0  0  0  0  0
    4.6233   -1.1710   -0.1525 H   0  0  0  0  0  0
    3.4447   -0.5338   -1.3242 H   0  0  0  0  0  0
    3.2822   -2.1979   -0.7138 H   0  0  0  0  0  0
    4.1752    0.7266    1.3302 H   0  0  0  0  0  0
    2.9965    1.3638    0.1584 H   0  0  0  0  0  0
    2.5084    1.0786    1.8462 H   0  0  0  0  0  0
  1  2  1  0  0  0
  1  6  1  0  0  0
  1  7  1  0  0  0
  1  8  1  0  0  0
  2  3  1  0  0  0
  2  9  1  0  0  0
  2 10  1  0  0  0
  3  4  1  0  0  0
  3 11  1  0  0  0
  3 17  1  0  0  0
  4  5  1  0  0  0
  4 12  1  0  0  0
  4 13  1  0  0  0
  5  6  1  0  0  0
  5 14  1  0  0  0
  5 15  1  0  0  0
  6 16  1  0  0  0
  6 24  1  0  0  0
 17 18  1  0  0  0
 17 21  1  0  0  0
 17 22  1  0  0  0
 18 19  2  0  0  0
 18 20  1  0  0  0
 20 23  1  0  0  0
 24 25  1  0  0  0
 24 28  1  0  0  0
 24 29  1  0  0  0
 25 26  1  0  0  0
 25 30  1  0  0  0
 25 31  1  0  0  0
 26 27  1  0  0  0
 26 32  1  0  0  0
 26 33  1  0  0  0
 27 34  1  0  0  0
 27 35  1  0  0  0
 27 36  1  0  0  0
 28 37  1  0  0  0
 28 38  1  0  0  0
 28 39  1  0  0  0
 29 40  1  0  0  0
 29 41  1  0  0  0
 29 42  1  0  0  0
M  END
> <s_m_entry_id>
23

> <s_m_entry_name>
moldesc_input.23

> <s_m_Source_Path>
C:\Users\aprus\Schrodinger

> <s_m_Source_File>
moldesc_input.maegz

> <i_m_Source_File_Index>
23

> <s_m_subgroup_title>
moldesc_input

> <s_m_subgroupid>
moldesc_input

> <b_m_subgroup_collapsed>
0

$$$$
cyclohexane,Custom_38,Custom_25
                    3D
 Schrodinger Suite 2022-3.
 42 42  0  0  1  0            999 V2000
    1.0862    0.1858   -0.9903 C   0  0  0  0  0  0
   -0.3916    0.2201   -1.4117 C   0  0  0  0  0  0
   -1.2829    0.6961   -0.2533 C   0  0  2  0  0  0
   -1.0862   -0.1857    0.9903 C   0  0  0  0  0  0
    0.3916   -0.2200    1.4117 C   0  0  0  0  0  0
    1.2830   -0.6960    0.2534 C   0  0  2  0  0  0
    1.4337    1.2236   -0.7688 H   0  0  0  0  0  0
    1.7144   -0.1956   -1.8319 H   0  0  0  0  0  0
   -0.7109   -0.8013   -1.7308 H   0  0  0  0  0  0
   -0.5213    0.8927   -2.2945 H   0  0  0  0  0  0
   -1.0317    1.7547   -0.0019 H   0  0  0  0  0  0
   -1.7144    0.1956    1.8319 H   0  0  0  0  0  0
   -1.4337   -1.2235    0.7687 H   0  0  0  0  0  0
    0.7109    0.8013    1.7308 H   0  0  0  0  0  0
    0.5213   -0.8926    2.2945 H   0  0  0  0  0  0
    1.0318   -1.7546    0.0019 H   0  0  0  0  0  0
   -2.7232    0.6831   -0.6720 C   0  0  0  0  0  0
   -3.5766    1.1806    0.4569 C   0  0  0  0  0  0
   -3.5256    2.2774    1.0020 O   0  0  0  0  0  0
   -4.4568    0.2117    0.8154 O   0  0  0  0  0  0
   -3.0178   -0.3344   -0.9290 H   0  0  0  0  0  0
   -2.8553    1.3297   -1.5395 H   0  0  0  0  0  0
   -4.9868    0.5366    1.5252 H   0  0  0  0  0  0
    2.7233   -0.6830    0.6721 C   0  0  0  0  0  0
    2.9111   -1.5981    1.8457 C   0  0  0  0  0  0
    4.3514   -1.5851    2.2645 C   0  0  0  0  0  0
    4.7476   -0.1905    2.6494 C   0  0  0  0  0  0
    2.0548   -1.1316    2.9855 C   0  0  0  0  0  0
    2.5148   -2.9927    1.4608 C   0  0  0  0  0  0
    3.0112    0.3303    0.9518 H   0  0  0  0  0  0
    3.3455   -1.0220   -0.1561 H   0  0  0  0  0  0
    4.4879   -2.2501    3.1173 H   0  0  0  0  0  0
    4.9736   -1.9241    1.4362 H   0  0  0  0  0  0
    5.7943   -0.1811    2.9536 H   0  0  0  0  0  0
    4.1254    0.1485    3.4776 H   0  0  0  0  0  0
    4.6112    0.4744    1.7965 H   0  0  0  0  0  0
    2.1913   -1.7966    3.8384 H   0  0  0  0  0  0
    1.0082   -1.1410    2.6813 H   0  0  0  0  0  0
    2.3427   -0.1182    3.2652 H   0  0  0  0  0  0
    2.6513   -3.6576    2.3137 H   0  0  0  0  0  0
    1.4682   -3.0021    1.1566 H   0  0  0  0  0  0
    3.1371   -3.3317    0.6326 H   0  0  0  0  0  0
  1  2  1  0  0  0
  1  6  1  0  0  0
  1  7  1  0  0  0
  1  8  1  0  0  0
  2  3  1  0  0  0
  2  9  1  0  0  0
  2 10  1  0  0  0
  3  4  1  0  0  0
  3 11  1  0  0  0
  3 17  1  0  0  0
  4  5  1  0  0  0
  4 12  1  0  0  0
  4 13  1  0  0  0
  5  6  1  0  0  0
  5 14  1  0  0  0
  5 15  1  0  0  0
  6 16  1  0  0  0
  6 24  1  0  0  0
 17 18  1  0  0  0
 17 21  1  0  0  0
 17 22  1  0  0  0
 18 19  2  0  0  0
 18 20  1  0  0  0
 20 23  1  0  0  0
 24 25  1  0  0  0
 24 30  1  0  0  0
 24 31  1  0  0  0
 25 26  1  0  0  0
 25 28  1  0  0  0
 25 29  1  0  0  0
 26 27  1  0  0  0
 26 32  1  0  0  0
 26 33  1  0  0  0
 27 34  1  0  0  0
 27 35  1  0  0  0
 27 36  1  0  0  0
 28 37  1  0  0  0
 28 38  1  0  0  0
 28 39  1  0  0  0
 29 40  1  0  0  0
 29 41  1  0  0  0
 29 42  1  0  0  0
M  END
> <s_m_entry_id>
24

> <s_m_entry_name>
moldesc_input.24

> <s_m_Source_Path>
C:\Users\aprus\Schrodinger

> <s_m_Source_File>
moldesc_input.maegz

> <i_m_Source_File_Index>
24

> <s_m_subgroup_title>
moldesc_input

> <s_m_subgroupid>
moldesc_input

> <b_m_subgroup_collapsed>
0

$$$$
cyclohexane,Custom_38,Custom_26
                    3D
 Schrodinger Suite 2022-3.
 42 42  0  0  1  0            999 V2000
    1.0862    0.1858   -0.9903 C   0  0  0  0  0  0
   -0.3916    0.2201   -1.4117 C   0  0  0  0  0  0
   -1.2829    0.6961   -0.2533 C   0  0  2  0  0  0
   -1.0862   -0.1857    0.9903 C   0  0  0  0  0  0
    0.3916   -0.2200    1.4117 C   0  0  0  0  0  0
    1.2830   -0.6960    0.2534 C   0  0  2  0  0  0
    1.4337    1.2236   -0.7688 H   0  0  0  0  0  0
    1.7144   -0.1956   -1.8319 H   0  0  0  0  0  0
   -0.7109   -0.8013   -1.7308 H   0  0  0  0  0  0
   -0.5213    0.8927   -2.2945 H   0  0  0  0  0  0
   -1.0317    1.7547   -0.0019 H   0  0  0  0  0  0
   -1.7144    0.1956    1.8319 H   0  0  0  0  0  0
   -1.4337   -1.2235    0.7687 H   0  0  0  0  0  0
    0.7109    0.8013    1.7308 H   0  0  0  0  0  0
    0.5213   -0.8926    2.2945 H   0  0  0  0  0  0
    1.0318   -1.7546    0.0019 H   0  0  0  0  0  0
   -2.7232    0.6831   -0.6720 C   0  0  0  0  0  0
   -3.5766    1.1806    0.4569 C   0  0  0  0  0  0
   -4.4752    0.5781    1.0331 O   0  0  0  0  0  0
   -3.2074    2.4476    0.7744 O   0  0  0  0  0  0
   -3.0178   -0.3344   -0.9290 H   0  0  0  0  0  0
   -2.8553    1.3297   -1.5395 H   0  0  0  0  0  0
   -3.7508    2.7485    1.4847 H   0  0  0  0  0  0
    2.7233   -0.6830    0.6721 C   0  0  0  0  0  0
    2.9111   -1.5981    1.8457 C   0  0  0  0  0  0
    4.3514   -1.5851    2.2645 C   0  0  0  0  0  0
    5.1848   -2.0698    1.0655 C   0  0  0  0  0  0
    4.4910   -2.5353    3.4664 C   0  0  0  0  0  0
    4.7073   -0.1383    2.6478 C   0  0  0  0  0  0
    3.3455   -1.0220   -0.1561 H   0  0  0  0  0  0
    3.0112    0.3303    0.9518 H   0  0  0  0  0  0
    2.2889   -1.2591    2.6740 H   0  0  0  0  0  0
    2.6231   -2.6115    1.5660 H   0  0  0  0  0  0
    6.2500   -2.0859    1.2999 H   0  0  0  0  0  0
    5.0462   -1.4212    0.1997 H   0  0  0  0  0  0
    4.8967   -3.0780    0.7655 H   0  0  0  0  0  0
    3.8619   -2.2158    4.2980 H   0  0  0  0  0  0
    4.1919   -3.5508    3.2043 H   0  0  0  0  0  0
    5.5199   -2.5757    3.8262 H   0  0  0  0  0  0
    5.7476   -0.0535    2.9649 H   0  0  0  0  0  0
    4.0817    0.2191    3.4666 H   0  0  0  0  0  0
    4.5612    0.5408    1.8071 H   0  0  0  0  0  0
  1  2  1  0  0  0
  1  6  1  0  0  0
  1  7  1  0  0  0
  1  8  1  0  0  0
  2  3  1  0  0  0
  2  9  1  0  0  0
  2 10  1  0  0  0
  3  4  1  0  0  0
  3 11  1  0  0  0
  3 17  1  0  0  0
  4  5  1  0  0  0
  4 12  1  0  0  0
  4 13  1  0  0  0
  5  6  1  0  0  0
  5 14  1  0  0  0
  5 15  1  0  0  0
  6 16  1  0  0  0
  6 24  1  0  0  0
 17 18  1  0  0  0
 17 21  1  0  0  0
 17 22  1  0  0  0
 18 19  2  0  0  0
 18 20  1  0  0  0
 20 23  1  0  0  0
 24 25  1  0  0  0
 24 30  1  0  0  0
 24 31  1  0  0  0
 25 26  1  0  0  0
 25 32  1  0  0  0
 25 33  1  0  0  0
 26 27  1  0  0  0
 26 28  1  0  0  0
 26 29  1  0  0  0
 27 34  1  0  0  0
 27 35  1  0  0  0
 27 36  1  0  0  0
 28 37  1  0  0  0
 28 38  1  0  0  0
 28 39  1  0  0  0
 29 40  1  0  0  0
 29 41  1  0  0  0
 29 42  1  0  0  0
M  END
> <s_m_entry_id>
25

> <s_m_entry_name>
moldesc_input.25

> <s_m_Source_Path>
C:\Users\aprus\Schrodinger

> <s_m_Source_File>
moldesc_input.maegz

> <i_m_Source_File_Index>
25

> <s_m_subgroup_title>
moldesc_input

> <s_m_subgroupid>
moldesc_input

> <b_m_subgroup_collapsed>
0

$$$$
cyclohexane,Custom_39,Custom_1
                    3D
 Schrodinger Suite 2022-3.
 30 30  0  0  1  0            999 V2000
    1.0862    0.1858   -0.9903 C   0  0  0  0  0  0
   -0.3916    0.2201   -1.4117 C   0  0  0  0  0  0
   -1.2829    0.6961   -0.2533 C   0  0  2  0  0  0
   -1.0862   -0.1857    0.9903 C   0  0  0  0  0  0
    0.3916   -0.2200    1.4117 C   0  0  0  0  0  0
    1.2830   -0.6960    0.2534 C   0  0  2  0  0  0
    1.4337    1.2236   -0.7688 H   0  0  0  0  0  0
    1.7144   -0.1956   -1.8319 H   0  0  0  0  0  0
   -0.7109   -0.8013   -1.7308 H   0  0  0  0  0  0
   -0.5213    0.8927   -2.2945 H   0  0  0  0  0  0
   -1.0317    1.7547   -0.0019 H   0  0  0  0  0  0
   -1.7144    0.1956    1.8319 H   0  0  0  0  0  0
   -1.4337   -1.2235    0.7687 H   0  0  0  0  0  0
    0.7109    0.8013    1.7308 H   0  0  0  0  0  0
    0.5213   -0.8926    2.2945 H   0  0  0  0  0  0
    1.0318   -1.7546    0.0019 H   0  0  0  0  0  0
   -3.0742    2.0009   -1.2966 C   0  0  0  0  0  0
   -4.5145    1.9880   -1.7153 C   0  0  0  0  0  0
   -5.4868    2.3270   -1.0502 O   0  0  0  0  0  0
   -4.6079    1.5296   -2.9895 O   0  0  0  0  0  0
   -2.7232    0.6831   -0.6720 C   0  0  0  0  0  0
   -2.9133    2.8002   -0.5733 H   0  0  0  0  0  0
   -2.4436    2.1686   -2.1697 H   0  0  0  0  0  0
   -5.5174    1.5263   -3.2405 H   0  0  0  0  0  0
   -2.8842   -0.1162   -1.3954 H   0  0  0  0  0  0
   -3.3539    0.5154    0.2011 H   0  0  0  0  0  0
    2.7233   -0.6830    0.6721 C   0  0  0  0  0  0
    3.0178    0.3345    0.9292 H   0  0  0  0  0  0
    2.8553   -1.3297    1.5396 H   0  0  0  0  0  0
    3.3434   -1.0445   -0.1482 H   0  0  0  0  0  0
  1  2  1  0  0  0
  1  6  1  0  0  0
  1  7  1  0  0  0
  1  8  1  0  0  0
  2  3  1  0  0  0
  2  9  1  0  0  0
  2 10  1  0  0  0
  3  4  1  0  0  0
  3 11  1  0  0  0
  3 21  1  0  0  0
  4  5  1  0  0  0
  4 12  1  0  0  0
  4 13  1  0  0  0
  5  6  1  0  0  0
  5 14  1  0  0  0
  5 15  1  0  0  0
  6 16  1  0  0  0
  6 27  1  0  0  0
 17 18  1  0  0  0
 17 21  1  0  0  0
 17 22  1  0  0  0
 17 23  1  0  0  0
 18 19  2  0  0  0
 18 20  1  0  0  0
 20 24  1  0  0  0
 21 25  1  0  0  0
 21 26  1  0  0  0
 27 28  1  0  0  0
 27 29  1  0  0  0
 27 30  1  0  0  0
M  END
> <s_m_entry_id>
26

> <s_m_entry_name>
moldesc_input.26

> <s_m_Source_Path>
C:\Users\aprus\Schrodinger

> <s_m_Source_File>
moldesc_input.maegz

> <i_m_Source_File_Index>
26

> <s_m_subgroup_title>
moldesc_input

> <s_m_subgroupid>
moldesc_input

> <b_m_subgroup_collapsed>
0

$$$$
cyclohexane,Custom_39,Custom_3
                    3D
 Schrodinger Suite 2022-3.
 33 33  0  0  1  0            999 V2000
    1.0862    0.1858   -0.9903 C   0  0  0  0  0  0
   -0.3916    0.2201   -1.4117 C   0  0  0  0  0  0
   -1.2829    0.6961   -0.2533 C   0  0  2  0  0  0
   -1.0862   -0.1857    0.9903 C   0  0  0  0  0  0
    0.3916   -0.2200    1.4117 C   0  0  0  0  0  0
    1.2830   -0.6960    0.2534 C   0  0  2  0  0  0
    1.4337    1.2236   -0.7688 H   0  0  0  0  0  0
    1.7144   -0.1956   -1.8319 H   0  0  0  0  0  0
   -0.7109   -0.8013   -1.7308 H   0  0  0  0  0  0
   -0.5213    0.8927   -2.2945 H   0  0  0  0  0  0
   -1.0317    1.7547   -0.0019 H   0  0  0  0  0  0
   -1.7144    0.1956    1.8319 H   0  0  0  0  0  0
   -1.4337   -1.2235    0.7687 H   0  0  0  0  0  0
    0.7109    0.8013    1.7308 H   0  0  0  0  0  0
    0.5213   -0.8926    2.2945 H   0  0  0  0  0  0
    1.0318   -1.7546    0.0019 H   0  0  0  0  0  0
   -3.4620    1.7745    0.0444 C   0  0  0  0  0  0
   -4.9023    1.7615   -0.3743 C   0  0  0  0  0  0
   -5.8231    1.1397    0.1435 O   0  0  0  0  0  0
   -5.0634    2.5674   -1.4545 O   0  0  0  0  0  0
   -2.7232    0.6831   -0.6720 C   0  0  0  0  0  0
   -3.3949    1.6131    1.1203 H   0  0  0  0  0  0
   -3.0193    2.7383   -0.2067 H   0  0  0  0  0  0
   -5.9722    2.5506   -1.7076 H   0  0  0  0  0  0
   -2.7903    0.8445   -1.7479 H   0  0  0  0  0  0
   -3.1660   -0.2808   -0.4209 H   0  0  0  0  0  0
    2.7233   -0.6830    0.6721 C   0  0  0  0  0  0
    3.5796   -1.1496   -0.4677 C   0  0  0  0  0  0
    3.0112    0.3303    0.9518 H   0  0  0  0  0  0
    2.8598   -1.3480    1.5249 H   0  0  0  0  0  0
    4.6262   -1.1401   -0.1634 H   0  0  0  0  0  0
    3.4431   -0.4846   -1.3205 H   0  0  0  0  0  0
    3.2916   -2.1629   -0.7474 H   0  0  0  0  0  0
  1  2  1  0  0  0
  1  6  1  0  0  0
  1  7  1  0  0  0
  1  8  1  0  0  0
  2  3  1  0  0  0
  2  9  1  0  0  0
  2 10  1  0  0  0
  3  4  1  0  0  0
  3 11  1  0  0  0
  3 21  1  0  0  0
  4  5  1  0  0  0
  4 12  1  0  0  0
  4 13  1  0  0  0
  5  6  1  0  0  0
  5 14  1  0  0  0
  5 15  1  0  0  0
  6 16  1  0  0  0
  6 27  1  0  0  0
 17 18  1  0  0  0
 17 21  1  0  0  0
 17 22  1  0  0  0
 17 23  1  0  0  0
 18 19  2  0  0  0
 18 20  1  0  0  0
 20 24  1  0  0  0
 21 25  1  0  0  0
 21 26  1  0  0  0
 27 28  1  0  0  0
 27 29  1  0  0  0
 27 30  1  0  0  0
 28 31  1  0  0  0
 28 32  1  0  0  0
 28 33  1  0  0  0
M  END
> <s_m_entry_id>
27

> <s_m_entry_name>
moldesc_input.27

> <s_m_Source_Path>
C:\Users\aprus\Schrodinger

> <s_m_Source_File>
moldesc_input.maegz

> <i_m_Source_File_Index>
27

> <s_m_subgroup_title>
moldesc_input

> <s_m_subgroupid>
moldesc_input

> <b_m_subgroup_collapsed>
0

$$$$
cyclohexane,Custom_39,Custom_4
                    3D
 Schrodinger Suite 2022-3.
 36 36  0  0  1  0            999 V2000
    1.0862    0.1858   -0.9903 C   0  0  0  0  0  0
   -0.3916    0.2201   -1.4117 C   0  0  0  0  0  0
   -1.2829    0.6961   -0.2533 C   0  0  2  0  0  0
   -1.0862   -0.1857    0.9903 C   0  0  0  0  0  0
    0.3916   -0.2200    1.4117 C   0  0  0  0  0  0
    1.2830   -0.6960    0.2534 C   0  0  2  0  0  0
    1.4337    1.2236   -0.7688 H   0  0  0  0  0  0
    1.7144   -0.1956   -1.8319 H   0  0  0  0  0  0
   -0.7109   -0.8013   -1.7308 H   0  0  0  0  0  0
   -0.5213    0.8927   -2.2945 H   0  0  0  0  0  0
   -1.0317    1.7547   -0.0019 H   0  0  0  0  0  0
   -1.7144    0.1956    1.8319 H   0  0  0  0  0  0
   -1.4337   -1.2235    0.7687 H   0  0  0  0  0  0
    0.7109    0.8013    1.7308 H   0  0  0  0  0  0
    0.5213   -0.8926    2.2945 H   0  0  0  0  0  0
    1.0318   -1.7546    0.0019 H   0  0  0  0  0  0
   -3.0742    2.0009   -1.2966 C   0  0  0  0  0  0
   -4.5145    1.9880   -1.7153 C   0  0  0  0  0  0
   -5.4353    1.3661   -1.1975 O   0  0  0  0  0  0
   -4.6756    2.7938   -2.7956 O   0  0  0  0  0  0
   -2.7232    0.6831   -0.6720 C   0  0  0  0  0  0
   -2.9133    2.8002   -0.5733 H   0  0  0  0  0  0
   -2.4436    2.1686   -2.1697 H   0  0  0  0  0  0
   -5.5844    2.7770   -3.0487 H   0  0  0  0  0  0
   -2.8842   -0.1162   -1.3954 H   0  0  0  0  0  0
   -3.3539    0.5154    0.2011 H   0  0  0  0  0  0
    2.7233   -0.6830    0.6721 C   0  0  0  0  0  0
    3.5796   -1.1496   -0.4677 C   0  0  0  0  0  0
    5.0199   -1.1366   -0.0490 C   0  0  0  0  0  0
    3.0112    0.3303    0.9518 H   0  0  0  0  0  0
    2.8598   -1.3480    1.5249 H   0  0  0  0  0  0
    3.4431   -0.4846   -1.3205 H   0  0  0  0  0  0
    3.2916   -2.1629   -0.7474 H   0  0  0  0  0  0
    5.6421   -1.4756   -0.8772 H   0  0  0  0  0  0
    5.1564   -1.8015    0.8039 H   0  0  0  0  0  0
    5.3078   -0.1232    0.2307 H   0  0  0  0  0  0
  1  2  1  0  0  0
  1  6  1  0  0  0
  1  7  1  0  0  0
  1  8  1  0  0  0
  2  3  1  0  0  0
  2  9  1  0  0  0
  2 10  1  0  0  0
  3  4  1  0  0  0
  3 11  1  0  0  0
  3 21  1  0  0  0
  4  5  1  0  0  0
  4 12  1  0  0  0
  4 13  1  0  0  0
  5  6  1  0  0  0
  5 14  1  0  0  0
  5 15  1  0  0  0
  6 16  1  0  0  0
  6 27  1  0  0  0
 17 18  1  0  0  0
 17 21  1  0  0  0
 17 22  1  0  0  0
 17 23  1  0  0  0
 18 19  2  0  0  0
 18 20  1  0  0  0
 20 24  1  0  0  0
 21 25  1  0  0  0
 21 26  1  0  0  0
 27 28  1  0  0  0
 27 30  1  0  0  0
 27 31  1  0  0  0
 28 29  1  0  0  0
 28 32  1  0  0  0
 28 33  1  0  0  0
 29 34  1  0  0  0
 29 35  1  0  0  0
 29 36  1  0  0  0
M  END
> <s_m_entry_id>
28

> <s_m_entry_name>
moldesc_input.28

> <s_m_Source_Path>
C:\Users\aprus\Schrodinger

> <s_m_Source_File>
moldesc_input.maegz

> <i_m_Source_File_Index>
28

> <s_m_subgroup_title>
moldesc_input

> <s_m_subgroupid>
moldesc_input

> <b_m_subgroup_collapsed>
0

$$$$
cyclohexane,Custom_39,Custom_5
                    3D
 Schrodinger Suite 2022-3.
 36 36  0  0  1  0            999 V2000
    1.0862    0.1858   -0.9903 C   0  0  0  0  0  0
   -0.3916    0.2201   -1.4117 C   0  0  0  0  0  0
   -1.2829    0.6961   -0.2533 C   0  0  2  0  0  0
   -1.0862   -0.1857    0.9903 C   0  0  0  0  0  0
    0.3916   -0.2200    1.4117 C   0  0  0  0  0  0
    1.2830   -0.6960    0.2534 C   0  0  2  0  0  0
    1.4337    1.2236   -0.7688 H   0  0  0  0  0  0
    1.7144   -0.1956   -1.8319 H   0  0  0  0  0  0
   -0.7109   -0.8013   -1.7308 H   0  0  0  0  0  0
   -0.5213    0.8927   -2.2945 H   0  0  0  0  0  0
   -1.0317    1.7547   -0.0019 H   0  0  0  0  0  0
   -1.7144    0.1956    1.8319 H   0  0  0  0  0  0
   -1.4337   -1.2235    0.7687 H   0  0  0  0  0  0
    0.7109    0.8013    1.7308 H   0  0  0  0  0  0
    0.5213   -0.8926    2.2945 H   0  0  0  0  0  0
    1.0318   -1.7546    0.0019 H   0  0  0  0  0  0
   -3.4620    1.7745    0.0444 C   0  0  0  0  0  0
   -4.9023    1.7615   -0.3743 C   0  0  0  0  0  0
   -5.8231    1.1397    0.1435 O   0  0  0  0  0  0
   -5.0634    2.5674   -1.4545 O   0  0  0  0  0  0
   -2.7232    0.6831   -0.6720 C   0  0  0  0  0  0
   -3.3949    1.6131    1.1203 H   0  0  0  0  0  0
   -3.0193    2.7383   -0.2067 H   0  0  0  0  0  0
   -5.9722    2.5506   -1.7076 H   0  0  0  0  0  0
   -2.7903    0.8445   -1.7479 H   0  0  0  0  0  0
   -3.1660   -0.2808   -0.4209 H   0  0  0  0  0  0
    2.7233   -0.6830    0.6721 C   0  0  0  0  0  0
    3.5767   -1.1804   -0.4567 C   0  0  0  0  0  0
    2.9050   -1.5729    1.8659 C   0  0  0  0  0  0
    3.0178    0.3345    0.9292 H   0  0  0  0  0  0
    3.2822   -2.1979   -0.7138 H   0  0  0  0  0  0
    4.6233   -1.1710   -0.1525 H   0  0  0  0  0  0
    3.4447   -0.5338   -1.3242 H   0  0  0  0  0  0
    2.6105   -2.5904    1.6089 H   0  0  0  0  0  0
    2.2849   -1.2114    2.6862 H   0  0  0  0  0  0
    3.9516   -1.5634    2.1702 H   0  0  0  0  0  0
  1  2  1  0  0  0
  1  6  1  0  0  0
  1  7  1  0  0  0
  1  8  1  0  0  0
  2  3  1  0  0  0
  2  9  1  0  0  0
  2 10  1  0  0  0
  3  4  1  0  0  0
  3 11  1  0  0  0
  3 21  1  0  0  0
  4  5  1  0  0  0
  4 12  1  0  0  0
  4 13  1  0  0  0
  5  6  1  0  0  0
  5 14  1  0  0  0
  5 15  1  0  0  0
  6 16  1  0  0  0
  6 27  1  0  0  0
 17 18  1  0  0  0
 17 21  1  0  0  0
 17 22  1  0  0  0
 17 23  1  0  0  0
 18 19  2  0  0  0
 18 20  1  0  0  0
 20 24  1  0  0  0
 21 25  1  0  0  0
 21 26  1  0  0  0
 27 28  1  0  0  0
 27 29  1  0  0  0
 27 30  1  0  0  0
 28 31  1  0  0  0
 28 32  1  0  0  0
 28 33  1  0  0  0
 29 34  1  0  0  0
 29 35  1  0  0  0
 29 36  1  0  0  0
M  END
> <s_m_entry_id>
29

> <s_m_entry_name>
moldesc_input.29

> <s_m_Source_Path>
C:\Users\aprus\Schrodinger

> <s_m_Source_File>
moldesc_input.maegz

> <i_m_Source_File_Index>
29

> <s_m_subgroup_title>
moldesc_input

> <s_m_subgroupid>
moldesc_input

> <b_m_subgroup_collapsed>
0

$$$$
cyclohexane,Custom_39,Custom_6
                    3D
 Schrodinger Suite 2022-3.
 39 39  0  0  1  0            999 V2000
    1.0862    0.1858   -0.9903 C   0  0  0  0  0  0
   -0.3916    0.2201   -1.4117 C   0  0  0  0  0  0
   -1.2829    0.6961   -0.2533 C   0  0  2  0  0  0
   -1.0862   -0.1857    0.9903 C   0  0  0  0  0  0
    0.3916   -0.2200    1.4117 C   0  0  0  0  0  0
    1.2830   -0.6960    0.2534 C   0  0  2  0  0  0
    1.4337    1.2236   -0.7688 H   0  0  0  0  0  0
    1.7144   -0.1956   -1.8319 H   0  0  0  0  0  0
   -0.7109   -0.8013   -1.7308 H   0  0  0  0  0  0
   -0.5213    0.8927   -2.2945 H   0  0  0  0  0  0
   -1.0317    1.7547   -0.0019 H   0  0  0  0  0  0
   -1.7144    0.1956    1.8319 H   0  0  0  0  0  0
   -1.4337   -1.2235    0.7687 H   0  0  0  0  0  0
    0.7109    0.8013    1.7308 H   0  0  0  0  0  0
    0.5213   -0.8926    2.2945 H   0  0  0  0  0  0
    1.0318   -1.7546    0.0019 H   0  0  0  0  0  0
   -3.0742    2.0009   -1.2966 C   0  0  0  0  0  0
   -4.5145    1.9880   -1.7153 C   0  0  0  0  0  0
   -5.4968    1.8257   -1.0002 O   0  0  0  0  0  0
   -4.5947    2.1892   -3.0552 O   0  0  0  0  0  0
   -2.7232    0.6831   -0.6720 C   0  0  0  0  0  0
   -2.9133    2.8002   -0.5733 H   0  0  0  0  0  0
   -2.4436    2.1686   -2.1697 H   0  0  0  0  0  0
   -5.5044    2.1789   -3.3056 H   0  0  0  0  0  0
   -2.8842   -0.1162   -1.3954 H   0  0  0  0  0  0
   -3.3539    0.5154    0.2011 H   0  0  0  0  0  0
    2.7233   -0.6830    0.6721 C   0  0  0  0  0  0
    3.5796   -1.1496   -0.4677 C   0  0  0  0  0  0
    5.0199   -1.1366   -0.0490 C   0  0  0  0  0  0
    5.8762   -1.6031   -1.1888 C   0  0  0  0  0  0
    2.8598   -1.3480    1.5249 H   0  0  0  0  0  0
    3.0112    0.3303    0.9518 H   0  0  0  0  0  0
    3.4431   -0.4846   -1.3205 H   0  0  0  0  0  0
    3.2916   -2.1629   -0.7474 H   0  0  0  0  0  0
    5.1564   -1.8015    0.8039 H   0  0  0  0  0  0
    5.3078   -0.1232    0.2307 H   0  0  0  0  0  0
    6.9228   -1.5936   -0.8845 H   0  0  0  0  0  0
    5.7397   -0.9381   -2.0416 H   0  0  0  0  0  0
    5.5882   -2.6165   -1.4685 H   0  0  0  0  0  0
  1  2  1  0  0  0
  1  6  1  0  0  0
  1  7  1  0  0  0
  1  8  1  0  0  0
  2  3  1  0  0  0
  2  9  1  0  0  0
  2 10  1  0  0  0
  3  4  1  0  0  0
  3 11  1  0  0  0
  3 21  1  0  0  0
  4  5  1  0  0  0
  4 12  1  0  0  0
  4 13  1  0  0  0
  5  6  1  0  0  0
  5 14  1  0  0  0
  5 15  1  0  0  0
  6 16  1  0  0  0
  6 27  1  0  0  0
 17 18  1  0  0  0
 17 21  1  0  0  0
 17 22  1  0  0  0
 17 23  1  0  0  0
 18 19  2  0  0  0
 18 20  1  0  0  0
 20 24  1  0  0  0
 21 25  1  0  0  0
 21 26  1  0  0  0
 27 28  1  0  0  0
 27 31  1  0  0  0
 27 32  1  0  0  0
 28 29  1  0  0  0
 28 33  1  0  0  0
 28 34  1  0  0  0
 29 30  1  0  0  0
 29 35  1  0  0  0
 29 36  1  0  0  0
 30 37  1  0  0  0
 30 38  1  0  0  0
 30 39  1  0  0  0
M  END
> <s_m_entry_id>
30

> <s_m_entry_name>
moldesc_input.30

> <s_m_Source_Path>
C:\Users\aprus\Schrodinger

> <s_m_Source_File>
moldesc_input.maegz

> <i_m_Source_File_Index>
30

> <s_m_subgroup_title>
moldesc_input

> <s_m_subgroupid>
moldesc_input

> <b_m_subgroup_collapsed>
0

$$$$
cyclohexane,Custom_39,Custom_7
                    3D
 Schrodinger Suite 2022-3.
 39 39  0  0  1  0            999 V2000
    1.0862    0.1858   -0.9903 C   0  0  0  0  0  0
   -0.3916    0.2201   -1.4117 C   0  0  0  0  0  0
   -1.2829    0.6961   -0.2533 C   0  0  2  0  0  0
   -1.0862   -0.1857    0.9903 C   0  0  0  0  0  0
    0.3916   -0.2200    1.4117 C   0  0  0  0  0  0
    1.2830   -0.6960    0.2534 C   0  0  2  0  0  0
    1.4337    1.2236   -0.7688 H   0  0  0  0  0  0
    1.7144   -0.1956   -1.8319 H   0  0  0  0  0  0
   -0.7109   -0.8013   -1.7308 H   0  0  0  0  0  0
   -0.5213    0.8927   -2.2945 H   0  0  0  0  0  0
   -1.0317    1.7547   -0.0019 H   0  0  0  0  0  0
   -1.7144    0.1956    1.8319 H   0  0  0  0  0  0
   -1.4337   -1.2235    0.7687 H   0  0  0  0  0  0
    0.7109    0.8013    1.7308 H   0  0  0  0  0  0
    0.5213   -0.8926    2.2945 H   0  0  0  0  0  0
    1.0318   -1.7546    0.0019 H   0  0  0  0  0  0
   -3.5766    1.1806    0.4569 C   0  0  0  0  0  0
   -5.0169    1.1677    0.0382 C   0  0  0  0  0  0
   -5.8212    0.2512    0.1641 O   0  0  0  0  0  0
   -5.3313    2.3612   -0.5265 O   0  0  0  0  0  0
   -2.7232    0.6831   -0.6720 C   0  0  0  0  0  0
   -3.4446    0.5341    1.3244 H   0  0  0  0  0  0
   -3.2820    2.1981    0.7139 H   0  0  0  0  0  0
   -6.2385    2.3402   -0.7852 H   0  0  0  0  0  0
   -2.8553    1.3297   -1.5395 H   0  0  0  0  0  0
   -3.0178   -0.3344   -0.9290 H   0  0  0  0  0  0
    2.7233   -0.6830    0.6721 C   0  0  2  0  0  0
    3.5767   -1.1804   -0.4567 C   0  0  0  0  0  0
    5.0170   -1.1675   -0.0380 C   0  0  0  0  0  0
    2.9050   -1.5729    1.8659 C   0  0  0  0  0  0
    3.0178    0.3345    0.9292 H   0  0  0  0  0  0
    3.4447   -0.5338   -1.3242 H   0  0  0  0  0  0
    3.2822   -2.1979   -0.7138 H   0  0  0  0  0  0
    5.6371   -1.5289   -0.8583 H   0  0  0  0  0  0
    5.1490   -1.8141    0.8295 H   0  0  0  0  0  0
    5.3115   -0.1500    0.2190 H   0  0  0  0  0  0
    2.6105   -2.5904    1.6089 H   0  0  0  0  0  0
    3.9516   -1.5634    2.1702 H   0  0  0  0  0  0
    2.2849   -1.2114    2.6862 H   0  0  0  0  0  0
  1  2  1  0  0  0
  1  6  1  0  0  0
  1  7  1  0  0  0
  1  8  1  0  0  0
  2  3  1  0  0  0
  2  9  1  0  0  0
  2 10  1  0  0  0
  3  4  1  0  0  0
  3 11  1  0  0  0
  3 21  1  0  0  0
  4  5  1  0  0  0
  4 12  1  0  0  0
  4 13  1  0  0  0
  5  6  1  0  0  0
  5 14  1  0  0  0
  5 15  1  0  0  0
  6 16  1  0  0  0
  6 27  1  0  0  0
 17 18  1  0  0  0
 17 21  1  0  0  0
 17 22  1  0  0  0
 17 23  1  0  0  0
 18 19  2  0  0  0
 18 20  1  0  0  0
 20 24  1  0  0  0
 21 25  1  0  0  0
 21 26  1  0  0  0
 27 28  1  0  0  0
 27 30  1  0  0  0
 27 31  1  0  0  0
 28 29  1  0  0  0
 28 32  1  0  0  0
 28 33  1  0  0  0
 29 34  1  0  0  0
 29 35  1  0  0  0
 29 36  1  0  0  0
 30 37  1  0  0  0
 30 38  1  0  0  0
 30 39  1  0  0  0
M  END
> <s_m_entry_id>
31

> <s_m_entry_name>
moldesc_input.31

> <s_m_Source_Path>
C:\Users\aprus\Schrodinger

> <s_m_Source_File>
moldesc_input.maegz

> <i_m_Source_File_Index>
31

> <s_m_subgroup_title>
moldesc_input

> <s_m_subgroupid>
moldesc_input

> <b_m_subgroup_collapsed>
0

$$$$
cyclohexane,Custom_39,Custom_8
                    3D
 Schrodinger Suite 2022-3.
 39 39  0  0  1  0            999 V2000
    1.0862    0.1858   -0.9903 C   0  0  0  0  0  0
   -0.3916    0.2201   -1.4117 C   0  0  0  0  0  0
   -1.2829    0.6961   -0.2533 C   0  0  2  0  0  0
   -1.0862   -0.1857    0.9903 C   0  0  0  0  0  0
    0.3916   -0.2200    1.4117 C   0  0  0  0  0  0
    1.2830   -0.6960    0.2534 C   0  0  2  0  0  0
    1.4337    1.2236   -0.7688 H   0  0  0  0  0  0
    1.7144   -0.1956   -1.8319 H   0  0  0  0  0  0
   -0.7109   -0.8013   -1.7308 H   0  0  0  0  0  0
   -0.5213    0.8927   -2.2945 H   0  0  0  0  0  0
   -1.0317    1.7547   -0.0019 H   0  0  0  0  0  0
   -1.7144    0.1956    1.8319 H   0  0  0  0  0  0
   -1.4337   -1.2235    0.7687 H   0  0  0  0  0  0
    0.7109    0.8013    1.7308 H   0  0  0  0  0  0
    0.5213   -0.8926    2.2945 H   0  0  0  0  0  0
    1.0318   -1.7546    0.0019 H   0  0  0  0  0  0
   -3.0742    2.0009   -1.2966 C   0  0  0  0  0  0
   -4.5145    1.9880   -1.7153 C   0  0  0  0  0  0
   -5.4868    2.3270   -1.0502 O   0  0  0  0  0  0
   -4.6079    1.5296   -2.9895 O   0  0  0  0  0  0
   -2.7232    0.6831   -0.6720 C   0  0  0  0  0  0
   -2.9133    2.8002   -0.5733 H   0  0  0  0  0  0
   -2.4436    2.1686   -2.1697 H   0  0  0  0  0  0
   -5.5174    1.5263   -3.2405 H   0  0  0  0  0  0
   -2.8842   -0.1162   -1.3954 H   0  0  0  0  0  0
   -3.3539    0.5154    0.2011 H   0  0  0  0  0  0
    2.7233   -0.6830    0.6721 C   0  0  0  0  0  0
    3.5796   -1.1496   -0.4677 C   0  0  0  0  0  0
    3.1833   -2.5441   -0.8526 C   0  0  0  0  0  0
    5.0199   -1.1366   -0.0490 C   0  0  0  0  0  0
    2.8598   -1.3480    1.5249 H   0  0  0  0  0  0
    3.0112    0.3303    0.9518 H   0  0  0  0  0  0
    3.4431   -0.4846   -1.3205 H   0  0  0  0  0  0
    3.3198   -3.2091    0.0002 H   0  0  0  0  0  0
    3.8056   -2.8831   -1.6808 H   0  0  0  0  0  0
    2.1367   -2.5536   -1.1569 H   0  0  0  0  0  0
    5.1564   -1.8015    0.8039 H   0  0  0  0  0  0
    5.3078   -0.1232    0.2307 H   0  0  0  0  0  0
    5.6421   -1.4756   -0.8772 H   0  0  0  0  0  0
  1  2  1  0  0  0
  1  6  1  0  0  0
  1  7  1  0  0  0
  1  8  1  0  0  0
  2  3  1  0  0  0
  2  9  1  0  0  0
  2 10  1  0  0  0
  3  4  1  0  0  0
  3 11  1  0  0  0
  3 21  1  0  0  0
  4  5  1  0  0  0
  4 12  1  0  0  0
  4 13  1  0  0  0
  5  6  1  0  0  0
  5 14  1  0  0  0
  5 15  1  0  0  0
  6 16  1  0  0  0
  6 27  1  0  0  0
 17 18  1  0  0  0
 17 21  1  0  0  0
 17 22  1  0  0  0
 17 23  1  0  0  0
 18 19  2  0  0  0
 18 20  1  0  0  0
 20 24  1  0  0  0
 21 25  1  0  0  0
 21 26  1  0  0  0
 27 28  1  0  0  0
 27 31  1  0  0  0
 27 32  1  0  0  0
 28 29  1  0  0  0
 28 30  1  0  0  0
 28 33  1  0  0  0
 29 34  1  0  0  0
 29 35  1  0  0  0
 29 36  1  0  0  0
 30 37  1  0  0  0
 30 38  1  0  0  0
 30 39  1  0  0  0
M  END
> <s_m_entry_id>
32

> <s_m_entry_name>
moldesc_input.32

> <s_m_Source_Path>
C:\Users\aprus\Schrodinger

> <s_m_Source_File>
moldesc_input.maegz

> <i_m_Source_File_Index>
32

> <s_m_subgroup_title>
moldesc_input

> <s_m_subgroupid>
moldesc_input

> <b_m_subgroup_collapsed>
0

$$$$
cyclohexane,Custom_39,Custom_9
                    3D
 Schrodinger Suite 2022-3.
 39 39  0  0  1  0            999 V2000
    1.0862    0.1858   -0.9903 C   0  0  0  0  0  0
   -0.3916    0.2201   -1.4117 C   0  0  0  0  0  0
   -1.2829    0.6961   -0.2533 C   0  0  2  0  0  0
   -1.0862   -0.1857    0.9903 C   0  0  0  0  0  0
    0.3916   -0.2200    1.4117 C   0  0  0  0  0  0
    1.2830   -0.6960    0.2534 C   0  0  2  0  0  0
    1.4337    1.2236   -0.7688 H   0  0  0  0  0  0
    1.7144   -0.1956   -1.8319 H   0  0  0  0  0  0
   -0.7109   -0.8013   -1.7308 H   0  0  0  0  0  0
   -0.5213    0.8927   -2.2945 H   0  0  0  0  0  0
   -1.0317    1.7547   -0.0019 H   0  0  0  0  0  0
   -1.7144    0.1956    1.8319 H   0  0  0  0  0  0
   -1.4337   -1.2235    0.7687 H   0  0  0  0  0  0
    0.7109    0.8013    1.7308 H   0  0  0  0  0  0
    0.5213   -0.8926    2.2945 H   0  0  0  0  0  0
    1.0318   -1.7546    0.0019 H   0  0  0  0  0  0
   -3.0742    2.0009   -1.2966 C   0  0  0  0  0  0
   -4.5145    1.9880   -1.7153 C   0  0  0  0  0  0
   -5.4868    2.3270   -1.0502 O   0  0  0  0  0  0
   -4.6079    1.5296   -2.9895 O   0  0  0  0  0  0
   -2.7232    0.6831   -0.6720 C   0  0  0  0  0  0
   -2.9133    2.8002   -0.5733 H   0  0  0  0  0  0
   -2.4436    2.1686   -2.1697 H   0  0  0  0  0  0
   -5.5174    1.5263   -3.2405 H   0  0  0  0  0  0
   -2.8842   -0.1162   -1.3954 H   0  0  0  0  0  0
   -3.3539    0.5154    0.2011 H   0  0  0  0  0  0
    2.7233   -0.6830    0.6721 C   0  0  0  0  0  0
    3.0886    0.7696    1.0232 C   0  0  0  0  0  0
    3.5537   -1.1997   -0.5155 C   0  0  0  0  0  0
    2.8566   -1.6070    1.8950 C   0  0  0  0  0  0
    2.4652    1.1492    1.8336 H   0  0  0  0  0  0
    4.1293    0.8547    1.3385 H   0  0  0  0  0  0
    2.9470    1.4307    0.1674 H   0  0  0  0  0  0
    3.4194   -0.5698   -1.3956 H   0  0  0  0  0  0
    3.2591   -2.2125   -0.7930 H   0  0  0  0  0  0
    4.6187   -1.2175   -0.2805 H   0  0  0  0  0  0
    2.5509   -2.6262    1.6556 H   0  0  0  0  0  0
    3.8852   -1.6461    2.2559 H   0  0  0  0  0  0
    2.2295   -1.2650    2.7192 H   0  0  0  0  0  0
  1  2  1  0  0  0
  1  6  1  0  0  0
  1  7  1  0  0  0
  1  8  1  0  0  0
  2  3  1  0  0  0
  2  9  1  0  0  0
  2 10  1  0  0  0
  3  4  1  0  0  0
  3 11  1  0  0  0
  3 21  1  0  0  0
  4  5  1  0  0  0
  4 12  1  0  0  0
  4 13  1  0  0  0
  5  6  1  0  0  0
  5 14  1  0  0  0
  5 15  1  0  0  0
  6 16  1  0  0  0
  6 27  1  0  0  0
 17 18  1  0  0  0
 17 21  1  0  0  0
 17 22  1  0  0  0
 17 23  1  0  0  0
 18 19  2  0  0  0
 18 20  1  0  0  0
 20 24  1  0  0  0
 21 25  1  0  0  0
 21 26  1  0  0  0
 27 28  1  0  0  0
 27 29  1  0  0  0
 27 30  1  0  0  0
 28 31  1  0  0  0
 28 32  1  0  0  0
 28 33  1  0  0  0
 29 34  1  0  0  0
 29 35  1  0  0  0
 29 36  1  0  0  0
 30 37  1  0  0  0
 30 38  1  0  0  0
 30 39  1  0  0  0
M  END
> <s_m_entry_id>
33

> <s_m_entry_name>
moldesc_input.33

> <s_m_Source_Path>
C:\Users\aprus\Schrodinger

> <s_m_Source_File>
moldesc_input.maegz

> <i_m_Source_File_Index>
33

> <s_m_subgroup_title>
moldesc_input

> <s_m_subgroupid>
moldesc_input

> <b_m_subgroup_collapsed>
0

$$$$
cyclohexane,Custom_39,Custom_10
                    3D
 Schrodinger Suite 2022-3.
 42 42  0  0  1  0            999 V2000
    1.0862    0.1858   -0.9903 C   0  0  0  0  0  0
   -0.3916    0.2201   -1.4117 C   0  0  0  0  0  0
   -1.2829    0.6961   -0.2533 C   0  0  2  0  0  0
   -1.0862   -0.1857    0.9903 C   0  0  0  0  0  0
    0.3916   -0.2200    1.4117 C   0  0  0  0  0  0
    1.2830   -0.6960    0.2534 C   0  0  2  0  0  0
    1.4337    1.2236   -0.7688 H   0  0  0  0  0  0
    1.7144   -0.1956   -1.8319 H   0  0  0  0  0  0
   -0.7109   -0.8013   -1.7308 H   0  0  0  0  0  0
   -0.5213    0.8927   -2.2945 H   0  0  0  0  0  0
   -1.0317    1.7547   -0.0019 H   0  0  0  0  0  0
   -1.7144    0.1956    1.8319 H   0  0  0  0  0  0
   -1.4337   -1.2235    0.7687 H   0  0  0  0  0  0
    0.7109    0.8013    1.7308 H   0  0  0  0  0  0
    0.5213   -0.8926    2.2945 H   0  0  0  0  0  0
    1.0318   -1.7546    0.0019 H   0  0  0  0  0  0
   -3.0742    2.0009   -1.2966 C   0  0  0  0  0  0
   -4.5145    1.9880   -1.7153 C   0  0  0  0  0  0
   -5.4080    2.7358   -1.3341 O   0  0  0  0  0  0
   -4.7116    0.9918   -2.6159 O   0  0  0  0  0  0
   -2.7232    0.6831   -0.6720 C   0  0  0  0  0  0
   -2.9133    2.8002   -0.5733 H   0  0  0  0  0  0
   -2.4436    2.1686   -2.1697 H   0  0  0  0  0  0
   -5.6201    0.9943   -2.8709 H   0  0  0  0  0  0
   -2.8842   -0.1162   -1.3954 H   0  0  0  0  0  0
   -3.3539    0.5154    0.2011 H   0  0  0  0  0  0
    2.7233   -0.6830    0.6721 C   0  0  0  0  0  0
    3.5796   -1.1496   -0.4677 C   0  0  0  0  0  0
    5.0199   -1.1366   -0.0490 C   0  0  0  0  0  0
    5.8762   -1.6031   -1.1888 C   0  0  0  0  0  0
    7.3165   -1.5901   -0.7700 C   0  0  0  0  0  0
    2.8598   -1.3480    1.5249 H   0  0  0  0  0  0
    3.0112    0.3303    0.9518 H   0  0  0  0  0  0
    3.4431   -0.4846   -1.3205 H   0  0  0  0  0  0
    3.2916   -2.1629   -0.7474 H   0  0  0  0  0  0
    5.1564   -1.8015    0.8039 H   0  0  0  0  0  0
    5.3078   -0.1232    0.2307 H   0  0  0  0  0  0
    5.7397   -0.9381   -2.0416 H   0  0  0  0  0  0
    5.5882   -2.6165   -1.4685 H   0  0  0  0  0  0
    7.9387   -1.9291   -1.5983 H   0  0  0  0  0  0
    7.6044   -0.5767   -0.4904 H   0  0  0  0  0  0
    7.4530   -2.2550    0.0828 H   0  0  0  0  0  0
  1  2  1  0  0  0
  1  6  1  0  0  0
  1  7  1  0  0  0
  1  8  1  0  0  0
  2  3  1  0  0  0
  2  9  1  0  0  0
  2 10  1  0  0  0
  3  4  1  0  0  0
  3 11  1  0  0  0
  3 21  1  0  0  0
  4  5  1  0  0  0
  4 12  1  0  0  0
  4 13  1  0  0  0
  5  6  1  0  0  0
  5 14  1  0  0  0
  5 15  1  0  0  0
  6 16  1  0  0  0
  6 27  1  0  0  0
 17 18  1  0  0  0
 17 21  1  0  0  0
 17 22  1  0  0  0
 17 23  1  0  0  0
 18 19  2  0  0  0
 18 20  1  0  0  0
 20 24  1  0  0  0
 21 25  1  0  0  0
 21 26  1  0  0  0
 27 28  1  0  0  0
 27 32  1  0  0  0
 27 33  1  0  0  0
 28 29  1  0  0  0
 28 34  1  0  0  0
 28 35  1  0  0  0
 29 30  1  0  0  0
 29 36  1  0  0  0
 29 37  1  0  0  0
 30 31  1  0  0  0
 30 38  1  0  0  0
 30 39  1  0  0  0
 31 40  1  0  0  0
 31 41  1  0  0  0
 31 42  1  0  0  0
M  END
> <s_m_entry_id>
34

> <s_m_entry_name>
moldesc_input.34

> <s_m_Source_Path>
C:\Users\aprus\Schrodinger

> <s_m_Source_File>
moldesc_input.maegz

> <i_m_Source_File_Index>
34

> <s_m_subgroup_title>
moldesc_input

> <s_m_subgroupid>
moldesc_input

> <b_m_subgroup_collapsed>
0

$$$$
cyclohexane,Custom_39,Custom_11
                    3D
 Schrodinger Suite 2022-3.
 42 42  0  0  1  0            999 V2000
    1.0862    0.1858   -0.9903 C   0  0  0  0  0  0
   -0.3916    0.2201   -1.4117 C   0  0  0  0  0  0
   -1.2829    0.6961   -0.2533 C   0  0  2  0  0  0
   -1.0862   -0.1857    0.9903 C   0  0  0  0  0  0
    0.3916   -0.2200    1.4117 C   0  0  0  0  0  0
    1.2830   -0.6960    0.2534 C   0  0  2  0  0  0
    1.4337    1.2236   -0.7688 H   0  0  0  0  0  0
    1.7144   -0.1956   -1.8319 H   0  0  0  0  0  0
   -0.7109   -0.8013   -1.7308 H   0  0  0  0  0  0
   -0.5213    0.8927   -2.2945 H   0  0  0  0  0  0
   -1.0317    1.7547   -0.0019 H   0  0  0  0  0  0
   -1.7144    0.1956    1.8319 H   0  0  0  0  0  0
   -1.4337   -1.2235    0.7687 H   0  0  0  0  0  0
    0.7109    0.8013    1.7308 H   0  0  0  0  0  0
    0.5213   -0.8926    2.2945 H   0  0  0  0  0  0
    1.0318   -1.7546    0.0019 H   0  0  0  0  0  0
   -3.5766    1.1806    0.4569 C   0  0  0  0  0  0
   -5.0169    1.1677    0.0382 C   0  0  0  0  0  0
   -5.8212    0.2512    0.1641 O   0  0  0  0  0  0
   -5.3313    2.3612   -0.5265 O   0  0  0  0  0  0
   -2.7232    0.6831   -0.6720 C   0  0  0  0  0  0
   -3.4446    0.5341    1.3244 H   0  0  0  0  0  0
   -3.2820    2.1981    0.7139 H   0  0  0  0  0  0
   -6.2385    2.3402   -0.7852 H   0  0  0  0  0  0
   -2.8553    1.3297   -1.5395 H   0  0  0  0  0  0
   -3.0178   -0.3344   -0.9290 H   0  0  0  0  0  0
    2.7233   -0.6830    0.6721 C   0  0  2  0  0  0
    3.5767   -1.1804   -0.4567 C   0  0  0  0  0  0
    5.0170   -1.1675   -0.0380 C   0  0  0  0  0  0
    5.8704   -1.6649   -1.1669 C   0  0  0  0  0  0
    2.9050   -1.5729    1.8659 C   0  0  0  0  0  0
    3.0178    0.3345    0.9292 H   0  0  0  0  0  0
    3.4447   -0.5338   -1.3242 H   0  0  0  0  0  0
    3.2822   -2.1979   -0.7138 H   0  0  0  0  0  0
    5.1490   -1.8141    0.8295 H   0  0  0  0  0  0
    5.3115   -0.1500    0.2190 H   0  0  0  0  0  0
    6.9170   -1.6554   -0.8626 H   0  0  0  0  0  0
    5.5759   -2.6824   -1.4240 H   0  0  0  0  0  0
    5.7383   -1.0182   -2.0344 H   0  0  0  0  0  0
    2.6105   -2.5904    1.6089 H   0  0  0  0  0  0
    3.9516   -1.5634    2.1702 H   0  0  0  0  0  0
    2.2849   -1.2114    2.6862 H   0  0  0  0  0  0
  1  2  1  0  0  0
  1  6  1  0  0  0
  1  7  1  0  0  0
  1  8  1  0  0  0
  2  3  1  0  0  0
  2  9  1  0  0  0
  2 10  1  0  0  0
  3  4  1  0  0  0
  3 11  1  0  0  0
  3 21  1  0  0  0
  4  5  1  0  0  0
  4 12  1  0  0  0
  4 13  1  0  0  0
  5  6  1  0  0  0
  5 14  1  0  0  0
  5 15  1  0  0  0
  6 16  1  0  0  0
  6 27  1  0  0  0
 17 18  1  0  0  0
 17 21  1  0  0  0
 17 22  1  0  0  0
 17 23  1  0  0  0
 18 19  2  0  0  0
 18 20  1  0  0  0
 20 24  1  0  0  0
 21 25  1  0  0  0
 21 26  1  0  0  0
 27 28  1  0  0  0
 27 31  1  0  0  0
 27 32  1  0  0  0
 28 29  1  0  0  0
 28 33  1  0  0  0
 28 34  1  0  0  0
 29 30  1  0  0  0
 29 35  1  0  0  0
 29 36  1  0  0  0
 30 37  1  0  0  0
 30 38  1  0  0  0
 30 39  1  0  0  0
 31 40  1  0  0  0
 31 41  1  0  0  0
 31 42  1  0  0  0
M  END
> <s_m_entry_id>
35

> <s_m_entry_name>
moldesc_input.35

> <s_m_Source_Path>
C:\Users\aprus\Schrodinger

> <s_m_Source_File>
moldesc_input.maegz

> <i_m_Source_File_Index>
35

> <s_m_subgroup_title>
moldesc_input

> <s_m_subgroupid>
moldesc_input

> <b_m_subgroup_collapsed>
0

$$$$
cyclohexane,Custom_39,Custom_12
                    3D
 Schrodinger Suite 2022-3.
 42 42  0  0  1  0            999 V2000
    1.0862    0.1858   -0.9903 C   0  0  0  0  0  0
   -0.3916    0.2201   -1.4117 C   0  0  0  0  0  0
   -1.2829    0.6961   -0.2533 C   0  0  2  0  0  0
   -1.0862   -0.1857    0.9903 C   0  0  0  0  0  0
    0.3916   -0.2200    1.4117 C   0  0  0  0  0  0
    1.2830   -0.6960    0.2534 C   0  0  2  0  0  0
    1.4337    1.2236   -0.7688 H   0  0  0  0  0  0
    1.7144   -0.1956   -1.8319 H   0  0  0  0  0  0
   -0.7109   -0.8013   -1.7308 H   0  0  0  0  0  0
   -0.5213    0.8927   -2.2945 H   0  0  0  0  0  0
   -1.0317    1.7547   -0.0019 H   0  0  0  0  0  0
   -1.7144    0.1956    1.8319 H   0  0  0  0  0  0
   -1.4337   -1.2235    0.7687 H   0  0  0  0  0  0
    0.7109    0.8013    1.7308 H   0  0  0  0  0  0
    0.5213   -0.8926    2.2945 H   0  0  0  0  0  0
    1.0318   -1.7546    0.0019 H   0  0  0  0  0  0
   -3.5766    1.1806    0.4569 C   0  0  0  0  0  0
   -5.0169    1.1677    0.0382 C   0  0  0  0  0  0
   -5.6434    2.0714   -0.5037 O   0  0  0  0  0  0
   -5.5652   -0.0336    0.3521 O   0  0  0  0  0  0
   -2.7232    0.6831   -0.6720 C   0  0  0  0  0  0
   -3.4446    0.5341    1.3244 H   0  0  0  0  0  0
   -3.2820    2.1981    0.7139 H   0  0  0  0  0  0
   -6.4699   -0.0289    0.0841 H   0  0  0  0  0  0
   -2.8553    1.3297   -1.5395 H   0  0  0  0  0  0
   -3.0178   -0.3344   -0.9290 H   0  0  0  0  0  0
    2.7233   -0.6830    0.6721 C   0  0  0  0  0  0
    3.5796   -1.1496   -0.4677 C   0  0  2  0  0  0
    3.1833   -2.5441   -0.8526 C   0  0  0  0  0  0
    4.0396   -3.0106   -1.9924 C   0  0  0  0  0  0
    5.0199   -1.1366   -0.0490 C   0  0  0  0  0  0
    2.8598   -1.3480    1.5249 H   0  0  0  0  0  0
    3.0112    0.3303    0.9518 H   0  0  0  0  0  0
    3.4431   -0.4846   -1.3205 H   0  0  0  0  0  0
    2.1367   -2.5536   -1.1569 H   0  0  0  0  0  0
    3.3198   -3.2091    0.0002 H   0  0  0  0  0  0
    3.7517   -4.0240   -2.2721 H   0  0  0  0  0  0
    3.9032   -2.3457   -2.8452 H   0  0  0  0  0  0
    5.0862   -3.0012   -1.6881 H   0  0  0  0  0  0
    5.1564   -1.8015    0.8039 H   0  0  0  0  0  0
    5.6421   -1.4756   -0.8772 H   0  0  0  0  0  0
    5.3078   -0.1232    0.2307 H   0  0  0  0  0  0
  1  2  1  0  0  0
  1  6  1  0  0  0
  1  7  1  0  0  0
  1  8  1  0  0  0
  2  3  1  0  0  0
  2  9  1  0  0  0
  2 10  1  0  0  0
  3  4  1  0  0  0
  3 11  1  0  0  0
  3 21  1  0  0  0
  4  5  1  0  0  0
  4 12  1  0  0  0
  4 13  1  0  0  0
  5  6  1  0  0  0
  5 14  1  0  0  0
  5 15  1  0  0  0
  6 16  1  0  0  0
  6 27  1  0  0  0
 17 18  1  0  0  0
 17 21  1  0  0  0
 17 22  1  0  0  0
 17 23  1  0  0  0
 18 19  2  0  0  0
 18 20  1  0  0  0
 20 24  1  0  0  0
 21 25  1  0  0  0
 21 26  1  0  0  0
 27 28  1  0  0  0
 27 32  1  0  0  0
 27 33  1  0  0  0
 28 29  1  0  0  0
 28 31  1  0  0  0
 28 34  1  0  0  0
 29 30  1  0  0  0
 29 35  1  0  0  0
 29 36  1  0  0  0
 30 37  1  0  0  0
 30 38  1  0  0  0
 30 39  1  0  0  0
 31 40  1  0  0  0
 31 41  1  0  0  0
 31 42  1  0  0  0
M  END
> <s_m_entry_id>
36

> <s_m_entry_name>
moldesc_input.36

> <s_m_Source_Path>
C:\Users\aprus\Schrodinger

> <s_m_Source_File>
moldesc_input.maegz

> <i_m_Source_File_Index>
36

> <s_m_subgroup_title>
moldesc_input

> <s_m_subgroupid>
moldesc_input

> <b_m_subgroup_collapsed>
0

$$$$
cyclohexane,Custom_39,Custom_13
                    3D
 Schrodinger Suite 2022-3.
 42 42  0  0  1  0            999 V2000
    1.0862    0.1858   -0.9903 C   0  0  0  0  0  0
   -0.3916    0.2201   -1.4117 C   0  0  0  0  0  0
   -1.2829    0.6961   -0.2533 C   0  0  2  0  0  0
   -1.0862   -0.1857    0.9903 C   0  0  0  0  0  0
    0.3916   -0.2200    1.4117 C   0  0  0  0  0  0
    1.2830   -0.6960    0.2534 C   0  0  2  0  0  0
    1.4337    1.2236   -0.7688 H   0  0  0  0  0  0
    1.7144   -0.1956   -1.8319 H   0  0  0  0  0  0
   -0.7109   -0.8013   -1.7308 H   0  0  0  0  0  0
   -0.5213    0.8927   -2.2945 H   0  0  0  0  0  0
   -1.0317    1.7547   -0.0019 H   0  0  0  0  0  0
   -1.7144    0.1956    1.8319 H   0  0  0  0  0  0
   -1.4337   -1.2235    0.7687 H   0  0  0  0  0  0
    0.7109    0.8013    1.7308 H   0  0  0  0  0  0
    0.5213   -0.8926    2.2945 H   0  0  0  0  0  0
    1.0318   -1.7546    0.0019 H   0  0  0  0  0  0
   -3.0742    2.0009   -1.2966 C   0  0  0  0  0  0
   -4.5145    1.9880   -1.7153 C   0  0  0  0  0  0
   -5.4968    1.8257   -1.0002 O   0  0  0  0  0  0
   -4.5947    2.1892   -3.0552 O   0  0  0  0  0  0
   -2.7232    0.6831   -0.6720 C   0  0  0  0  0  0
   -2.9133    2.8002   -0.5733 H   0  0  0  0  0  0
   -2.4436    2.1686   -2.1697 H   0  0  0  0  0  0
   -5.5044    2.1789   -3.3056 H   0  0  0  0  0  0
   -2.8842   -0.1162   -1.3954 H   0  0  0  0  0  0
   -3.3539    0.5154    0.2011 H   0  0  0  0  0  0
    2.7233   -0.6830    0.6721 C   0  0  0  0  0  0
    3.5796   -1.1496   -0.4677 C   0  0  0  0  0  0
    5.0199   -1.1366   -0.0490 C   0  0  0  0  0  0
    5.4161    0.2580    0.3359 C   0  0  0  0  0  0
    5.8762   -1.6031   -1.1888 C   0  0  0  0  0  0
    2.8598   -1.3480    1.5249 H   0  0  0  0  0  0
    3.0112    0.3303    0.9518 H   0  0  0  0  0  0
    3.4431   -0.4846   -1.3205 H   0  0  0  0  0  0
    3.2916   -2.1629   -0.7474 H   0  0  0  0  0  0
    5.1564   -1.8015    0.8039 H   0  0  0  0  0  0
    5.2797    0.9230   -0.5169 H   0  0  0  0  0  0
    4.7939    0.5970    1.1642 H   0  0  0  0  0  0
    6.4628    0.2675    0.6402 H   0  0  0  0  0  0
    5.7397   -0.9381   -2.0416 H   0  0  0  0  0  0
    5.5882   -2.6165   -1.4685 H   0  0  0  0  0  0
    6.9228   -1.5936   -0.8845 H   0  0  0  0  0  0
  1  2  1  0  0  0
  1  6  1  0  0  0
  1  7  1  0  0  0
  1  8  1  0  0  0
  2  3  1  0  0  0
  2  9  1  0  0  0
  2 10  1  0  0  0
  3  4  1  0  0  0
  3 11  1  0  0  0
  3 21  1  0  0  0
  4  5  1  0  0  0
  4 12  1  0  0  0
  4 13  1  0  0  0
  5  6  1  0  0  0
  5 14  1  0  0  0
  5 15  1  0  0  0
  6 16  1  0  0  0
  6 27  1  0  0  0
 17 18  1  0  0  0
 17 21  1  0  0  0
 17 22  1  0  0  0
 17 23  1  0  0  0
 18 19  2  0  0  0
 18 20  1  0  0  0
 20 24  1  0  0  0
 21 25  1  0  0  0
 21 26  1  0  0  0
 27 28  1  0  0  0
 27 32  1  0  0  0
 27 33  1  0  0  0
 28 29  1  0  0  0
 28 34  1  0  0  0
 28 35  1  0  0  0
 29 30  1  0  0  0
 29 31  1  0  0  0
 29 36  1  0  0  0
 30 37  1  0  0  0
 30 38  1  0  0  0
 30 39  1  0  0  0
 31 40  1  0  0  0
 31 41  1  0  0  0
 31 42  1  0  0  0
M  END
> <s_m_entry_id>
37

> <s_m_entry_name>
moldesc_input.37

> <s_m_Source_Path>
C:\Users\aprus\Schrodinger

> <s_m_Source_File>
moldesc_input.maegz

> <i_m_Source_File_Index>
37

> <s_m_subgroup_title>
moldesc_input

> <s_m_subgroupid>
moldesc_input

> <b_m_subgroup_collapsed>
0

$$$$
cyclohexane,Custom_39,Custom_14
                    3D
 Schrodinger Suite 2022-3.
 42 42  0  0  1  0            999 V2000
    1.0862    0.1858   -0.9903 C   0  0  0  0  0  0
   -0.3916    0.2201   -1.4117 C   0  0  0  0  0  0
   -1.2829    0.6961   -0.2533 C   0  0  2  0  0  0
   -1.0862   -0.1857    0.9903 C   0  0  0  0  0  0
    0.3916   -0.2200    1.4117 C   0  0  0  0  0  0
    1.2830   -0.6960    0.2534 C   0  0  2  0  0  0
    1.4337    1.2236   -0.7688 H   0  0  0  0  0  0
    1.7144   -0.1956   -1.8319 H   0  0  0  0  0  0
   -0.7109   -0.8013   -1.7308 H   0  0  0  0  0  0
   -0.5213    0.8927   -2.2945 H   0  0  0  0  0  0
   -1.0317    1.7547   -0.0019 H   0  0  0  0  0  0
   -1.7144    0.1956    1.8319 H   0  0  0  0  0  0
   -1.4337   -1.2235    0.7687 H   0  0  0  0  0  0
    0.7109    0.8013    1.7308 H   0  0  0  0  0  0
    0.5213   -0.8926    2.2945 H   0  0  0  0  0  0
    1.0318   -1.7546    0.0019 H   0  0  0  0  0  0
   -3.5766    1.1806    0.4569 C   0  0  0  0  0  0
   -5.0169    1.1677    0.0382 C   0  0  0  0  0  0
   -5.6434    2.0714   -0.5037 O   0  0  0  0  0  0
   -5.5652   -0.0336    0.3521 O   0  0  0  0  0  0
   -2.7232    0.6831   -0.6720 C   0  0  0  0  0  0
   -3.4446    0.5341    1.3244 H   0  0  0  0  0  0
   -3.2820    2.1981    0.7139 H   0  0  0  0  0  0
   -6.4699   -0.0289    0.0841 H   0  0  0  0  0  0
   -2.8553    1.3297   -1.5395 H   0  0  0  0  0  0
   -3.0178   -0.3344   -0.9290 H   0  0  0  0  0  0
    2.7233   -0.6830    0.6721 C   0  0  2  0  0  0
    2.9050   -1.5729    1.8659 C   0  0  0  0  0  0
    4.3453   -1.5599    2.2847 C   0  0  0  0  0  0
    2.4997   -2.9731    1.5122 C   0  0  0  0  0  0
    3.1285    0.7172    1.0259 C   0  0  0  0  0  0
    3.3434   -1.0445   -0.1482 H   0  0  0  0  0  0
    2.2849   -1.2114    2.6862 H   0  0  0  0  0  0
    4.9654   -1.9213    1.4643 H   0  0  0  0  0  0
    4.4773   -2.2065    3.1522 H   0  0  0  0  0  0
    4.6398   -0.5424    2.5417 H   0  0  0  0  0  0
    3.1199   -3.3345    0.6919 H   0  0  0  0  0  0
    2.6318   -3.6197    2.3797 H   0  0  0  0  0  0
    1.4531   -2.9825    1.2079 H   0  0  0  0  0  0
    2.5084    1.0786    1.8462 H   0  0  0  0  0  0
    4.1752    0.7266    1.3302 H   0  0  0  0  0  0
    2.9965    1.3638    0.1584 H   0  0  0  0  0  0
  1  2  1  0  0  0
  1  6  1  0  0  0
  1  7  1  0  0  0
  1  8  1  0  0  0
  2  3  1  0  0  0
  2  9  1  0  0  0
  2 10  1  0  0  0
  3  4  1  0  0  0
  3 11  1  0  0  0
  3 21  1  0  0  0
  4  5  1  0  0  0
  4 12  1  0  0  0
  4 13  1  0  0  0
  5  6  1  0  0  0
  5 14  1  0  0  0
  5 15  1  0  0  0
  6 16  1  0  0  0
  6 27  1  0  0  0
 17 18  1  0  0  0
 17 21  1  0  0  0
 17 22  1  0  0  0
 17 23  1  0  0  0
 18 19  2  0  0  0
 18 20  1  0  0  0
 20 24  1  0  0  0
 21 25  1  0  0  0
 21 26  1  0  0  0
 27 28  1  0  0  0
 27 31  1  0  0  0
 27 32  1  0  0  0
 28 29  1  0  0  0
 28 30  1  0  0  0
 28 33  1  0  0  0
 29 34  1  0  0  0
 29 35  1  0  0  0
 29 36  1  0  0  0
 30 37  1  0  0  0
 30 38  1  0  0  0
 30 39  1  0  0  0
 31 40  1  0  0  0
 31 41  1  0  0  0
 31 42  1  0  0  0
M  END
> <s_m_entry_id>
38

> <s_m_entry_name>
moldesc_input.38

> <s_m_Source_Path>
C:\Users\aprus\Schrodinger

> <s_m_Source_File>
moldesc_input.maegz

> <i_m_Source_File_Index>
38

> <s_m_subgroup_title>
moldesc_input

> <s_m_subgroupid>
moldesc_input

> <b_m_subgroup_collapsed>
0

$$$$
cyclohexane,Custom_39,Custom_15
                    3D
 Schrodinger Suite 2022-3.
 42 42  0  0  1  0            999 V2000
    1.0862    0.1858   -0.9903 C   0  0  0  0  0  0
   -0.3916    0.2201   -1.4117 C   0  0  0  0  0  0
   -1.2829    0.6961   -0.2533 C   0  0  2  0  0  0
   -1.0862   -0.1857    0.9903 C   0  0  0  0  0  0
    0.3916   -0.2200    1.4117 C   0  0  0  0  0  0
    1.2830   -0.6960    0.2534 C   0  0  2  0  0  0
    1.4337    1.2236   -0.7688 H   0  0  0  0  0  0
    1.7144   -0.1956   -1.8319 H   0  0  0  0  0  0
   -0.7109   -0.8013   -1.7308 H   0  0  0  0  0  0
   -0.5213    0.8927   -2.2945 H   0  0  0  0  0  0
   -1.0317    1.7547   -0.0019 H   0  0  0  0  0  0
   -1.7144    0.1956    1.8319 H   0  0  0  0  0  0
   -1.4337   -1.2235    0.7687 H   0  0  0  0  0  0
    0.7109    0.8013    1.7308 H   0  0  0  0  0  0
    0.5213   -0.8926    2.2945 H   0  0  0  0  0  0
    1.0318   -1.7546    0.0019 H   0  0  0  0  0  0
   -3.0742    2.0009   -1.2966 C   0  0  0  0  0  0
   -4.5145    1.9880   -1.7153 C   0  0  0  0  0  0
   -5.4868    2.3270   -1.0502 O   0  0  0  0  0  0
   -4.6079    1.5296   -2.9895 O   0  0  0  0  0  0
   -2.7232    0.6831   -0.6720 C   0  0  0  0  0  0
   -2.9133    2.8002   -0.5733 H   0  0  0  0  0  0
   -2.4436    2.1686   -2.1697 H   0  0  0  0  0  0
   -5.5174    1.5263   -3.2405 H   0  0  0  0  0  0
   -2.8842   -0.1162   -1.3954 H   0  0  0  0  0  0
   -3.3539    0.5154    0.2011 H   0  0  0  0  0  0
    2.7233   -0.6830    0.6721 C   0  0  0  0  0  0
    3.5796   -1.1496   -0.4677 C   0  0  0  0  0  0
    4.8184   -1.8335    0.1359 C   0  0  0  0  0  0
    3.9678    0.0909   -1.2908 C   0  0  0  0  0  0
    2.7425   -2.1364   -1.2997 C   0  0  0  0  0  0
    3.0112    0.3303    0.9518 H   0  0  0  0  0  0
    2.8598   -1.3480    1.5249 H   0  0  0  0  0  0
    4.5368   -2.6838    0.7581 H   0  0  0  0  0  0
    5.4905   -2.2002   -0.6411 H   0  0  0  0  0  0
    5.3838   -1.1443    0.7643 H   0  0  0  0  0  0
    3.0848    0.6011   -1.6773 H   0  0  0  0  0  0
    4.5197    0.8105   -0.6850 H   0  0  0  0  0  0
    4.5955   -0.1753   -2.1423 H   0  0  0  0  0  0
    1.8401   -1.6614   -1.6864 H   0  0  0  0  0  0
    3.3062   -2.5189   -2.1517 H   0  0  0  0  0  0
    2.4281   -2.9915   -0.7002 H   0  0  0  0  0  0
  1  2  1  0  0  0
  1  6  1  0  0  0
  1  7  1  0  0  0
  1  8  1  0  0  0
  2  3  1  0  0  0
  2  9  1  0  0  0
  2 10  1  0  0  0
  3  4  1  0  0  0
  3 11  1  0  0  0
  3 21  1  0  0  0
  4  5  1  0  0  0
  4 12  1  0  0  0
  4 13  1  0  0  0
  5  6  1  0  0  0
  5 14  1  0  0  0
  5 15  1  0  0  0
  6 16  1  0  0  0
  6 27  1  0  0  0
 17 18  1  0  0  0
 17 21  1  0  0  0
 17 22  1  0  0  0
 17 23  1  0  0  0
 18 19  2  0  0  0
 18 20  1  0  0  0
 20 24  1  0  0  0
 21 25  1  0  0  0
 21 26  1  0  0  0
 27 28  1  0  0  0
 27 32  1  0  0  0
 27 33  1  0  0  0
 28 29  1  0  0  0
 28 30  1  0  0  0
 28 31  1  0  0  0
 29 34  1  0  0  0
 29 35  1  0  0  0
 29 36  1  0  0  0
 30 37  1  0  0  0
 30 38  1  0  0  0
 30 39  1  0  0  0
 31 40  1  0  0  0
 31 41  1  0  0  0
 31 42  1  0  0  0
M  END
> <s_m_entry_id>
39

> <s_m_entry_name>
moldesc_input.39

> <s_m_Source_Path>
C:\Users\aprus\Schrodinger

> <s_m_Source_File>
moldesc_input.maegz

> <i_m_Source_File_Index>
39

> <s_m_subgroup_title>
moldesc_input

> <s_m_subgroupid>
moldesc_input

> <b_m_subgroup_collapsed>
0

$$$$
cyclohexane,Custom_39,Custom_16
                    3D
 Schrodinger Suite 2022-3.
 42 42  0  0  1  0            999 V2000
    1.0862    0.1858   -0.9903 C   0  0  0  0  0  0
   -0.3916    0.2201   -1.4117 C   0  0  0  0  0  0
   -1.2829    0.6961   -0.2533 C   0  0  2  0  0  0
   -1.0862   -0.1857    0.9903 C   0  0  0  0  0  0
    0.3916   -0.2200    1.4117 C   0  0  0  0  0  0
    1.2830   -0.6960    0.2534 C   0  0  2  0  0  0
    1.4337    1.2236   -0.7688 H   0  0  0  0  0  0
    1.7144   -0.1956   -1.8319 H   0  0  0  0  0  0
   -0.7109   -0.8013   -1.7308 H   0  0  0  0  0  0
   -0.5213    0.8927   -2.2945 H   0  0  0  0  0  0
   -1.0317    1.7547   -0.0019 H   0  0  0  0  0  0
   -1.7144    0.1956    1.8319 H   0  0  0  0  0  0
   -1.4337   -1.2235    0.7687 H   0  0  0  0  0  0
    0.7109    0.8013    1.7308 H   0  0  0  0  0  0
    0.5213   -0.8926    2.2945 H   0  0  0  0  0  0
    1.0318   -1.7546    0.0019 H   0  0  0  0  0  0
   -3.4620    1.7745    0.0444 C   0  0  0  0  0  0
   -4.9023    1.7615   -0.3743 C   0  0  0  0  0  0
   -5.4123    2.3705   -1.3080 O   0  0  0  0  0  0
   -5.6039    0.9479    0.4551 O   0  0  0  0  0  0
   -2.7232    0.6831   -0.6720 C   0  0  0  0  0  0
   -3.3949    1.6131    1.1203 H   0  0  0  0  0  0
   -3.0193    2.7383   -0.2067 H   0  0  0  0  0  0
   -6.5070    0.9485    0.1816 H   0  0  0  0  0  0
   -2.7903    0.8445   -1.7479 H   0  0  0  0  0  0
   -3.1660   -0.2808   -0.4209 H   0  0  0  0  0  0
    2.7233   -0.6830    0.6721 C   0  0  0  0  0  0
    2.9050   -1.5729    1.8659 C   0  0  0  0  0  0
    2.4997   -2.9731    1.5122 C   0  0  0  0  0  0
    3.5767   -1.1804   -0.4567 C   0  0  0  0  0  0
    3.1285    0.7172    1.0259 C   0  0  0  0  0  0
    3.9516   -1.5634    2.1702 H   0  0  0  0  0  0
    2.2849   -1.2114    2.6862 H   0  0  0  0  0  0
    2.6318   -3.6197    2.3797 H   0  0  0  0  0  0
    1.4531   -2.9825    1.2079 H   0  0  0  0  0  0
    3.1199   -3.3345    0.6919 H   0  0  0  0  0  0
    4.6233   -1.1710   -0.1525 H   0  0  0  0  0  0
    3.2822   -2.1979   -0.7138 H   0  0  0  0  0  0
    3.4447   -0.5338   -1.3242 H   0  0  0  0  0  0
    4.1752    0.7266    1.3302 H   0  0  0  0  0  0
    2.5084    1.0786    1.8462 H   0  0  0  0  0  0
    2.9965    1.3638    0.1584 H   0  0  0  0  0  0
  1  2  1  0  0  0
  1  6  1  0  0  0
  1  7  1  0  0  0
  1  8  1  0  0  0
  2  3  1  0  0  0
  2  9  1  0  0  0
  2 10  1  0  0  0
  3  4  1  0  0  0
  3 11  1  0  0  0
  3 21  1  0  0  0
  4  5  1  0  0  0
  4 12  1  0  0  0
  4 13  1  0  0  0
  5  6  1  0  0  0
  5 14  1  0  0  0
  5 15  1  0  0  0
  6 16  1  0  0  0
  6 27  1  0  0  0
 17 18  1  0  0  0
 17 21  1  0  0  0
 17 22  1  0  0  0
 17 23  1  0  0  0
 18 19  2  0  0  0
 18 20  1  0  0  0
 20 24  1  0  0  0
 21 25  1  0  0  0
 21 26  1  0  0  0
 27 28  1  0  0  0
 27 30  1  0  0  0
 27 31  1  0  0  0
 28 29  1  0  0  0
 28 32  1  0  0  0
 28 33  1  0  0  0
 29 34  1  0  0  0
 29 35  1  0  0  0
 29 36  1  0  0  0
 30 37  1  0  0  0
 30 38  1  0  0  0
 30 39  1  0  0  0
 31 40  1  0  0  0
 31 41  1  0  0  0
 31 42  1  0  0  0
M  END
> <s_m_entry_id>
40

> <s_m_entry_name>
moldesc_input.40

> <s_m_Source_Path>
C:\Users\aprus\Schrodinger

> <s_m_Source_File>
moldesc_input.maegz

> <i_m_Source_File_Index>
40

> <s_m_subgroup_title>
moldesc_input

> <s_m_subgroupid>
moldesc_input

> <b_m_subgroup_collapsed>
0

$$$$
cyclohexane,Custom_39,Custom_17
                    3D
 Schrodinger Suite 2022-3.
 45 45  0  0  1  0            999 V2000
    1.0862    0.1858   -0.9903 C   0  0  0  0  0  0
   -0.3916    0.2201   -1.4117 C   0  0  0  0  0  0
   -1.2829    0.6961   -0.2533 C   0  0  2  0  0  0
   -1.0862   -0.1857    0.9903 C   0  0  0  0  0  0
    0.3916   -0.2200    1.4117 C   0  0  0  0  0  0
    1.2830   -0.6960    0.2534 C   0  0  2  0  0  0
    1.4337    1.2236   -0.7688 H   0  0  0  0  0  0
    1.7144   -0.1956   -1.8319 H   0  0  0  0  0  0
   -0.7109   -0.8013   -1.7308 H   0  0  0  0  0  0
   -0.5213    0.8927   -2.2945 H   0  0  0  0  0  0
   -1.0317    1.7547   -0.0019 H   0  0  0  0  0  0
   -1.7144    0.1956    1.8319 H   0  0  0  0  0  0
   -1.4337   -1.2235    0.7687 H   0  0  0  0  0  0
    0.7109    0.8013    1.7308 H   0  0  0  0  0  0
    0.5213   -0.8926    2.2945 H   0  0  0  0  0  0
    1.0318   -1.7546    0.0019 H   0  0  0  0  0  0
   -2.9049    1.5729   -1.8659 C   0  0  0  0  0  0
   -4.3452    1.5599   -2.2845 C   0  0  0  0  0  0
   -4.8826    0.7993   -3.0817 O   0  0  0  0  0  0
   -5.0108    2.5483   -1.6348 O   0  0  0  0  0  0
   -2.7232    0.6831   -0.6720 C   0  0  0  0  0  0
   -2.6104    2.5904   -1.6089 H   0  0  0  0  0  0
   -2.2848    1.2113   -2.6862 H   0  0  0  0  0  0
   -5.9142    2.5296   -1.9064 H   0  0  0  0  0  0
   -3.0178   -0.3344   -0.9290 H   0  0  0  0  0  0
   -3.3433    1.0447    0.1483 H   0  0  0  0  0  0
    2.7233   -0.6830    0.6721 C   0  0  0  0  0  0
    2.9111   -1.5981    1.8457 C   0  0  0  0  0  0
    4.3514   -1.5851    2.2645 C   0  0  0  0  0  0
    4.5392   -2.5002    3.4381 C   0  0  0  0  0  0
    5.9795   -2.4872    3.8568 C   0  0  0  0  0  0
    6.1673   -3.4023    5.0304 C   0  0  0  0  0  0
    3.0112    0.3303    0.9518 H   0  0  0  0  0  0
    3.3455   -1.0220   -0.1561 H   0  0  0  0  0  0
    2.6231   -2.6115    1.5660 H   0  0  0  0  0  0
    2.2889   -1.2591    2.6740 H   0  0  0  0  0  0
    4.9736   -1.9241    1.4362 H   0  0  0  0  0  0
    4.6393   -0.5717    2.5441 H   0  0  0  0  0  0
    3.9170   -2.1612    4.2663 H   0  0  0  0  0  0
    4.2513   -3.5136    3.1584 H   0  0  0  0  0  0
    6.2674   -1.4738    4.1365 H   0  0  0  0  0  0
    6.6017   -2.8262    3.0285 H   0  0  0  0  0  0
    7.2139   -3.3928    5.3347 H   0  0  0  0  0  0
    5.8794   -4.4157    4.7507 H   0  0  0  0  0  0
    5.5451   -3.0633    5.8587 H   0  0  0  0  0  0
  1  2  1  0  0  0
  1  6  1  0  0  0
  1  7  1  0  0  0
  1  8  1  0  0  0
  2  3  1  0  0  0
  2  9  1  0  0  0
  2 10  1  0  0  0
  3  4  1  0  0  0
  3 11  1  0  0  0
  3 21  1  0  0  0
  4  5  1  0  0  0
  4 12  1  0  0  0
  4 13  1  0  0  0
  5  6  1  0  0  0
  5 14  1  0  0  0
  5 15  1  0  0  0
  6 16  1  0  0  0
  6 27  1  0  0  0
 17 18  1  0  0  0
 17 21  1  0  0  0
 17 22  1  0  0  0
 17 23  1  0  0  0
 18 19  2  0  0  0
 18 20  1  0  0  0
 20 24  1  0  0  0
 21 25  1  0  0  0
 21 26  1  0  0  0
 27 28  1  0  0  0
 27 33  1  0  0  0
 27 34  1  0  0  0
 28 29  1  0  0  0
 28 35  1  0  0  0
 28 36  1  0  0  0
 29 30  1  0  0  0
 29 37  1  0  0  0
 29 38  1  0  0  0
 30 31  1  0  0  0
 30 39  1  0  0  0
 30 40  1  0  0  0
 31 32  1  0  0  0
 31 41  1  0  0  0
 31 42  1  0  0  0
 32 43  1  0  0  0
 32 44  1  0  0  0
 32 45  1  0  0  0
M  END
> <s_m_entry_id>
41

> <s_m_entry_name>
moldesc_input.41

> <s_m_Source_Path>
C:\Users\aprus\Schrodinger

> <s_m_Source_File>
moldesc_input.maegz

> <i_m_Source_File_Index>
41

> <s_m_subgroup_title>
moldesc_input

> <s_m_subgroupid>
moldesc_input

> <b_m_subgroup_collapsed>
0

$$$$
cyclohexane,Custom_39,Custom_18
                    3D
 Schrodinger Suite 2022-3.
 45 45  0  0  1  0            999 V2000
    1.0862    0.1858   -0.9903 C   0  0  0  0  0  0
   -0.3916    0.2201   -1.4117 C   0  0  0  0  0  0
   -1.2829    0.6961   -0.2533 C   0  0  2  0  0  0
   -1.0862   -0.1857    0.9903 C   0  0  0  0  0  0
    0.3916   -0.2200    1.4117 C   0  0  0  0  0  0
    1.2830   -0.6960    0.2534 C   0  0  2  0  0  0
    1.4337    1.2236   -0.7688 H   0  0  0  0  0  0
    1.7144   -0.1956   -1.8319 H   0  0  0  0  0  0
   -0.7109   -0.8013   -1.7308 H   0  0  0  0  0  0
   -0.5213    0.8927   -2.2945 H   0  0  0  0  0  0
   -1.0317    1.7547   -0.0019 H   0  0  0  0  0  0
   -1.7144    0.1956    1.8319 H   0  0  0  0  0  0
   -1.4337   -1.2235    0.7687 H   0  0  0  0  0  0
    0.7109    0.8013    1.7308 H   0  0  0  0  0  0
    0.5213   -0.8926    2.2945 H   0  0  0  0  0  0
    1.0318   -1.7546    0.0019 H   0  0  0  0  0  0
   -2.9049    1.5729   -1.8659 C   0  0  0  0  0  0
   -4.3452    1.5599   -2.2845 C   0  0  0  0  0  0
   -5.3175    1.8989   -1.6194 O   0  0  0  0  0  0
   -4.4386    1.1016   -3.5587 O   0  0  0  0  0  0
   -2.7232    0.6831   -0.6720 C   0  0  0  0  0  0
   -2.6104    2.5904   -1.6089 H   0  0  0  0  0  0
   -2.2848    1.2113   -2.6862 H   0  0  0  0  0  0
   -5.3481    1.0983   -3.8097 H   0  0  0  0  0  0
   -3.0178   -0.3344   -0.9290 H   0  0  0  0  0  0
   -3.3433    1.0447    0.1483 H   0  0  0  0  0  0
    2.7233   -0.6830    0.6721 C   0  0  2  0  0  0
    3.5767   -1.1804   -0.4567 C   0  0  0  0  0  0
    5.0170   -1.1675   -0.0380 C   0  0  0  0  0  0
    5.8704   -1.6649   -1.1669 C   0  0  0  0  0  0
    7.3107   -1.6519   -0.7482 C   0  0  0  0  0  0
    2.9050   -1.5729    1.8659 C   0  0  0  0  0  0
    3.0178    0.3345    0.9292 H   0  0  0  0  0  0
    3.4447   -0.5338   -1.3242 H   0  0  0  0  0  0
    3.2822   -2.1979   -0.7138 H   0  0  0  0  0  0
    5.3115   -0.1500    0.2190 H   0  0  0  0  0  0
    5.1490   -1.8141    0.8295 H   0  0  0  0  0  0
    5.5759   -2.6824   -1.4240 H   0  0  0  0  0  0
    5.7383   -1.0182   -2.0344 H   0  0  0  0  0  0
    7.9308   -2.0133   -1.5685 H   0  0  0  0  0  0
    7.4427   -2.2985    0.1193 H   0  0  0  0  0  0
    7.6052   -0.6344   -0.4911 H   0  0  0  0  0  0
    2.6105   -2.5904    1.6089 H   0  0  0  0  0  0
    3.9516   -1.5634    2.1702 H   0  0  0  0  0  0
    2.2849   -1.2114    2.6862 H   0  0  0  0  0  0
  1  2  1  0  0  0
  1  6  1  0  0  0
  1  7  1  0  0  0
  1  8  1  0  0  0
  2  3  1  0  0  0
  2  9  1  0  0  0
  2 10  1  0  0  0
  3  4  1  0  0  0
  3 11  1  0  0  0
  3 21  1  0  0  0
  4  5  1  0  0  0
  4 12  1  0  0  0
  4 13  1  0  0  0
  5  6  1  0  0  0
  5 14  1  0  0  0
  5 15  1  0  0  0
  6 16  1  0  0  0
  6 27  1  0  0  0
 17 18  1  0  0  0
 17 21  1  0  0  0
 17 22  1  0  0  0
 17 23  1  0  0  0
 18 19  2  0  0  0
 18 20  1  0  0  0
 20 24  1  0  0  0
 21 25  1  0  0  0
 21 26  1  0  0  0
 27 28  1  0  0  0
 27 32  1  0  0  0
 27 33  1  0  0  0
 28 29  1  0  0  0
 28 34  1  0  0  0
 28 35  1  0  0  0
 29 30  1  0  0  0
 29 36  1  0  0  0
 29 37  1  0  0  0
 30 31  1  0  0  0
 30 38  1  0  0  0
 30 39  1  0  0  0
 31 40  1  0  0  0
 31 41  1  0  0  0
 31 42  1  0  0  0
 32 43  1  0  0  0
 32 44  1  0  0  0
 32 45  1  0  0  0
M  END
> <s_m_entry_id>
42

> <s_m_entry_name>
moldesc_input.42

> <s_m_Source_Path>
C:\Users\aprus\Schrodinger

> <s_m_Source_File>
moldesc_input.maegz

> <i_m_Source_File_Index>
42

> <s_m_subgroup_title>
moldesc_input

> <s_m_subgroupid>
moldesc_input

> <b_m_subgroup_collapsed>
0

$$$$
cyclohexane,Custom_39,Custom_19
                    3D
 Schrodinger Suite 2022-3.
 45 45  0  0  1  0            999 V2000
    1.0862    0.1858   -0.9903 C   0  0  0  0  0  0
   -0.3916    0.2201   -1.4117 C   0  0  0  0  0  0
   -1.2829    0.6961   -0.2533 C   0  0  2  0  0  0
   -1.0862   -0.1857    0.9903 C   0  0  0  0  0  0
    0.3916   -0.2200    1.4117 C   0  0  0  0  0  0
    1.2830   -0.6960    0.2534 C   0  0  2  0  0  0
    1.4337    1.2236   -0.7688 H   0  0  0  0  0  0
    1.7144   -0.1956   -1.8319 H   0  0  0  0  0  0
   -0.7109   -0.8013   -1.7308 H   0  0  0  0  0  0
   -0.5213    0.8927   -2.2945 H   0  0  0  0  0  0
   -1.0317    1.7547   -0.0019 H   0  0  0  0  0  0
   -1.7144    0.1956    1.8319 H   0  0  0  0  0  0
   -1.4337   -1.2235    0.7687 H   0  0  0  0  0  0
    0.7109    0.8013    1.7308 H   0  0  0  0  0  0
    0.5213   -0.8926    2.2945 H   0  0  0  0  0  0
    1.0318   -1.7546    0.0019 H   0  0  0  0  0  0
   -3.5766    1.1806    0.4569 C   0  0  0  0  0  0
   -5.0169    1.1677    0.0382 C   0  0  0  0  0  0
   -5.6434    2.0714   -0.5037 O   0  0  0  0  0  0
   -5.5652   -0.0336    0.3521 O   0  0  0  0  0  0
   -2.7232    0.6831   -0.6720 C   0  0  0  0  0  0
   -3.4446    0.5341    1.3244 H   0  0  0  0  0  0
   -3.2820    2.1981    0.7139 H   0  0  0  0  0  0
   -6.4699   -0.0289    0.0841 H   0  0  0  0  0  0
   -2.8553    1.3297   -1.5395 H   0  0  0  0  0  0
   -3.0178   -0.3344   -0.9290 H   0  0  0  0  0  0
    2.7233   -0.6830    0.6721 C   0  0  0  0  0  0
    3.5796   -1.1496   -0.4677 C   0  0  1  0  0  0
    5.0199   -1.1366   -0.0490 C   0  0  0  0  0  0
    5.4161    0.2580    0.3359 C   0  0  0  0  0  0
    6.8565    0.2710    0.7547 C   0  0  0  0  0  0
    3.1833   -2.5441   -0.8526 C   0  0  0  0  0  0
    2.8598   -1.3480    1.5249 H   0  0  0  0  0  0
    3.0112    0.3303    0.9518 H   0  0  0  0  0  0
    3.4431   -0.4846   -1.3205 H   0  0  0  0  0  0
    5.1564   -1.8015    0.8039 H   0  0  0  0  0  0
    5.6421   -1.4756   -0.8772 H   0  0  0  0  0  0
    5.2797    0.9230   -0.5169 H   0  0  0  0  0  0
    4.7939    0.5970    1.1642 H   0  0  0  0  0  0
    7.1444    1.2844    1.0343 H   0  0  0  0  0  0
    7.4787   -0.0680   -0.0736 H   0  0  0  0  0  0
    6.9929   -0.3939    1.6075 H   0  0  0  0  0  0
    3.3198   -3.2091    0.0002 H   0  0  0  0  0  0
    2.1367   -2.5536   -1.1569 H   0  0  0  0  0  0
    3.8056   -2.8831   -1.6808 H   0  0  0  0  0  0
  1  2  1  0  0  0
  1  6  1  0  0  0
  1  7  1  0  0  0
  1  8  1  0  0  0
  2  3  1  0  0  0
  2  9  1  0  0  0
  2 10  1  0  0  0
  3  4  1  0  0  0
  3 11  1  0  0  0
  3 21  1  0  0  0
  4  5  1  0  0  0
  4 12  1  0  0  0
  4 13  1  0  0  0
  5  6  1  0  0  0
  5 14  1  0  0  0
  5 15  1  0  0  0
  6 16  1  0  0  0
  6 27  1  0  0  0
 17 18  1  0  0  0
 17 21  1  0  0  0
 17 22  1  0  0  0
 17 23  1  0  0  0
 18 19  2  0  0  0
 18 20  1  0  0  0
 20 24  1  0  0  0
 21 25  1  0  0  0
 21 26  1  0  0  0
 27 28  1  0  0  0
 27 33  1  0  0  0
 27 34  1  0  0  0
 28 29  1  0  0  0
 28 32  1  0  0  0
 28 35  1  0  0  0
 29 30  1  0  0  0
 29 36  1  0  0  0
 29 37  1  0  0  0
 30 31  1  0  0  0
 30 38  1  0  0  0
 30 39  1  0  0  0
 31 40  1  0  0  0
 31 41  1  0  0  0
 31 42  1  0  0  0
 32 43  1  0  0  0
 32 44  1  0  0  0
 32 45  1  0  0  0
M  END
> <s_m_entry_id>
43

> <s_m_entry_name>
moldesc_input.43

> <s_m_Source_Path>
C:\Users\aprus\Schrodinger

> <s_m_Source_File>
moldesc_input.maegz

> <i_m_Source_File_Index>
43

> <s_m_subgroup_title>
moldesc_input

> <s_m_subgroupid>
moldesc_input

> <b_m_subgroup_collapsed>
0

$$$$
cyclohexane,Custom_39,Custom_20
                    3D
 Schrodinger Suite 2022-3.
 45 45  0  0  1  0            999 V2000
    1.0862    0.1858   -0.9903 C   0  0  0  0  0  0
   -0.3916    0.2201   -1.4117 C   0  0  0  0  0  0
   -1.2829    0.6961   -0.2533 C   0  0  2  0  0  0
   -1.0862   -0.1857    0.9903 C   0  0  0  0  0  0
    0.3916   -0.2200    1.4117 C   0  0  0  0  0  0
    1.2830   -0.6960    0.2534 C   0  0  2  0  0  0
    1.4337    1.2236   -0.7688 H   0  0  0  0  0  0
    1.7144   -0.1956   -1.8319 H   0  0  0  0  0  0
   -0.7109   -0.8013   -1.7308 H   0  0  0  0  0  0
   -0.5213    0.8927   -2.2945 H   0  0  0  0  0  0
   -1.0317    1.7547   -0.0019 H   0  0  0  0  0  0
   -1.7144    0.1956    1.8319 H   0  0  0  0  0  0
   -1.4337   -1.2235    0.7687 H   0  0  0  0  0  0
    0.7109    0.8013    1.7308 H   0  0  0  0  0  0
    0.5213   -0.8926    2.2945 H   0  0  0  0  0  0
    1.0318   -1.7546    0.0019 H   0  0  0  0  0  0
   -2.9049    1.5729   -1.8659 C   0  0  0  0  0  0
   -4.3452    1.5599   -2.2845 C   0  0  0  0  0  0
   -4.8826    0.7993   -3.0817 O   0  0  0  0  0  0
   -5.0108    2.5483   -1.6348 O   0  0  0  0  0  0
   -2.7232    0.6831   -0.6720 C   0  0  0  0  0  0
   -2.6104    2.5904   -1.6089 H   0  0  0  0  0  0
   -2.2848    1.2113   -2.6862 H   0  0  0  0  0  0
   -5.9142    2.5296   -1.9064 H   0  0  0  0  0  0
   -3.0178   -0.3344   -0.9290 H   0  0  0  0  0  0
   -3.3433    1.0447    0.1483 H   0  0  0  0  0  0
    2.7233   -0.6830    0.6721 C   0  0  0  0  0  0
    2.9111   -1.5981    1.8457 C   0  0  0  0  0  0
    4.3514   -1.5851    2.2645 C   0  0  1  0  0  0
    4.5392   -2.5002    3.4381 C   0  0  0  0  0  0
    3.6829   -2.0337    4.5779 C   0  0  0  0  0  0
    5.2077   -2.0516    1.1247 C   0  0  0  0  0  0
    3.0112    0.3303    0.9518 H   0  0  0  0  0  0
    3.3455   -1.0220   -0.1561 H   0  0  0  0  0  0
    2.6231   -2.6115    1.5660 H   0  0  0  0  0  0
    2.2889   -1.2591    2.6740 H   0  0  0  0  0  0
    4.6393   -0.5717    2.5441 H   0  0  0  0  0  0
    4.2513   -3.5136    3.1584 H   0  0  0  0  0  0
    5.5858   -2.4908    3.7423 H   0  0  0  0  0  0
    3.8194   -2.6986    5.4307 H   0  0  0  0  0  0
    2.6363   -2.0431    4.2736 H   0  0  0  0  0  0
    3.9708   -1.0203    4.8576 H   0  0  0  0  0  0
    4.9197   -3.0650    0.8450 H   0  0  0  0  0  0
    6.2543   -2.0422    1.4289 H   0  0  0  0  0  0
    5.0712   -1.3867    0.2718 H   0  0  0  0  0  0
  1  2  1  0  0  0
  1  6  1  0  0  0
  1  7  1  0  0  0
  1  8  1  0  0  0
  2  3  1  0  0  0
  2  9  1  0  0  0
  2 10  1  0  0  0
  3  4  1  0  0  0
  3 11  1  0  0  0
  3 21  1  0  0  0
  4  5  1  0  0  0
  4 12  1  0  0  0
  4 13  1  0  0  0
  5  6  1  0  0  0
  5 14  1  0  0  0
  5 15  1  0  0  0
  6 16  1  0  0  0
  6 27  1  0  0  0
 17 18  1  0  0  0
 17 21  1  0  0  0
 17 22  1  0  0  0
 17 23  1  0  0  0
 18 19  2  0  0  0
 18 20  1  0  0  0
 20 24  1  0  0  0
 21 25  1  0  0  0
 21 26  1  0  0  0
 27 28  1  0  0  0
 27 33  1  0  0  0
 27 34  1  0  0  0
 28 29  1  0  0  0
 28 35  1  0  0  0
 28 36  1  0  0  0
 29 30  1  0  0  0
 29 32  1  0  0  0
 29 37  1  0  0  0
 30 31  1  0  0  0
 30 38  1  0  0  0
 30 39  1  0  0  0
 31 40  1  0  0  0
 31 41  1  0  0  0
 31 42  1  0  0  0
 32 43  1  0  0  0
 32 44  1  0  0  0
 32 45  1  0  0  0
M  END
> <s_m_entry_id>
44

> <s_m_entry_name>
moldesc_input.44

> <s_m_Source_Path>
C:\Users\aprus\Schrodinger

> <s_m_Source_File>
moldesc_input.maegz

> <i_m_Source_File_Index>
44

> <s_m_subgroup_title>
moldesc_input

> <s_m_subgroupid>
moldesc_input

> <b_m_subgroup_collapsed>
0

$$$$
cyclohexane,Custom_39,Custom_21
                    3D
 Schrodinger Suite 2022-3.
 45 45  0  0  1  0            999 V2000
    1.0862    0.1858   -0.9903 C   0  0  0  0  0  0
   -0.3916    0.2201   -1.4117 C   0  0  0  0  0  0
   -1.2829    0.6961   -0.2533 C   0  0  2  0  0  0
   -1.0862   -0.1857    0.9903 C   0  0  0  0  0  0
    0.3916   -0.2200    1.4117 C   0  0  0  0  0  0
    1.2830   -0.6960    0.2534 C   0  0  2  0  0  0
    1.4337    1.2236   -0.7688 H   0  0  0  0  0  0
    1.7144   -0.1956   -1.8319 H   0  0  0  0  0  0
   -0.7109   -0.8013   -1.7308 H   0  0  0  0  0  0
   -0.5213    0.8927   -2.2945 H   0  0  0  0  0  0
   -1.0317    1.7547   -0.0019 H   0  0  0  0  0  0
   -1.7144    0.1956    1.8319 H   0  0  0  0  0  0
   -1.4337   -1.2235    0.7687 H   0  0  0  0  0  0
    0.7109    0.8013    1.7308 H   0  0  0  0  0  0
    0.5213   -0.8926    2.2945 H   0  0  0  0  0  0
    1.0318   -1.7546    0.0019 H   0  0  0  0  0  0
   -3.4620    1.7745    0.0444 C   0  0  0  0  0  0
   -4.9023    1.7615   -0.3743 C   0  0  0  0  0  0
   -5.8846    1.5992    0.3408 O   0  0  0  0  0  0
   -4.9825    1.9627   -1.7142 O   0  0  0  0  0  0
   -2.7232    0.6831   -0.6720 C   0  0  0  0  0  0
   -3.3949    1.6131    1.1203 H   0  0  0  0  0  0
   -3.0193    2.7383   -0.2067 H   0  0  0  0  0  0
   -5.8922    1.9524   -1.9645 H   0  0  0  0  0  0
   -2.7903    0.8445   -1.7479 H   0  0  0  0  0  0
   -3.1660   -0.2808   -0.4209 H   0  0  0  0  0  0
    2.7233   -0.6830    0.6721 C   0  0  0  0  0  0
    3.5796   -1.1496   -0.4677 C   0  0  0  0  0  0
    5.0199   -1.1366   -0.0490 C   0  0  0  0  0  0
    5.8762   -1.6031   -1.1888 C   0  0  0  0  0  0
    5.6884   -0.6880   -2.3624 C   0  0  0  0  0  0
    7.3165   -1.5901   -0.7700 C   0  0  0  0  0  0
    2.8598   -1.3480    1.5249 H   0  0  0  0  0  0
    3.0112    0.3303    0.9518 H   0  0  0  0  0  0
    3.4431   -0.4846   -1.3205 H   0  0  0  0  0  0
    3.2916   -2.1629   -0.7474 H   0  0  0  0  0  0
    5.3078   -0.1232    0.2307 H   0  0  0  0  0  0
    5.1564   -1.8015    0.8039 H   0  0  0  0  0  0
    5.5882   -2.6165   -1.4685 H   0  0  0  0  0  0
    5.9763    0.3254   -2.0827 H   0  0  0  0  0  0
    4.6418   -0.6974   -2.6667 H   0  0  0  0  0  0
    6.3106   -1.0270   -3.1906 H   0  0  0  0  0  0
    7.6044   -0.5767   -0.4904 H   0  0  0  0  0  0
    7.9387   -1.9291   -1.5983 H   0  0  0  0  0  0
    7.4530   -2.2550    0.0828 H   0  0  0  0  0  0
  1  2  1  0  0  0
  1  6  1  0  0  0
  1  7  1  0  0  0
  1  8  1  0  0  0
  2  3  1  0  0  0
  2  9  1  0  0  0
  2 10  1  0  0  0
  3  4  1  0  0  0
  3 11  1  0  0  0
  3 21  1  0  0  0
  4  5  1  0  0  0
  4 12  1  0  0  0
  4 13  1  0  0  0
  5  6  1  0  0  0
  5 14  1  0  0  0
  5 15  1  0  0  0
  6 16  1  0  0  0
  6 27  1  0  0  0
 17 18  1  0  0  0
 17 21  1  0  0  0
 17 22  1  0  0  0
 17 23  1  0  0  0
 18 19  2  0  0  0
 18 20  1  0  0  0
 20 24  1  0  0  0
 21 25  1  0  0  0
 21 26  1  0  0  0
 27 28  1  0  0  0
 27 33  1  0  0  0
 27 34  1  0  0  0
 28 29  1  0  0  0
 28 35  1  0  0  0
 28 36  1  0  0  0
 29 30  1  0  0  0
 29 37  1  0  0  0
 29 38  1  0  0  0
 30 31  1  0  0  0
 30 32  1  0  0  0
 30 39  1  0  0  0
 31 40  1  0  0  0
 31 41  1  0  0  0
 31 42  1  0  0  0
 32 43  1  0  0  0
 32 44  1  0  0  0
 32 45  1  0  0  0
M  END
> <s_m_entry_id>
45

> <s_m_entry_name>
moldesc_input.45

> <s_m_Source_Path>
C:\Users\aprus\Schrodinger

> <s_m_Source_File>
moldesc_input.maegz

> <i_m_Source_File_Index>
45

> <s_m_subgroup_title>
moldesc_input

> <s_m_subgroupid>
moldesc_input

> <b_m_subgroup_collapsed>
0

$$$$
cyclohexane,Custom_39,Custom_22
                    3D
 Schrodinger Suite 2022-3.
 45 45  0  0  1  0            999 V2000
    1.0862    0.1858   -0.9903 C   0  0  0  0  0  0
   -0.3916    0.2201   -1.4117 C   0  0  0  0  0  0
   -1.2829    0.6961   -0.2533 C   0  0  2  0  0  0
   -1.0862   -0.1857    0.9903 C   0  0  0  0  0  0
    0.3916   -0.2200    1.4117 C   0  0  0  0  0  0
    1.2830   -0.6960    0.2534 C   0  0  2  0  0  0
    1.4337    1.2236   -0.7688 H   0  0  0  0  0  0
    1.7144   -0.1956   -1.8319 H   0  0  0  0  0  0
   -0.7109   -0.8013   -1.7308 H   0  0  0  0  0  0
   -0.5213    0.8927   -2.2945 H   0  0  0  0  0  0
   -1.0317    1.7547   -0.0019 H   0  0  0  0  0  0
   -1.7144    0.1956    1.8319 H   0  0  0  0  0  0
   -1.4337   -1.2235    0.7687 H   0  0  0  0  0  0
    0.7109    0.8013    1.7308 H   0  0  0  0  0  0
    0.5213   -0.8926    2.2945 H   0  0  0  0  0  0
    1.0318   -1.7546    0.0019 H   0  0  0  0  0  0
   -3.5766    1.1806    0.4569 C   0  0  0  0  0  0
   -5.0169    1.1677    0.0382 C   0  0  0  0  0  0
   -5.6434    2.0714   -0.5037 O   0  0  0  0  0  0
   -5.5652   -0.0336    0.3521 O   0  0  0  0  0  0
   -2.7232    0.6831   -0.6720 C   0  0  0  0  0  0
   -3.4446    0.5341    1.3244 H   0  0  0  0  0  0
   -3.2820    2.1981    0.7139 H   0  0  0  0  0  0
   -6.4699   -0.0289    0.0841 H   0  0  0  0  0  0
   -2.8553    1.3297   -1.5395 H   0  0  0  0  0  0
   -3.0178   -0.3344   -0.9290 H   0  0  0  0  0  0
    2.7233   -0.6830    0.6721 C   0  0  2  0  0  0
    2.9050   -1.5729    1.8659 C   0  0  1  0  0  0
    2.4997   -2.9731    1.5122 C   0  0  0  0  0  0
    2.6814   -3.8629    2.7060 C   0  0  0  0  0  0
    3.1285    0.7172    1.0259 C   0  0  0  0  0  0
    4.3453   -1.5599    2.2847 C   0  0  0  0  0  0
    3.3434   -1.0445   -0.1482 H   0  0  0  0  0  0
    2.2849   -1.2114    2.6862 H   0  0  0  0  0  0
    1.4531   -2.9825    1.2079 H   0  0  0  0  0  0
    3.1199   -3.3345    0.6919 H   0  0  0  0  0  0
    2.3870   -4.8804    2.4489 H   0  0  0  0  0  0
    3.7281   -3.8535    3.0103 H   0  0  0  0  0  0
    2.0613   -3.5015    3.5263 H   0  0  0  0  0  0
    2.5084    1.0786    1.8462 H   0  0  0  0  0  0
    4.1752    0.7266    1.3302 H   0  0  0  0  0  0
    2.9965    1.3638    0.1584 H   0  0  0  0  0  0
    4.9654   -1.9213    1.4643 H   0  0  0  0  0  0
    4.6398   -0.5424    2.5417 H   0  0  0  0  0  0
    4.4773   -2.2065    3.1522 H   0  0  0  0  0  0
  1  2  1  0  0  0
  1  6  1  0  0  0
  1  7  1  0  0  0
  1  8  1  0  0  0
  2  3  1  0  0  0
  2  9  1  0  0  0
  2 10  1  0  0  0
  3  4  1  0  0  0
  3 11  1  0  0  0
  3 21  1  0  0  0
  4  5  1  0  0  0
  4 12  1  0  0  0
  4 13  1  0  0  0
  5  6  1  0  0  0
  5 14  1  0  0  0
  5 15  1  0  0  0
  6 16  1  0  0  0
  6 27  1  0  0  0
 17 18  1  0  0  0
 17 21  1  0  0  0
 17 22  1  0  0  0
 17 23  1  0  0  0
 18 19  2  0  0  0
 18 20  1  0  0  0
 20 24  1  0  0  0
 21 25  1  0  0  0
 21 26  1  0  0  0
 27 28  1  0  0  0
 27 31  1  0  0  0
 27 33  1  0  0  0
 28 29  1  0  0  0
 28 32  1  0  0  0
 28 34  1  0  0  0
 29 30  1  0  0  0
 29 35  1  0  0  0
 29 36  1  0  0  0
 30 37  1  0  0  0
 30 38  1  0  0  0
 30 39  1  0  0  0
 31 40  1  0  0  0
 31 41  1  0  0  0
 31 42  1  0  0  0
 32 43  1  0  0  0
 32 44  1  0  0  0
 32 45  1  0  0  0
M  END
> <s_m_entry_id>
46

> <s_m_entry_name>
moldesc_input.46

> <s_m_Source_Path>
C:\Users\aprus\Schrodinger

> <s_m_Source_File>
moldesc_input.maegz

> <i_m_Source_File_Index>
46

> <s_m_subgroup_title>
moldesc_input

> <s_m_subgroupid>
moldesc_input

> <b_m_subgroup_collapsed>
0

$$$$
cyclohexane,Custom_39,Custom_23
                    3D
 Schrodinger Suite 2022-3.
 45 45  0  0  1  0            999 V2000
    1.0862    0.1858   -0.9903 C   0  0  0  0  0  0
   -0.3916    0.2201   -1.4117 C   0  0  0  0  0  0
   -1.2829    0.6961   -0.2533 C   0  0  2  0  0  0
   -1.0862   -0.1857    0.9903 C   0  0  0  0  0  0
    0.3916   -0.2200    1.4117 C   0  0  0  0  0  0
    1.2830   -0.6960    0.2534 C   0  0  2  0  0  0
    1.4337    1.2236   -0.7688 H   0  0  0  0  0  0
    1.7144   -0.1956   -1.8319 H   0  0  0  0  0  0
   -0.7109   -0.8013   -1.7308 H   0  0  0  0  0  0
   -0.5213    0.8927   -2.2945 H   0  0  0  0  0  0
   -1.0317    1.7547   -0.0019 H   0  0  0  0  0  0
   -1.7144    0.1956    1.8319 H   0  0  0  0  0  0
   -1.4337   -1.2235    0.7687 H   0  0  0  0  0  0
    0.7109    0.8013    1.7308 H   0  0  0  0  0  0
    0.5213   -0.8926    2.2945 H   0  0  0  0  0  0
    1.0318   -1.7546    0.0019 H   0  0  0  0  0  0
   -3.5766    1.1806    0.4569 C   0  0  0  0  0  0
   -5.0169    1.1677    0.0382 C   0  0  0  0  0  0
   -5.6434    2.0714   -0.5037 O   0  0  0  0  0  0
   -5.5652   -0.0336    0.3521 O   0  0  0  0  0  0
   -2.7232    0.6831   -0.6720 C   0  0  0  0  0  0
   -3.4446    0.5341    1.3244 H   0  0  0  0  0  0
   -3.2820    2.1981    0.7139 H   0  0  0  0  0  0
   -6.4699   -0.0289    0.0841 H   0  0  0  0  0  0
   -2.8553    1.3297   -1.5395 H   0  0  0  0  0  0
   -3.0178   -0.3344   -0.9290 H   0  0  0  0  0  0
    2.7233   -0.6830    0.6721 C   0  0  0  0  0  0
    3.5796   -1.1496   -0.4677 C   0  0  1  0  0  0
    5.0199   -1.1366   -0.0490 C   0  0  0  0  0  0
    5.8762   -1.6031   -1.1888 C   0  0  0  0  0  0
    3.1833   -2.5441   -0.8526 C   0  0  0  0  0  0
    5.4161    0.2580    0.3359 C   0  0  0  0  0  0
    2.8598   -1.3480    1.5249 H   0  0  0  0  0  0
    3.0112    0.3303    0.9518 H   0  0  0  0  0  0
    3.4431   -0.4846   -1.3205 H   0  0  0  0  0  0
    5.1564   -1.8015    0.8039 H   0  0  0  0  0  0
    5.7397   -0.9381   -2.0416 H   0  0  0  0  0  0
    6.9228   -1.5936   -0.8845 H   0  0  0  0  0  0
    5.5882   -2.6165   -1.4685 H   0  0  0  0  0  0
    3.3198   -3.2091    0.0002 H   0  0  0  0  0  0
    2.1367   -2.5536   -1.1569 H   0  0  0  0  0  0
    3.8056   -2.8831   -1.6808 H   0  0  0  0  0  0
    5.2797    0.9230   -0.5169 H   0  0  0  0  0  0
    6.4628    0.2675    0.6402 H   0  0  0  0  0  0
    4.7939    0.5970    1.1642 H   0  0  0  0  0  0
  1  2  1  0  0  0
  1  6  1  0  0  0
  1  7  1  0  0  0
  1  8  1  0  0  0
  2  3  1  0  0  0
  2  9  1  0  0  0
  2 10  1  0  0  0
  3  4  1  0  0  0
  3 11  1  0  0  0
  3 21  1  0  0  0
  4  5  1  0  0  0
  4 12  1  0  0  0
  4 13  1  0  0  0
  5  6  1  0  0  0
  5 14  1  0  0  0
  5 15  1  0  0  0
  6 16  1  0  0  0
  6 27  1  0  0  0
 17 18  1  0  0  0
 17 21  1  0  0  0
 17 22  1  0  0  0
 17 23  1  0  0  0
 18 19  2  0  0  0
 18 20  1  0  0  0
 20 24  1  0  0  0
 21 25  1  0  0  0
 21 26  1  0  0  0
 27 28  1  0  0  0
 27 33  1  0  0  0
 27 34  1  0  0  0
 28 29  1  0  0  0
 28 31  1  0  0  0
 28 35  1  0  0  0
 29 30  1  0  0  0
 29 32  1  0  0  0
 29 36  1  0  0  0
 30 37  1  0  0  0
 30 38  1  0  0  0
 30 39  1  0  0  0
 31 40  1  0  0  0
 31 41  1  0  0  0
 31 42  1  0  0  0
 32 43  1  0  0  0
 32 44  1  0  0  0
 32 45  1  0  0  0
M  END
> <s_m_entry_id>
47

> <s_m_entry_name>
moldesc_input.47

> <s_m_Source_Path>
C:\Users\aprus\Schrodinger

> <s_m_Source_File>
moldesc_input.maegz

> <i_m_Source_File_Index>
47

> <s_m_subgroup_title>
moldesc_input

> <s_m_subgroupid>
moldesc_input

> <b_m_subgroup_collapsed>
0

$$$$
cyclohexane,Custom_39,Custom_24
                    3D
 Schrodinger Suite 2022-3.
 45 45  0  0  1  0            999 V2000
    1.0862    0.1858   -0.9903 C   0  0  0  0  0  0
   -0.3916    0.2201   -1.4117 C   0  0  0  0  0  0
   -1.2829    0.6961   -0.2533 C   0  0  2  0  0  0
   -1.0862   -0.1857    0.9903 C   0  0  0  0  0  0
    0.3916   -0.2200    1.4117 C   0  0  0  0  0  0
    1.2830   -0.6960    0.2534 C   0  0  2  0  0  0
    1.4337    1.2236   -0.7688 H   0  0  0  0  0  0
    1.7144   -0.1956   -1.8319 H   0  0  0  0  0  0
   -0.7109   -0.8013   -1.7308 H   0  0  0  0  0  0
   -0.5213    0.8927   -2.2945 H   0  0  0  0  0  0
   -1.0317    1.7547   -0.0019 H   0  0  0  0  0  0
   -1.7144    0.1956    1.8319 H   0  0  0  0  0  0
   -1.4337   -1.2235    0.7687 H   0  0  0  0  0  0
    0.7109    0.8013    1.7308 H   0  0  0  0  0  0
    0.5213   -0.8926    2.2945 H   0  0  0  0  0  0
    1.0318   -1.7546    0.0019 H   0  0  0  0  0  0
   -3.4620    1.7745    0.0444 C   0  0  0  0  0  0
   -4.9023    1.7615   -0.3743 C   0  0  0  0  0  0
   -5.4123    2.3705   -1.3080 O   0  0  0  0  0  0
   -5.6039    0.9479    0.4551 O   0  0  0  0  0  0
   -2.7232    0.6831   -0.6720 C   0  0  0  0  0  0
   -3.3949    1.6131    1.1203 H   0  0  0  0  0  0
   -3.0193    2.7383   -0.2067 H   0  0  0  0  0  0
   -6.5070    0.9485    0.1816 H   0  0  0  0  0  0
   -2.7903    0.8445   -1.7479 H   0  0  0  0  0  0
   -3.1660   -0.2808   -0.4209 H   0  0  0  0  0  0
    2.7233   -0.6830    0.6721 C   0  0  0  0  0  0
    2.9050   -1.5729    1.8659 C   0  0  0  0  0  0
    2.4997   -2.9731    1.5122 C   0  0  0  0  0  0
    2.6814   -3.8629    2.7060 C   0  0  0  0  0  0
    3.5767   -1.1804   -0.4567 C   0  0  0  0  0  0
    3.1285    0.7172    1.0259 C   0  0  0  0  0  0
    2.2849   -1.2114    2.6862 H   0  0  0  0  0  0
    3.9516   -1.5634    2.1702 H   0  0  0  0  0  0
    1.4531   -2.9825    1.2079 H   0  0  0  0  0  0
    3.1199   -3.3345    0.6919 H   0  0  0  0  0  0
    2.3870   -4.8804    2.4489 H   0  0  0  0  0  0
    3.7281   -3.8535    3.0103 H   0  0  0  0  0  0
    2.0613   -3.5015    3.5263 H   0  0  0  0  0  0
    4.6233   -1.1710   -0.1525 H   0  0  0  0  0  0
    3.4447   -0.5338   -1.3242 H   0  0  0  0  0  0
    3.2822   -2.1979   -0.7138 H   0  0  0  0  0  0
    4.1752    0.7266    1.3302 H   0  0  0  0  0  0
    2.9965    1.3638    0.1584 H   0  0  0  0  0  0
    2.5084    1.0786    1.8462 H   0  0  0  0  0  0
  1  2  1  0  0  0
  1  6  1  0  0  0
  1  7  1  0  0  0
  1  8  1  0  0  0
  2  3  1  0  0  0
  2  9  1  0  0  0
  2 10  1  0  0  0
  3  4  1  0  0  0
  3 11  1  0  0  0
  3 21  1  0  0  0
  4  5  1  0  0  0
  4 12  1  0  0  0
  4 13  1  0  0  0
  5  6  1  0  0  0
  5 14  1  0  0  0
  5 15  1  0  0  0
  6 16  1  0  0  0
  6 27  1  0  0  0
 17 18  1  0  0  0
 17 21  1  0  0  0
 17 22  1  0  0  0
 17 23  1  0  0  0
 18 19  2  0  0  0
 18 20  1  0  0  0
 20 24  1  0  0  0
 21 25  1  0  0  0
 21 26  1  0  0  0
 27 28  1  0  0  0
 27 31  1  0  0  0
 27 32  1  0  0  0
 28 29  1  0  0  0
 28 33  1  0  0  0
 28 34  1  0  0  0
 29 30  1  0  0  0
 29 35  1  0  0  0
 29 36  1  0  0  0
 30 37  1  0  0  0
 30 38  1  0  0  0
 30 39  1  0  0  0
 31 40  1  0  0  0
 31 41  1  0  0  0
 31 42  1  0  0  0
 32 43  1  0  0  0
 32 44  1  0  0  0
 32 45  1  0  0  0
M  END
> <s_m_entry_id>
48

> <s_m_entry_name>
moldesc_input.48

> <s_m_Source_Path>
C:\Users\aprus\Schrodinger

> <s_m_Source_File>
moldesc_input.maegz

> <i_m_Source_File_Index>
48

> <s_m_subgroup_title>
moldesc_input

> <s_m_subgroupid>
moldesc_input

> <b_m_subgroup_collapsed>
0

$$$$
cyclohexane,Custom_39,Custom_25
                    3D
 Schrodinger Suite 2022-3.
 45 45  0  0  1  0            999 V2000
    1.0862    0.1858   -0.9903 C   0  0  0  0  0  0
   -0.3916    0.2201   -1.4117 C   0  0  0  0  0  0
   -1.2829    0.6961   -0.2533 C   0  0  2  0  0  0
   -1.0862   -0.1857    0.9903 C   0  0  0  0  0  0
    0.3916   -0.2200    1.4117 C   0  0  0  0  0  0
    1.2830   -0.6960    0.2534 C   0  0  2  0  0  0
    1.4337    1.2236   -0.7688 H   0  0  0  0  0  0
    1.7144   -0.1956   -1.8319 H   0  0  0  0  0  0
   -0.7109   -0.8013   -1.7308 H   0  0  0  0  0  0
   -0.5213    0.8927   -2.2945 H   0  0  0  0  0  0
   -1.0317    1.7547   -0.0019 H   0  0  0  0  0  0
   -1.7144    0.1956    1.8319 H   0  0  0  0  0  0
   -1.4337   -1.2235    0.7687 H   0  0  0  0  0  0
    0.7109    0.8013    1.7308 H   0  0  0  0  0  0
    0.5213   -0.8926    2.2945 H   0  0  0  0  0  0
    1.0318   -1.7546    0.0019 H   0  0  0  0  0  0
   -3.5766    1.1806    0.4569 C   0  0  0  0  0  0
   -5.0169    1.1677    0.0382 C   0  0  0  0  0  0
   -5.8212    0.2512    0.1641 O   0  0  0  0  0  0
   -5.3313    2.3612   -0.5265 O   0  0  0  0  0  0
   -2.7232    0.6831   -0.6720 C   0  0  0  0  0  0
   -3.4446    0.5341    1.3244 H   0  0  0  0  0  0
   -3.2820    2.1981    0.7139 H   0  0  0  0  0  0
   -6.2385    2.3402   -0.7852 H   0  0  0  0  0  0
   -2.8553    1.3297   -1.5395 H   0  0  0  0  0  0
   -3.0178   -0.3344   -0.9290 H   0  0  0  0  0  0
    2.7233   -0.6830    0.6721 C   0  0  0  0  0  0
    2.9111   -1.5981    1.8457 C   0  0  0  0  0  0
    4.3514   -1.5851    2.2645 C   0  0  0  0  0  0
    4.7476   -0.1905    2.6494 C   0  0  0  0  0  0
    2.0548   -1.1316    2.9855 C   0  0  0  0  0  0
    2.5148   -2.9927    1.4608 C   0  0  0  0  0  0
    3.0112    0.3303    0.9518 H   0  0  0  0  0  0
    3.3455   -1.0220   -0.1561 H   0  0  0  0  0  0
    4.4879   -2.2501    3.1173 H   0  0  0  0  0  0
    4.9736   -1.9241    1.4362 H   0  0  0  0  0  0
    5.7943   -0.1811    2.9536 H   0  0  0  0  0  0
    4.1254    0.1485    3.4776 H   0  0  0  0  0  0
    4.6112    0.4744    1.7965 H   0  0  0  0  0  0
    2.1913   -1.7966    3.8384 H   0  0  0  0  0  0
    1.0082   -1.1410    2.6813 H   0  0  0  0  0  0
    2.3427   -0.1182    3.2652 H   0  0  0  0  0  0
    2.6513   -3.6576    2.3137 H   0  0  0  0  0  0
    1.4682   -3.0021    1.1566 H   0  0  0  0  0  0
    3.1371   -3.3317    0.6326 H   0  0  0  0  0  0
  1  2  1  0  0  0
  1  6  1  0  0  0
  1  7  1  0  0  0
  1  8  1  0  0  0
  2  3  1  0  0  0
  2  9  1  0  0  0
  2 10  1  0  0  0
  3  4  1  0  0  0
  3 11  1  0  0  0
  3 21  1  0  0  0
  4  5  1  0  0  0
  4 12  1  0  0  0
  4 13  1  0  0  0
  5  6  1  0  0  0
  5 14  1  0  0  0
  5 15  1  0  0  0
  6 16  1  0  0  0
  6 27  1  0  0  0
 17 18  1  0  0  0
 17 21  1  0  0  0
 17 22  1  0  0  0
 17 23  1  0  0  0
 18 19  2  0  0  0
 18 20  1  0  0  0
 20 24  1  0  0  0
 21 25  1  0  0  0
 21 26  1  0  0  0
 27 28  1  0  0  0
 27 33  1  0  0  0
 27 34  1  0  0  0
 28 29  1  0  0  0
 28 31  1  0  0  0
 28 32  1  0  0  0
 29 30  1  0  0  0
 29 35  1  0  0  0
 29 36  1  0  0  0
 30 37  1  0  0  0
 30 38  1  0  0  0
 30 39  1  0  0  0
 31 40  1  0  0  0
 31 41  1  0  0  0
 31 42  1  0  0  0
 32 43  1  0  0  0
 32 44  1  0  0  0
 32 45  1  0  0  0
M  END
> <s_m_entry_id>
49

> <s_m_entry_name>
moldesc_input.49

> <s_m_Source_Path>
C:\Users\aprus\Schrodinger

> <s_m_Source_File>
moldesc_input.maegz

> <i_m_Source_File_Index>
49

> <s_m_subgroup_title>
moldesc_input

> <s_m_subgroupid>
moldesc_input

> <b_m_subgroup_collapsed>
0

$$$$
cyclohexane,Custom_39,Custom_26
                    3D
 Schrodinger Suite 2022-3.
 45 45  0  0  1  0            999 V2000
    1.0862    0.1858   -0.9903 C   0  0  0  0  0  0
   -0.3916    0.2201   -1.4117 C   0  0  0  0  0  0
   -1.2829    0.6961   -0.2533 C   0  0  2  0  0  0
   -1.0862   -0.1857    0.9903 C   0  0  0  0  0  0
    0.3916   -0.2200    1.4117 C   0  0  0  0  0  0
    1.2830   -0.6960    0.2534 C   0  0  2  0  0  0
    1.4337    1.2236   -0.7688 H   0  0  0  0  0  0
    1.7144   -0.1956   -1.8319 H   0  0  0  0  0  0
   -0.7109   -0.8013   -1.7308 H   0  0  0  0  0  0
   -0.5213    0.8927   -2.2945 H   0  0  0  0  0  0
   -1.0317    1.7547   -0.0019 H   0  0  0  0  0  0
   -1.7144    0.1956    1.8319 H   0  0  0  0  0  0
   -1.4337   -1.2235    0.7687 H   0  0  0  0  0  0
    0.7109    0.8013    1.7308 H   0  0  0  0  0  0
    0.5213   -0.8926    2.2945 H   0  0  0  0  0  0
    1.0318   -1.7546    0.0019 H   0  0  0  0  0  0
   -3.4620    1.7745    0.0444 C   0  0  0  0  0  0
   -4.9023    1.7615   -0.3743 C   0  0  0  0  0  0
   -5.4123    2.3705   -1.3080 O   0  0  0  0  0  0
   -5.6039    0.9479    0.4551 O   0  0  0  0  0  0
   -2.7232    0.6831   -0.6720 C   0  0  0  0  0  0
   -3.3949    1.6131    1.1203 H   0  0  0  0  0  0
   -3.0193    2.7383   -0.2067 H   0  0  0  0  0  0
   -6.5070    0.9485    0.1816 H   0  0  0  0  0  0
   -2.7903    0.8445   -1.7479 H   0  0  0  0  0  0
   -3.1660   -0.2808   -0.4209 H   0  0  0  0  0  0
    2.7233   -0.6830    0.6721 C   0  0  0  0  0  0
    3.5796   -1.1496   -0.4677 C   0  0  0  0  0  0
    5.0199   -1.1366   -0.0490 C   0  0  0  0  0  0
    5.3758    0.3102    0.3344 C   0  0  0  0  0  0
    5.8533   -1.6212   -1.2479 C   0  0  0  0  0  0
    5.1595   -2.0867    1.1529 C   0  0  0  0  0  0
    3.0112    0.3303    0.9518 H   0  0  0  0  0  0
    2.8598   -1.3480    1.5249 H   0  0  0  0  0  0
    3.2916   -2.1629   -0.7474 H   0  0  0  0  0  0
    3.4431   -0.4846   -1.3205 H   0  0  0  0  0  0
    6.4161    0.3950    0.6514 H   0  0  0  0  0  0
    4.7502    0.6676    1.1531 H   0  0  0  0  0  0
    5.2297    0.9894   -0.5063 H   0  0  0  0  0  0
    5.5652   -2.6294   -1.5479 H   0  0  0  0  0  0
    5.7147   -0.9726   -2.1137 H   0  0  0  0  0  0
    6.9184   -1.6373   -1.0135 H   0  0  0  0  0  0
    6.1884   -2.1271    1.5127 H   0  0  0  0  0  0
    4.8604   -3.1023    0.8909 H   0  0  0  0  0  0
    4.5304   -1.7673    1.9846 H   0  0  0  0  0  0
  1  2  1  0  0  0
  1  6  1  0  0  0
  1  7  1  0  0  0
  1  8  1  0  0  0
  2  3  1  0  0  0
  2  9  1  0  0  0
  2 10  1  0  0  0
  3  4  1  0  0  0
  3 11  1  0  0  0
  3 21  1  0  0  0
  4  5  1  0  0  0
  4 12  1  0  0  0
  4 13  1  0  0  0
  5  6  1  0  0  0
  5 14  1  0  0  0
  5 15  1  0  0  0
  6 16  1  0  0  0
  6 27  1  0  0  0
 17 18  1  0  0  0
 17 21  1  0  0  0
 17 22  1  0  0  0
 17 23  1  0  0  0
 18 19  2  0  0  0
 18 20  1  0  0  0
 20 24  1  0  0  0
 21 25  1  0  0  0
 21 26  1  0  0  0
 27 28  1  0  0  0
 27 33  1  0  0  0
 27 34  1  0  0  0
 28 29  1  0  0  0
 28 35  1  0  0  0
 28 36  1  0  0  0
 29 30  1  0  0  0
 29 31  1  0  0  0
 29 32  1  0  0  0
 30 37  1  0  0  0
 30 38  1  0  0  0
 30 39  1  0  0  0
 31 40  1  0  0  0
 31 41  1  0  0  0
 31 42  1  0  0  0
 32 43  1  0  0  0
 32 44  1  0  0  0
 32 45  1  0  0  0
M  END
> <s_m_entry_id>
50

> <s_m_entry_name>
moldesc_input.50

> <s_m_Source_Path>
C:\Users\aprus\Schrodinger

> <s_m_Source_File>
moldesc_input.maegz

> <i_m_Source_File_Index>
50

> <s_m_subgroup_title>
moldesc_input

> <s_m_subgroupid>
moldesc_input

> <b_m_subgroup_collapsed>
0

$$$$
cyclohexane,,Custom_1
                    3D
 Schrodinger Suite 2022-3.
 30 30  0  0  1  0            999 V2000
    1.0862    0.1858   -0.9903 C   0  0  0  0  0  0
   -0.3916    0.2201   -1.4117 C   0  0  0  0  0  0
   -1.2829    0.6961   -0.2533 C   0  0  2  0  0  0
   -1.0862   -0.1857    0.9903 C   0  0  0  0  0  0
    0.3916   -0.2200    1.4117 C   0  0  0  0  0  0
    1.2830   -0.6960    0.2534 C   0  0  2  0  0  0
    1.4337    1.2236   -0.7688 H   0  0  0  0  0  0
    1.7144   -0.1956   -1.8319 H   0  0  0  0  0  0
   -0.7109   -0.8013   -1.7308 H   0  0  0  0  0  0
   -0.5213    0.8927   -2.2945 H   0  0  0  0  0  0
   -1.0317    1.7547   -0.0019 H   0  0  0  0  0  0
   -1.7144    0.1956    1.8319 H   0  0  0  0  0  0
   -1.4337   -1.2235    0.7687 H   0  0  0  0  0  0
    0.7109    0.8013    1.7308 H   0  0  0  0  0  0
    0.5213   -0.8926    2.2945 H   0  0  0  0  0  0
    1.0318   -1.7546    0.0019 H   0  0  0  0  0  0
   -3.5766    1.1806    0.4569 C   0  0  0  0  0  0
   -3.5256    2.2774    1.0020 O   0  0  0  0  0  0
   -4.4568    0.2117    0.8154 O   0  0  0  0  0  0
   -2.7232    0.6831   -0.6720 C   0  0  1  0  0  0
   -2.9049    1.5729   -1.8659 C   0  0  0  0  0  0
   -4.9868    0.5366    1.5252 H   0  0  0  0  0  0
   -3.0178   -0.3344   -0.9290 H   0  0  0  0  0  0
   -3.9515    1.5635   -2.1701 H   0  0  0  0  0  0
   -2.6104    2.5904   -1.6089 H   0  0  0  0  0  0
   -2.2848    1.2113   -2.6862 H   0  0  0  0  0  0
    2.7233   -0.6830    0.6721 C   0  0  0  0  0  0
    3.0178    0.3345    0.9292 H   0  0  0  0  0  0
    2.8553   -1.3297    1.5396 H   0  0  0  0  0  0
    3.3434   -1.0445   -0.1482 H   0  0  0  0  0  0
  1  2  1  0  0  0
  1  6  1  0  0  0
  1  7  1  0  0  0
  1  8  1  0  0  0
  2  3  1  0  0  0
  2  9  1  0  0  0
  2 10  1  0  0  0
  3  4  1  0  0  0
  3 11  1  0  0  0
  3 20  1  0  0  0
  4  5  1  0  0  0
  4 12  1  0  0  0
  4 13  1  0  0  0
  5  6  1  0  0  0
  5 14  1  0  0  0
  5 15  1  0  0  0
  6 16  1  0  0  0
  6 27  1  0  0  0
 17 18  2  0  0  0
 17 19  1  0  0  0
 17 20  1  0  0  0
 19 22  1  0  0  0
 20 21  1  0  0  0
 20 23  1  0  0  0
 21 24  1  0  0  0
 21 25  1  0  0  0
 21 26  1  0  0  0
 27 28  1  0  0  0
 27 29  1  0  0  0
 27 30  1  0  0  0
M  END
> <s_m_entry_id>
51

> <s_m_entry_name>
moldesc_input.51

> <s_m_Source_Path>
C:\Users\aprus\Schrodinger

> <s_m_Source_File>
moldesc_input.maegz

> <i_m_Source_File_Index>
51

> <s_m_subgroup_title>
moldesc_input

> <s_m_subgroupid>
moldesc_input

> <b_m_subgroup_collapsed>
0

$$$$
cyclohexane,,Custom_3
                    3D
 Schrodinger Suite 2022-3.
 33 33  0  0  1  0            999 V2000
    1.0862    0.1858   -0.9903 C   0  0  0  0  0  0
   -0.3916    0.2201   -1.4117 C   0  0  0  0  0  0
   -1.2829    0.6961   -0.2533 C   0  0  2  0  0  0
   -1.0862   -0.1857    0.9903 C   0  0  0  0  0  0
    0.3916   -0.2200    1.4117 C   0  0  0  0  0  0
    1.2830   -0.6960    0.2534 C   0  0  2  0  0  0
    1.4337    1.2236   -0.7688 H   0  0  0  0  0  0
    1.7144   -0.1956   -1.8319 H   0  0  0  0  0  0
   -0.7109   -0.8013   -1.7308 H   0  0  0  0  0  0
   -0.5213    0.8927   -2.2945 H   0  0  0  0  0  0
   -1.0317    1.7547   -0.0019 H   0  0  0  0  0  0
   -1.7144    0.1956    1.8319 H   0  0  0  0  0  0
   -1.4337   -1.2235    0.7687 H   0  0  0  0  0  0
    0.7109    0.8013    1.7308 H   0  0  0  0  0  0
    0.5213   -0.8926    2.2945 H   0  0  0  0  0  0
    1.0318   -1.7546    0.0019 H   0  0  0  0  0  0
   -3.5766    1.1806    0.4569 C   0  0  0  0  0  0
   -3.5256    2.2774    1.0020 O   0  0  0  0  0  0
   -4.4568    0.2117    0.8154 O   0  0  0  0  0  0
   -2.7232    0.6831   -0.6720 C   0  0  1  0  0  0
   -2.9049    1.5729   -1.8659 C   0  0  0  0  0  0
   -4.9868    0.5366    1.5252 H   0  0  0  0  0  0
   -3.0178   -0.3344   -0.9290 H   0  0  0  0  0  0
   -3.9515    1.5635   -2.1701 H   0  0  0  0  0  0
   -2.6104    2.5904   -1.6089 H   0  0  0  0  0  0
   -2.2848    1.2113   -2.6862 H   0  0  0  0  0  0
    2.7233   -0.6830    0.6721 C   0  0  0  0  0  0
    2.9111   -1.5981    1.8457 C   0  0  0  0  0  0
    3.3455   -1.0220   -0.1561 H   0  0  0  0  0  0
    3.0112    0.3303    0.9518 H   0  0  0  0  0  0
    3.9577   -1.5887    2.1500 H   0  0  0  0  0  0
    2.6231   -2.6115    1.5660 H   0  0  0  0  0  0
    2.2889   -1.2591    2.6740 H   0  0  0  0  0  0
  1  2  1  0  0  0
  1  6  1  0  0  0
  1  7  1  0  0  0
  1  8  1  0  0  0
  2  3  1  0  0  0
  2  9  1  0  0  0
  2 10  1  0  0  0
  3  4  1  0  0  0
  3 11  1  0  0  0
  3 20  1  0  0  0
  4  5  1  0  0  0
  4 12  1  0  0  0
  4 13  1  0  0  0
  5  6  1  0  0  0
  5 14  1  0  0  0
  5 15  1  0  0  0
  6 16  1  0  0  0
  6 27  1  0  0  0
 17 18  2  0  0  0
 17 19  1  0  0  0
 17 20  1  0  0  0
 19 22  1  0  0  0
 20 21  1  0  0  0
 20 23  1  0  0  0
 21 24  1  0  0  0
 21 25  1  0  0  0
 21 26  1  0  0  0
 27 28  1  0  0  0
 27 29  1  0  0  0
 27 30  1  0  0  0
 28 31  1  0  0  0
 28 32  1  0  0  0
 28 33  1  0  0  0
M  END
> <s_m_entry_id>
52

> <s_m_entry_name>
moldesc_input.52

> <s_m_Source_Path>
C:\Users\aprus\Schrodinger

> <s_m_Source_File>
moldesc_input.maegz

> <i_m_Source_File_Index>
52

> <s_m_subgroup_title>
moldesc_input

> <s_m_subgroupid>
moldesc_input

> <b_m_subgroup_collapsed>
0

$$$$
cyclohexane,,Custom_4
                    3D
 Schrodinger Suite 2022-3.
 36 36  0  0  1  0            999 V2000
    1.0862    0.1858   -0.9903 C   0  0  0  0  0  0
   -0.3916    0.2201   -1.4117 C   0  0  0  0  0  0
   -1.2829    0.6961   -0.2533 C   0  0  2  0  0  0
   -1.0862   -0.1857    0.9903 C   0  0  0  0  0  0
    0.3916   -0.2200    1.4117 C   0  0  0  0  0  0
    1.2830   -0.6960    0.2534 C   0  0  2  0  0  0
    1.4337    1.2236   -0.7688 H   0  0  0  0  0  0
    1.7144   -0.1956   -1.8319 H   0  0  0  0  0  0
   -0.7109   -0.8013   -1.7308 H   0  0  0  0  0  0
   -0.5213    0.8927   -2.2945 H   0  0  0  0  0  0
   -1.0317    1.7547   -0.0019 H   0  0  0  0  0  0
   -1.7144    0.1956    1.8319 H   0  0  0  0  0  0
   -1.4337   -1.2235    0.7687 H   0  0  0  0  0  0
    0.7109    0.8013    1.7308 H   0  0  0  0  0  0
    0.5213   -0.8926    2.2945 H   0  0  0  0  0  0
    1.0318   -1.7546    0.0019 H   0  0  0  0  0  0
   -3.5766    1.1806    0.4569 C   0  0  0  0  0  0
   -3.5256    2.2774    1.0020 O   0  0  0  0  0  0
   -4.4568    0.2117    0.8154 O   0  0  0  0  0  0
   -2.7232    0.6831   -0.6720 C   0  0  1  0  0  0
   -2.9049    1.5729   -1.8659 C   0  0  0  0  0  0
   -4.9868    0.5366    1.5252 H   0  0  0  0  0  0
   -3.0178   -0.3344   -0.9290 H   0  0  0  0  0  0
   -3.9515    1.5635   -2.1701 H   0  0  0  0  0  0
   -2.6104    2.5904   -1.6089 H   0  0  0  0  0  0
   -2.2848    1.2113   -2.6862 H   0  0  0  0  0  0
    2.7233   -0.6830    0.6721 C   0  0  0  0  0  0
    3.5796   -1.1496   -0.4677 C   0  0  0  0  0  0
    5.0199   -1.1366   -0.0490 C   0  0  0  0  0  0
    3.0112    0.3303    0.9518 H   0  0  0  0  0  0
    2.8598   -1.3480    1.5249 H   0  0  0  0  0  0
    3.4431   -0.4846   -1.3205 H   0  0  0  0  0  0
    3.2916   -2.1629   -0.7474 H   0  0  0  0  0  0
    5.6421   -1.4756   -0.8772 H   0  0  0  0  0  0
    5.1564   -1.8015    0.8039 H   0  0  0  0  0  0
    5.3078   -0.1232    0.2307 H   0  0  0  0  0  0
  1  2  1  0  0  0
  1  6  1  0  0  0
  1  7  1  0  0  0
  1  8  1  0  0  0
  2  3  1  0  0  0
  2  9  1  0  0  0
  2 10  1  0  0  0
  3  4  1  0  0  0
  3 11  1  0  0  0
  3 20  1  0  0  0
  4  5  1  0  0  0
  4 12  1  0  0  0
  4 13  1  0  0  0
  5  6  1  0  0  0
  5 14  1  0  0  0
  5 15  1  0  0  0
  6 16  1  0  0  0
  6 27  1  0  0  0
 17 18  2  0  0  0
 17 19  1  0  0  0
 17 20  1  0  0  0
 19 22  1  0  0  0
 20 21  1  0  0  0
 20 23  1  0  0  0
 21 24  1  0  0  0
 21 25  1  0  0  0
 21 26  1  0  0  0
 27 28  1  0  0  0
 27 30  1  0  0  0
 27 31  1  0  0  0
 28 29  1  0  0  0
 28 32  1  0  0  0
 28 33  1  0  0  0
 29 34  1  0  0  0
 29 35  1  0  0  0
 29 36  1  0  0  0
M  END
> <s_m_entry_id>
53

> <s_m_entry_name>
moldesc_input.53

> <s_m_Source_Path>
C:\Users\aprus\Schrodinger

> <s_m_Source_File>
moldesc_input.maegz

> <i_m_Source_File_Index>
53

> <s_m_subgroup_title>
moldesc_input

> <s_m_subgroupid>
moldesc_input

> <b_m_subgroup_collapsed>
0

$$$$
cyclohexane,,Custom_5
                    3D
 Schrodinger Suite 2022-3.
 36 36  0  0  1  0            999 V2000
    1.0862    0.1858   -0.9903 C   0  0  0  0  0  0
   -0.3916    0.2201   -1.4117 C   0  0  0  0  0  0
   -1.2829    0.6961   -0.2533 C   0  0  2  0  0  0
   -1.0862   -0.1857    0.9903 C   0  0  0  0  0  0
    0.3916   -0.2200    1.4117 C   0  0  0  0  0  0
    1.2830   -0.6960    0.2534 C   0  0  2  0  0  0
    1.4337    1.2236   -0.7688 H   0  0  0  0  0  0
    1.7144   -0.1956   -1.8319 H   0  0  0  0  0  0
   -0.7109   -0.8013   -1.7308 H   0  0  0  0  0  0
   -0.5213    0.8927   -2.2945 H   0  0  0  0  0  0
   -1.0317    1.7547   -0.0019 H   0  0  0  0  0  0
   -1.7144    0.1956    1.8319 H   0  0  0  0  0  0
   -1.4337   -1.2235    0.7687 H   0  0  0  0  0  0
    0.7109    0.8013    1.7308 H   0  0  0  0  0  0
    0.5213   -0.8926    2.2945 H   0  0  0  0  0  0
    1.0318   -1.7546    0.0019 H   0  0  0  0  0  0
   -3.5766    1.1806    0.4569 C   0  0  0  0  0  0
   -3.5256    2.2774    1.0020 O   0  0  0  0  0  0
   -4.4568    0.2117    0.8154 O   0  0  0  0  0  0
   -2.7232    0.6831   -0.6720 C   0  0  1  0  0  0
   -2.9049    1.5729   -1.8659 C   0  0  0  0  0  0
   -4.9868    0.5366    1.5252 H   0  0  0  0  0  0
   -3.0178   -0.3344   -0.9290 H   0  0  0  0  0  0
   -3.9515    1.5635   -2.1701 H   0  0  0  0  0  0
   -2.6104    2.5904   -1.6089 H   0  0  0  0  0  0
   -2.2848    1.2113   -2.6862 H   0  0  0  0  0  0
    2.7233   -0.6830    0.6721 C   0  0  0  0  0  0
    3.5767   -1.1804   -0.4567 C   0  0  0  0  0  0
    2.9050   -1.5729    1.8659 C   0  0  0  0  0  0
    3.0178    0.3345    0.9292 H   0  0  0  0  0  0
    3.2822   -2.1979   -0.7138 H   0  0  0  0  0  0
    4.6233   -1.1710   -0.1525 H   0  0  0  0  0  0
    3.4447   -0.5338   -1.3242 H   0  0  0  0  0  0
    2.6105   -2.5904    1.6089 H   0  0  0  0  0  0
    2.2849   -1.2114    2.6862 H   0  0  0  0  0  0
    3.9516   -1.5634    2.1702 H   0  0  0  0  0  0
  1  2  1  0  0  0
  1  6  1  0  0  0
  1  7  1  0  0  0
  1  8  1  0  0  0
  2  3  1  0  0  0
  2  9  1  0  0  0
  2 10  1  0  0  0
  3  4  1  0  0  0
  3 11  1  0  0  0
  3 20  1  0  0  0
  4  5  1  0  0  0
  4 12  1  0  0  0
  4 13  1  0  0  0
  5  6  1  0  0  0
  5 14  1  0  0  0
  5 15  1  0  0  0
  6 16  1  0  0  0
  6 27  1  0  0  0
 17 18  2  0  0  0
 17 19  1  0  0  0
 17 20  1  0  0  0
 19 22  1  0  0  0
 20 21  1  0  0  0
 20 23  1  0  0  0
 21 24  1  0  0  0
 21 25  1  0  0  0
 21 26  1  0  0  0
 27 28  1  0  0  0
 27 29  1  0  0  0
 27 30  1  0  0  0
 28 31  1  0  0  0
 28 32  1  0  0  0
 28 33  1  0  0  0
 29 34  1  0  0  0
 29 35  1  0  0  0
 29 36  1  0  0  0
M  END
> <s_m_entry_id>
54

> <s_m_entry_name>
moldesc_input.54

> <s_m_Source_Path>
C:\Users\aprus\Schrodinger

> <s_m_Source_File>
moldesc_input.maegz

> <i_m_Source_File_Index>
54

> <s_m_subgroup_title>
moldesc_input

> <s_m_subgroupid>
moldesc_input

> <b_m_subgroup_collapsed>
0

$$$$
cyclohexane,,Custom_6
                    3D
 Schrodinger Suite 2022-3.
 39 39  0  0  1  0            999 V2000
    1.0862    0.1858   -0.9903 C   0  0  0  0  0  0
   -0.3916    0.2201   -1.4117 C   0  0  0  0  0  0
   -1.2829    0.6961   -0.2533 C   0  0  2  0  0  0
   -1.0862   -0.1857    0.9903 C   0  0  0  0  0  0
    0.3916   -0.2200    1.4117 C   0  0  0  0  0  0
    1.2830   -0.6960    0.2534 C   0  0  2  0  0  0
    1.4337    1.2236   -0.7688 H   0  0  0  0  0  0
    1.7144   -0.1956   -1.8319 H   0  0  0  0  0  0
   -0.7109   -0.8013   -1.7308 H   0  0  0  0  0  0
   -0.5213    0.8927   -2.2945 H   0  0  0  0  0  0
   -1.0317    1.7547   -0.0019 H   0  0  0  0  0  0
   -1.7144    0.1956    1.8319 H   0  0  0  0  0  0
   -1.4337   -1.2235    0.7687 H   0  0  0  0  0  0
    0.7109    0.8013    1.7308 H   0  0  0  0  0  0
    0.5213   -0.8926    2.2945 H   0  0  0  0  0  0
    1.0318   -1.7546    0.0019 H   0  0  0  0  0  0
   -3.5766    1.1806    0.4569 C   0  0  0  0  0  0
   -4.0893    0.5177    1.3514 O   0  0  0  0  0  0
   -3.7152    2.5270    0.3556 O   0  0  0  0  0  0
   -2.7232    0.6831   -0.6720 C   0  0  1  0  0  0
   -2.9049    1.5729   -1.8659 C   0  0  0  0  0  0
   -4.2531    2.8271    1.0703 H   0  0  0  0  0  0
   -3.0178   -0.3344   -0.9290 H   0  0  0  0  0  0
   -3.9515    1.5635   -2.1701 H   0  0  0  0  0  0
   -2.6104    2.5904   -1.6089 H   0  0  0  0  0  0
   -2.2848    1.2113   -2.6862 H   0  0  0  0  0  0
    2.7233   -0.6830    0.6721 C   0  0  0  0  0  0
    3.5796   -1.1496   -0.4677 C   0  0  0  0  0  0
    5.0199   -1.1366   -0.0490 C   0  0  0  0  0  0
    5.8762   -1.6031   -1.1888 C   0  0  0  0  0  0
    2.8598   -1.3480    1.5249 H   0  0  0  0  0  0
    3.0112    0.3303    0.9518 H   0  0  0  0  0  0
    3.4431   -0.4846   -1.3205 H   0  0  0  0  0  0
    3.2916   -2.1629   -0.7474 H   0  0  0  0  0  0
    5.1564   -1.8015    0.8039 H   0  0  0  0  0  0
    5.3078   -0.1232    0.2307 H   0  0  0  0  0  0
    6.9228   -1.5936   -0.8845 H   0  0  0  0  0  0
    5.7397   -0.9381   -2.0416 H   0  0  0  0  0  0
    5.5882   -2.6165   -1.4685 H   0  0  0  0  0  0
  1  2  1  0  0  0
  1  6  1  0  0  0
  1  7  1  0  0  0
  1  8  1  0  0  0
  2  3  1  0  0  0
  2  9  1  0  0  0
  2 10  1  0  0  0
  3  4  1  0  0  0
  3 11  1  0  0  0
  3 20  1  0  0  0
  4  5  1  0  0  0
  4 12  1  0  0  0
  4 13  1  0  0  0
  5  6  1  0  0  0
  5 14  1  0  0  0
  5 15  1  0  0  0
  6 16  1  0  0  0
  6 27  1  0  0  0
 17 18  2  0  0  0
 17 19  1  0  0  0
 17 20  1  0  0  0
 19 22  1  0  0  0
 20 21  1  0  0  0
 20 23  1  0  0  0
 21 24  1  0  0  0
 21 25  1  0  0  0
 21 26  1  0  0  0
 27 28  1  0  0  0
 27 31  1  0  0  0
 27 32  1  0  0  0
 28 29  1  0  0  0
 28 33  1  0  0  0
 28 34  1  0  0  0
 29 30  1  0  0  0
 29 35  1  0  0  0
 29 36  1  0  0  0
 30 37  1  0  0  0
 30 38  1  0  0  0
 30 39  1  0  0  0
M  END
> <s_m_entry_id>
55

> <s_m_entry_name>
moldesc_input.55

> <s_m_Source_Path>
C:\Users\aprus\Schrodinger

> <s_m_Source_File>
moldesc_input.maegz

> <i_m_Source_File_Index>
55

> <s_m_subgroup_title>
moldesc_input

> <s_m_subgroupid>
moldesc_input

> <b_m_subgroup_collapsed>
0

$$$$
cyclohexane,,Custom_7
                    3D
 Schrodinger Suite 2022-3.
 39 39  0  0  1  0            999 V2000
    1.0862    0.1858   -0.9903 C   0  0  0  0  0  0
   -0.3916    0.2201   -1.4117 C   0  0  0  0  0  0
   -1.2829    0.6961   -0.2533 C   0  0  2  0  0  0
   -1.0862   -0.1857    0.9903 C   0  0  0  0  0  0
    0.3916   -0.2200    1.4117 C   0  0  0  0  0  0
    1.2830   -0.6960    0.2534 C   0  0  2  0  0  0
    1.4337    1.2236   -0.7688 H   0  0  0  0  0  0
    1.7144   -0.1956   -1.8319 H   0  0  0  0  0  0
   -0.7109   -0.8013   -1.7308 H   0  0  0  0  0  0
   -0.5213    0.8927   -2.2945 H   0  0  0  0  0  0
   -1.0317    1.7547   -0.0019 H   0  0  0  0  0  0
   -1.7144    0.1956    1.8319 H   0  0  0  0  0  0
   -1.4337   -1.2235    0.7687 H   0  0  0  0  0  0
    0.7109    0.8013    1.7308 H   0  0  0  0  0  0
    0.5213   -0.8926    2.2945 H   0  0  0  0  0  0
    1.0318   -1.7546    0.0019 H   0  0  0  0  0  0
   -3.5766    1.1806    0.4569 C   0  0  0  0  0  0
   -3.5256    2.2774    1.0020 O   0  0  0  0  0  0
   -4.4568    0.2117    0.8154 O   0  0  0  0  0  0
   -2.7232    0.6831   -0.6720 C   0  0  1  0  0  0
   -2.9049    1.5729   -1.8659 C   0  0  0  0  0  0
   -4.9868    0.5366    1.5252 H   0  0  0  0  0  0
   -3.0178   -0.3344   -0.9290 H   0  0  0  0  0  0
   -3.9515    1.5635   -2.1701 H   0  0  0  0  0  0
   -2.6104    2.5904   -1.6089 H   0  0  0  0  0  0
   -2.2848    1.2113   -2.6862 H   0  0  0  0  0  0
    2.7233   -0.6830    0.6721 C   0  0  2  0  0  0
    3.5767   -1.1804   -0.4567 C   0  0  0  0  0  0
    5.0170   -1.1675   -0.0380 C   0  0  0  0  0  0
    2.9050   -1.5729    1.8659 C   0  0  0  0  0  0
    3.0178    0.3345    0.9292 H   0  0  0  0  0  0
    3.4447   -0.5338   -1.3242 H   0  0  0  0  0  0
    3.2822   -2.1979   -0.7138 H   0  0  0  0  0  0
    5.6371   -1.5289   -0.8583 H   0  0  0  0  0  0
    5.1490   -1.8141    0.8295 H   0  0  0  0  0  0
    5.3115   -0.1500    0.2190 H   0  0  0  0  0  0
    2.6105   -2.5904    1.6089 H   0  0  0  0  0  0
    3.9516   -1.5634    2.1702 H   0  0  0  0  0  0
    2.2849   -1.2114    2.6862 H   0  0  0  0  0  0
  1  2  1  0  0  0
  1  6  1  0  0  0
  1  7  1  0  0  0
  1  8  1  0  0  0
  2  3  1  0  0  0
  2  9  1  0  0  0
  2 10  1  0  0  0
  3  4  1  0  0  0
  3 11  1  0  0  0
  3 20  1  0  0  0
  4  5  1  0  0  0
  4 12  1  0  0  0
  4 13  1  0  0  0
  5  6  1  0  0  0
  5 14  1  0  0  0
  5 15  1  0  0  0
  6 16  1  0  0  0
  6 27  1  0  0  0
 17 18  2  0  0  0
 17 19  1  0  0  0
 17 20  1  0  0  0
 19 22  1  0  0  0
 20 21  1  0  0  0
 20 23  1  0  0  0
 21 24  1  0  0  0
 21 25  1  0  0  0
 21 26  1  0  0  0
 27 28  1  0  0  0
 27 30  1  0  0  0
 27 31  1  0  0  0
 28 29  1  0  0  0
 28 32  1  0  0  0
 28 33  1  0  0  0
 29 34  1  0  0  0
 29 35  1  0  0  0
 29 36  1  0  0  0
 30 37  1  0  0  0
 30 38  1  0  0  0
 30 39  1  0  0  0
M  END
> <s_m_entry_id>
56

> <s_m_entry_name>
moldesc_input.56

> <s_m_Source_Path>
C:\Users\aprus\Schrodinger

> <s_m_Source_File>
moldesc_input.maegz

> <i_m_Source_File_Index>
56

> <s_m_subgroup_title>
moldesc_input

> <s_m_subgroupid>
moldesc_input

> <b_m_subgroup_collapsed>
0

$$$$
cyclohexane,,Custom_8
                    3D
 Schrodinger Suite 2022-3.
 39 39  0  0  1  0            999 V2000
    1.0862    0.1858   -0.9903 C   0  0  0  0  0  0
   -0.3916    0.2201   -1.4117 C   0  0  0  0  0  0
   -1.2829    0.6961   -0.2533 C   0  0  2  0  0  0
   -1.0862   -0.1857    0.9903 C   0  0  0  0  0  0
    0.3916   -0.2200    1.4117 C   0  0  0  0  0  0
    1.2830   -0.6960    0.2534 C   0  0  2  0  0  0
    1.4337    1.2236   -0.7688 H   0  0  0  0  0  0
    1.7144   -0.1956   -1.8319 H   0  0  0  0  0  0
   -0.7109   -0.8013   -1.7308 H   0  0  0  0  0  0
   -0.5213    0.8927   -2.2945 H   0  0  0  0  0  0
   -1.0317    1.7547   -0.0019 H   0  0  0  0  0  0
   -1.7144    0.1956    1.8319 H   0  0  0  0  0  0
   -1.4337   -1.2235    0.7687 H   0  0  0  0  0  0
    0.7109    0.8013    1.7308 H   0  0  0  0  0  0
    0.5213   -0.8926    2.2945 H   0  0  0  0  0  0
    1.0318   -1.7546    0.0019 H   0  0  0  0  0  0
   -3.5766    1.1806    0.4569 C   0  0  0  0  0  0
   -3.5256    2.2774    1.0020 O   0  0  0  0  0  0
   -4.4568    0.2117    0.8154 O   0  0  0  0  0  0
   -2.7232    0.6831   -0.6720 C   0  0  1  0  0  0
   -2.9049    1.5729   -1.8659 C   0  0  0  0  0  0
   -4.9868    0.5366    1.5252 H   0  0  0  0  0  0
   -3.0178   -0.3344   -0.9290 H   0  0  0  0  0  0
   -3.9515    1.5635   -2.1701 H   0  0  0  0  0  0
   -2.6104    2.5904   -1.6089 H   0  0  0  0  0  0
   -2.2848    1.2113   -2.6862 H   0  0  0  0  0  0
    2.7233   -0.6830    0.6721 C   0  0  0  0  0  0
    3.5796   -1.1496   -0.4677 C   0  0  0  0  0  0
    3.1833   -2.5441   -0.8526 C   0  0  0  0  0  0
    5.0199   -1.1366   -0.0490 C   0  0  0  0  0  0
    2.8598   -1.3480    1.5249 H   0  0  0  0  0  0
    3.0112    0.3303    0.9518 H   0  0  0  0  0  0
    3.4431   -0.4846   -1.3205 H   0  0  0  0  0  0
    3.3198   -3.2091    0.0002 H   0  0  0  0  0  0
    3.8056   -2.8831   -1.6808 H   0  0  0  0  0  0
    2.1367   -2.5536   -1.1569 H   0  0  0  0  0  0
    5.1564   -1.8015    0.8039 H   0  0  0  0  0  0
    5.3078   -0.1232    0.2307 H   0  0  0  0  0  0
    5.6421   -1.4756   -0.8772 H   0  0  0  0  0  0
  1  2  1  0  0  0
  1  6  1  0  0  0
  1  7  1  0  0  0
  1  8  1  0  0  0
  2  3  1  0  0  0
  2  9  1  0  0  0
  2 10  1  0  0  0
  3  4  1  0  0  0
  3 11  1  0  0  0
  3 20  1  0  0  0
  4  5  1  0  0  0
  4 12  1  0  0  0
  4 13  1  0  0  0
  5  6  1  0  0  0
  5 14  1  0  0  0
  5 15  1  0  0  0
  6 16  1  0  0  0
  6 27  1  0  0  0
 17 18  2  0  0  0
 17 19  1  0  0  0
 17 20  1  0  0  0
 19 22  1  0  0  0
 20 21  1  0  0  0
 20 23  1  0  0  0
 21 24  1  0  0  0
 21 25  1  0  0  0
 21 26  1  0  0  0
 27 28  1  0  0  0
 27 31  1  0  0  0
 27 32  1  0  0  0
 28 29  1  0  0  0
 28 30  1  0  0  0
 28 33  1  0  0  0
 29 34  1  0  0  0
 29 35  1  0  0  0
 29 36  1  0  0  0
 30 37  1  0  0  0
 30 38  1  0  0  0
 30 39  1  0  0  0
M  END
> <s_m_entry_id>
57

> <s_m_entry_name>
moldesc_input.57

> <s_m_Source_Path>
C:\Users\aprus\Schrodinger

> <s_m_Source_File>
moldesc_input.maegz

> <i_m_Source_File_Index>
57

> <s_m_subgroup_title>
moldesc_input

> <s_m_subgroupid>
moldesc_input

> <b_m_subgroup_collapsed>
0

$$$$
cyclohexane,,Custom_9
                    3D
 Schrodinger Suite 2022-3.
 39 39  0  0  1  0            999 V2000
    1.0862    0.1858   -0.9903 C   0  0  0  0  0  0
   -0.3916    0.2201   -1.4117 C   0  0  0  0  0  0
   -1.2829    0.6961   -0.2533 C   0  0  2  0  0  0
   -1.0862   -0.1857    0.9903 C   0  0  0  0  0  0
    0.3916   -0.2200    1.4117 C   0  0  0  0  0  0
    1.2830   -0.6960    0.2534 C   0  0  2  0  0  0
    1.4337    1.2236   -0.7688 H   0  0  0  0  0  0
    1.7144   -0.1956   -1.8319 H   0  0  0  0  0  0
   -0.7109   -0.8013   -1.7308 H   0  0  0  0  0  0
   -0.5213    0.8927   -2.2945 H   0  0  0  0  0  0
   -1.0317    1.7547   -0.0019 H   0  0  0  0  0  0
   -1.7144    0.1956    1.8319 H   0  0  0  0  0  0
   -1.4337   -1.2235    0.7687 H   0  0  0  0  0  0
    0.7109    0.8013    1.7308 H   0  0  0  0  0  0
    0.5213   -0.8926    2.2945 H   0  0  0  0  0  0
    1.0318   -1.7546    0.0019 H   0  0  0  0  0  0
   -3.5766    1.1806    0.4569 C   0  0  0  0  0  0
   -3.5256    2.2774    1.0020 O   0  0  0  0  0  0
   -4.4568    0.2117    0.8154 O   0  0  0  0  0  0
   -2.7232    0.6831   -0.6720 C   0  0  1  0  0  0
   -2.9049    1.5729   -1.8659 C   0  0  0  0  0  0
   -4.9868    0.5366    1.5252 H   0  0  0  0  0  0
   -3.0178   -0.3344   -0.9290 H   0  0  0  0  0  0
   -3.9515    1.5635   -2.1701 H   0  0  0  0  0  0
   -2.6104    2.5904   -1.6089 H   0  0  0  0  0  0
   -2.2848    1.2113   -2.6862 H   0  0  0  0  0  0
    2.7233   -0.6830    0.6721 C   0  0  0  0  0  0
    3.0886    0.7696    1.0232 C   0  0  0  0  0  0
    3.5537   -1.1997   -0.5155 C   0  0  0  0  0  0
    2.8566   -1.6070    1.8950 C   0  0  0  0  0  0
    2.4652    1.1492    1.8336 H   0  0  0  0  0  0
    4.1293    0.8547    1.3385 H   0  0  0  0  0  0
    2.9470    1.4307    0.1674 H   0  0  0  0  0  0
    3.4194   -0.5698   -1.3956 H   0  0  0  0  0  0
    3.2591   -2.2125   -0.7930 H   0  0  0  0  0  0
    4.6187   -1.2175   -0.2805 H   0  0  0  0  0  0
    2.5509   -2.6262    1.6556 H   0  0  0  0  0  0
    3.8852   -1.6461    2.2559 H   0  0  0  0  0  0
    2.2295   -1.2650    2.7192 H   0  0  0  0  0  0
  1  2  1  0  0  0
  1  6  1  0  0  0
  1  7  1  0  0  0
  1  8  1  0  0  0
  2  3  1  0  0  0
  2  9  1  0  0  0
  2 10  1  0  0  0
  3  4  1  0  0  0
  3 11  1  0  0  0
  3 20  1  0  0  0
  4  5  1  0  0  0
  4 12  1  0  0  0
  4 13  1  0  0  0
  5  6  1  0  0  0
  5 14  1  0  0  0
  5 15  1  0  0  0
  6 16  1  0  0  0
  6 27  1  0  0  0
 17 18  2  0  0  0
 17 19  1  0  0  0
 17 20  1  0  0  0
 19 22  1  0  0  0
 20 21  1  0  0  0
 20 23  1  0  0  0
 21 24  1  0  0  0
 21 25  1  0  0  0
 21 26  1  0  0  0
 27 28  1  0  0  0
 27 29  1  0  0  0
 27 30  1  0  0  0
 28 31  1  0  0  0
 28 32  1  0  0  0
 28 33  1  0  0  0
 29 34  1  0  0  0
 29 35  1  0  0  0
 29 36  1  0  0  0
 30 37  1  0  0  0
 30 38  1  0  0  0
 30 39  1  0  0  0
M  END
> <s_m_entry_id>
58

> <s_m_entry_name>
moldesc_input.58

> <s_m_Source_Path>
C:\Users\aprus\Schrodinger

> <s_m_Source_File>
moldesc_input.maegz

> <i_m_Source_File_Index>
58

> <s_m_subgroup_title>
moldesc_input

> <s_m_subgroupid>
moldesc_input

> <b_m_subgroup_collapsed>
0

$$$$
cyclohexane,,Custom_10
                    3D
 Schrodinger Suite 2022-3.
 42 42  0  0  1  0            999 V2000
    1.0862    0.1858   -0.9903 C   0  0  0  0  0  0
   -0.3916    0.2201   -1.4117 C   0  0  0  0  0  0
   -1.2829    0.6961   -0.2533 C   0  0  2  0  0  0
   -1.0862   -0.1857    0.9903 C   0  0  0  0  0  0
    0.3916   -0.2200    1.4117 C   0  0  0  0  0  0
    1.2830   -0.6960    0.2534 C   0  0  2  0  0  0
    1.4337    1.2236   -0.7688 H   0  0  0  0  0  0
    1.7144   -0.1956   -1.8319 H   0  0  0  0  0  0
   -0.7109   -0.8013   -1.7308 H   0  0  0  0  0  0
   -0.5213    0.8927   -2.2945 H   0  0  0  0  0  0
   -1.0317    1.7547   -0.0019 H   0  0  0  0  0  0
   -1.7144    0.1956    1.8319 H   0  0  0  0  0  0
   -1.4337   -1.2235    0.7687 H   0  0  0  0  0  0
    0.7109    0.8013    1.7308 H   0  0  0  0  0  0
    0.5213   -0.8926    2.2945 H   0  0  0  0  0  0
    1.0318   -1.7546    0.0019 H   0  0  0  0  0  0
   -3.5766    1.1806    0.4569 C   0  0  0  0  0  0
   -3.9115    2.3378    0.6836 O   0  0  0  0  0  0
   -3.9491    0.1323    1.2343 O   0  0  0  0  0  0
   -2.7232    0.6831   -0.6720 C   0  0  1  0  0  0
   -2.9049    1.5729   -1.8659 C   0  0  0  0  0  0
   -4.4845    0.4580    1.9396 H   0  0  0  0  0  0
   -3.0178   -0.3344   -0.9290 H   0  0  0  0  0  0
   -3.9515    1.5635   -2.1701 H   0  0  0  0  0  0
   -2.6104    2.5904   -1.6089 H   0  0  0  0  0  0
   -2.2848    1.2113   -2.6862 H   0  0  0  0  0  0
    2.7233   -0.6830    0.6721 C   0  0  0  0  0  0
    2.9111   -1.5981    1.8457 C   0  0  0  0  0  0
    4.3514   -1.5851    2.2645 C   0  0  0  0  0  0
    4.5392   -2.5002    3.4381 C   0  0  0  0  0  0
    5.9795   -2.4872    3.8568 C   0  0  0  0  0  0
    3.0112    0.3303    0.9518 H   0  0  0  0  0  0
    3.3455   -1.0220   -0.1561 H   0  0  0  0  0  0
    2.6231   -2.6115    1.5660 H   0  0  0  0  0  0
    2.2889   -1.2591    2.6740 H   0  0  0  0  0  0
    4.6393   -0.5717    2.5441 H   0  0  0  0  0  0
    4.9736   -1.9241    1.4362 H   0  0  0  0  0  0
    4.2513   -3.5136    3.1584 H   0  0  0  0  0  0
    3.9170   -2.1612    4.2663 H   0  0  0  0  0  0
    6.1160   -3.1522    4.7096 H   0  0  0  0  0  0
    6.6017   -2.8262    3.0285 H   0  0  0  0  0  0
    6.2674   -1.4738    4.1365 H   0  0  0  0  0  0
  1  2  1  0  0  0
  1  6  1  0  0  0
  1  7  1  0  0  0
  1  8  1  0  0  0
  2  3  1  0  0  0
  2  9  1  0  0  0
  2 10  1  0  0  0
  3  4  1  0  0  0
  3 11  1  0  0  0
  3 20  1  0  0  0
  4  5  1  0  0  0
  4 12  1  0  0  0
  4 13  1  0  0  0
  5  6  1  0  0  0
  5 14  1  0  0  0
  5 15  1  0  0  0
  6 16  1  0  0  0
  6 27  1  0  0  0
 17 18  2  0  0  0
 17 19  1  0  0  0
 17 20  1  0  0  0
 19 22  1  0  0  0
 20 21  1  0  0  0
 20 23  1  0  0  0
 21 24  1  0  0  0
 21 25  1  0  0  0
 21 26  1  0  0  0
 27 28  1  0  0  0
 27 32  1  0  0  0
 27 33  1  0  0  0
 28 29  1  0  0  0
 28 34  1  0  0  0
 28 35  1  0  0  0
 29 30  1  0  0  0
 29 36  1  0  0  0
 29 37  1  0  0  0
 30 31  1  0  0  0
 30 38  1  0  0  0
 30 39  1  0  0  0
 31 40  1  0  0  0
 31 41  1  0  0  0
 31 42  1  0  0  0
M  END
> <s_m_entry_id>
59

> <s_m_entry_name>
moldesc_input.59

> <s_m_Source_Path>
C:\Users\aprus\Schrodinger

> <s_m_Source_File>
moldesc_input.maegz

> <i_m_Source_File_Index>
59

> <s_m_subgroup_title>
moldesc_input

> <s_m_subgroupid>
moldesc_input

> <b_m_subgroup_collapsed>
0

$$$$
cyclohexane,,Custom_11
                    3D
 Schrodinger Suite 2022-3.
 42 42  0  0  1  0            999 V2000
    1.0862    0.1858   -0.9903 C   0  0  0  0  0  0
   -0.3916    0.2201   -1.4117 C   0  0  0  0  0  0
   -1.2829    0.6961   -0.2533 C   0  0  2  0  0  0
   -1.0862   -0.1857    0.9903 C   0  0  0  0  0  0
    0.3916   -0.2200    1.4117 C   0  0  0  0  0  0
    1.2830   -0.6960    0.2534 C   0  0  2  0  0  0
    1.4337    1.2236   -0.7688 H   0  0  0  0  0  0
    1.7144   -0.1956   -1.8319 H   0  0  0  0  0  0
   -0.7109   -0.8013   -1.7308 H   0  0  0  0  0  0
   -0.5213    0.8927   -2.2945 H   0  0  0  0  0  0
   -1.0317    1.7547   -0.0019 H   0  0  0  0  0  0
   -1.7144    0.1956    1.8319 H   0  0  0  0  0  0
   -1.4337   -1.2235    0.7687 H   0  0  0  0  0  0
    0.7109    0.8013    1.7308 H   0  0  0  0  0  0
    0.5213   -0.8926    2.2945 H   0  0  0  0  0  0
    1.0318   -1.7546    0.0019 H   0  0  0  0  0  0
   -3.5766    1.1806    0.4569 C   0  0  0  0  0  0
   -3.9115    2.3378    0.6836 O   0  0  0  0  0  0
   -3.9491    0.1323    1.2343 O   0  0  0  0  0  0
   -2.7232    0.6831   -0.6720 C   0  0  1  0  0  0
   -2.9049    1.5729   -1.8659 C   0  0  0  0  0  0
   -4.4845    0.4580    1.9396 H   0  0  0  0  0  0
   -3.0178   -0.3344   -0.9290 H   0  0  0  0  0  0
   -3.9515    1.5635   -2.1701 H   0  0  0  0  0  0
   -2.6104    2.5904   -1.6089 H   0  0  0  0  0  0
   -2.2848    1.2113   -2.6862 H   0  0  0  0  0  0
    2.7233   -0.6830    0.6721 C   0  0  2  0  0  0
    3.5767   -1.1804   -0.4567 C   0  0  0  0  0  0
    5.0170   -1.1675   -0.0380 C   0  0  0  0  0  0
    5.8704   -1.6649   -1.1669 C   0  0  0  0  0  0
    2.9050   -1.5729    1.8659 C   0  0  0  0  0  0
    3.0178    0.3345    0.9292 H   0  0  0  0  0  0
    3.4447   -0.5338   -1.3242 H   0  0  0  0  0  0
    3.2822   -2.1979   -0.7138 H   0  0  0  0  0  0
    5.1490   -1.8141    0.8295 H   0  0  0  0  0  0
    5.3115   -0.1500    0.2190 H   0  0  0  0  0  0
    6.9170   -1.6554   -0.8626 H   0  0  0  0  0  0
    5.5759   -2.6824   -1.4240 H   0  0  0  0  0  0
    5.7383   -1.0182   -2.0344 H   0  0  0  0  0  0
    2.6105   -2.5904    1.6089 H   0  0  0  0  0  0
    3.9516   -1.5634    2.1702 H   0  0  0  0  0  0
    2.2849   -1.2114    2.6862 H   0  0  0  0  0  0
  1  2  1  0  0  0
  1  6  1  0  0  0
  1  7  1  0  0  0
  1  8  1  0  0  0
  2  3  1  0  0  0
  2  9  1  0  0  0
  2 10  1  0  0  0
  3  4  1  0  0  0
  3 11  1  0  0  0
  3 20  1  0  0  0
  4  5  1  0  0  0
  4 12  1  0  0  0
  4 13  1  0  0  0
  5  6  1  0  0  0
  5 14  1  0  0  0
  5 15  1  0  0  0
  6 16  1  0  0  0
  6 27  1  0  0  0
 17 18  2  0  0  0
 17 19  1  0  0  0
 17 20  1  0  0  0
 19 22  1  0  0  0
 20 21  1  0  0  0
 20 23  1  0  0  0
 21 24  1  0  0  0
 21 25  1  0  0  0
 21 26  1  0  0  0
 27 28  1  0  0  0
 27 31  1  0  0  0
 27 32  1  0  0  0
 28 29  1  0  0  0
 28 33  1  0  0  0
 28 34  1  0  0  0
 29 30  1  0  0  0
 29 35  1  0  0  0
 29 36  1  0  0  0
 30 37  1  0  0  0
 30 38  1  0  0  0
 30 39  1  0  0  0
 31 40  1  0  0  0
 31 41  1  0  0  0
 31 42  1  0  0  0
M  END
> <s_m_entry_id>
60

> <s_m_entry_name>
moldesc_input.60

> <s_m_Source_Path>
C:\Users\aprus\Schrodinger

> <s_m_Source_File>
moldesc_input.maegz

> <i_m_Source_File_Index>
60

> <s_m_subgroup_title>
moldesc_input

> <s_m_subgroupid>
moldesc_input

> <b_m_subgroup_collapsed>
0

$$$$
cyclohexane,,Custom_12
                    3D
 Schrodinger Suite 2022-3.
 42 42  0  0  1  0            999 V2000
    1.0862    0.1858   -0.9903 C   0  0  0  0  0  0
   -0.3916    0.2201   -1.4117 C   0  0  0  0  0  0
   -1.2829    0.6961   -0.2533 C   0  0  2  0  0  0
   -1.0862   -0.1857    0.9903 C   0  0  0  0  0  0
    0.3916   -0.2200    1.4117 C   0  0  0  0  0  0
    1.2830   -0.6960    0.2534 C   0  0  2  0  0  0
    1.4337    1.2236   -0.7688 H   0  0  0  0  0  0
    1.7144   -0.1956   -1.8319 H   0  0  0  0  0  0
   -0.7109   -0.8013   -1.7308 H   0  0  0  0  0  0
   -0.5213    0.8927   -2.2945 H   0  0  0  0  0  0
   -1.0317    1.7547   -0.0019 H   0  0  0  0  0  0
   -1.7144    0.1956    1.8319 H   0  0  0  0  0  0
   -1.4337   -1.2235    0.7687 H   0  0  0  0  0  0
    0.7109    0.8013    1.7308 H   0  0  0  0  0  0
    0.5213   -0.8926    2.2945 H   0  0  0  0  0  0
    1.0318   -1.7546    0.0019 H   0  0  0  0  0  0
   -3.5766    1.1806    0.4569 C   0  0  0  0  0  0
   -3.5256    2.2774    1.0020 O   0  0  0  0  0  0
   -4.4568    0.2117    0.8154 O   0  0  0  0  0  0
   -2.7232    0.6831   -0.6720 C   0  0  1  0  0  0
   -2.9049    1.5729   -1.8659 C   0  0  0  0  0  0
   -4.9868    0.5366    1.5252 H   0  0  0  0  0  0
   -3.0178   -0.3344   -0.9290 H   0  0  0  0  0  0
   -3.9515    1.5635   -2.1701 H   0  0  0  0  0  0
   -2.6104    2.5904   -1.6089 H   0  0  0  0  0  0
   -2.2848    1.2113   -2.6862 H   0  0  0  0  0  0
    2.7233   -0.6830    0.6721 C   0  0  0  0  0  0
    3.5796   -1.1496   -0.4677 C   0  0  2  0  0  0
    3.1833   -2.5441   -0.8526 C   0  0  0  0  0  0
    4.0396   -3.0106   -1.9924 C   0  0  0  0  0  0
    5.0199   -1.1366   -0.0490 C   0  0  0  0  0  0
    2.8598   -1.3480    1.5249 H   0  0  0  0  0  0
    3.0112    0.3303    0.9518 H   0  0  0  0  0  0
    3.4431   -0.4846   -1.3205 H   0  0  0  0  0  0
    2.1367   -2.5536   -1.1569 H   0  0  0  0  0  0
    3.3198   -3.2091    0.0002 H   0  0  0  0  0  0
    3.7517   -4.0240   -2.2721 H   0  0  0  0  0  0
    3.9032   -2.3457   -2.8452 H   0  0  0  0  0  0
    5.0862   -3.0012   -1.6881 H   0  0  0  0  0  0
    5.1564   -1.8015    0.8039 H   0  0  0  0  0  0
    5.6421   -1.4756   -0.8772 H   0  0  0  0  0  0
    5.3078   -0.1232    0.2307 H   0  0  0  0  0  0
  1  2  1  0  0  0
  1  6  1  0  0  0
  1  7  1  0  0  0
  1  8  1  0  0  0
  2  3  1  0  0  0
  2  9  1  0  0  0
  2 10  1  0  0  0
  3  4  1  0  0  0
  3 11  1  0  0  0
  3 20  1  0  0  0
  4  5  1  0  0  0
  4 12  1  0  0  0
  4 13  1  0  0  0
  5  6  1  0  0  0
  5 14  1  0  0  0
  5 15  1  0  0  0
  6 16  1  0  0  0
  6 27  1  0  0  0
 17 18  2  0  0  0
 17 19  1  0  0  0
 17 20  1  0  0  0
 19 22  1  0  0  0
 20 21  1  0  0  0
 20 23  1  0  0  0
 21 24  1  0  0  0
 21 25  1  0  0  0
 21 26  1  0  0  0
 27 28  1  0  0  0
 27 32  1  0  0  0
 27 33  1  0  0  0
 28 29  1  0  0  0
 28 31  1  0  0  0
 28 34  1  0  0  0
 29 30  1  0  0  0
 29 35  1  0  0  0
 29 36  1  0  0  0
 30 37  1  0  0  0
 30 38  1  0  0  0
 30 39  1  0  0  0
 31 40  1  0  0  0
 31 41  1  0  0  0
 31 42  1  0  0  0
M  END
> <s_m_entry_id>
61

> <s_m_entry_name>
moldesc_input.61

> <s_m_Source_Path>
C:\Users\aprus\Schrodinger

> <s_m_Source_File>
moldesc_input.maegz

> <i_m_Source_File_Index>
61

> <s_m_subgroup_title>
moldesc_input

> <s_m_subgroupid>
moldesc_input

> <b_m_subgroup_collapsed>
0

$$$$
cyclohexane,,Custom_13
                    3D
 Schrodinger Suite 2022-3.
 42 42  0  0  1  0            999 V2000
    1.0862    0.1858   -0.9903 C   0  0  0  0  0  0
   -0.3916    0.2201   -1.4117 C   0  0  0  0  0  0
   -1.2829    0.6961   -0.2533 C   0  0  2  0  0  0
   -1.0862   -0.1857    0.9903 C   0  0  0  0  0  0
    0.3916   -0.2200    1.4117 C   0  0  0  0  0  0
    1.2830   -0.6960    0.2534 C   0  0  2  0  0  0
    1.4337    1.2236   -0.7688 H   0  0  0  0  0  0
    1.7144   -0.1956   -1.8319 H   0  0  0  0  0  0
   -0.7109   -0.8013   -1.7308 H   0  0  0  0  0  0
   -0.5213    0.8927   -2.2945 H   0  0  0  0  0  0
   -1.0317    1.7547   -0.0019 H   0  0  0  0  0  0
   -1.7144    0.1956    1.8319 H   0  0  0  0  0  0
   -1.4337   -1.2235    0.7687 H   0  0  0  0  0  0
    0.7109    0.8013    1.7308 H   0  0  0  0  0  0
    0.5213   -0.8926    2.2945 H   0  0  0  0  0  0
    1.0318   -1.7546    0.0019 H   0  0  0  0  0  0
   -3.5766    1.1806    0.4569 C   0  0  0  0  0  0
   -3.2669    1.9894    1.3245 O   0  0  0  0  0  0
   -4.7972    0.5907    0.3911 O   0  0  0  0  0  0
   -2.7232    0.6831   -0.6720 C   0  0  1  0  0  0
   -2.9049    1.5729   -1.8659 C   0  0  0  0  0  0
   -5.3236    0.9116    1.1054 H   0  0  0  0  0  0
   -3.0178   -0.3344   -0.9290 H   0  0  0  0  0  0
   -3.9515    1.5635   -2.1701 H   0  0  0  0  0  0
   -2.6104    2.5904   -1.6089 H   0  0  0  0  0  0
   -2.2848    1.2113   -2.6862 H   0  0  0  0  0  0
    2.7233   -0.6830    0.6721 C   0  0  0  0  0  0
    3.5796   -1.1496   -0.4677 C   0  0  0  0  0  0
    5.0199   -1.1366   -0.0490 C   0  0  0  0  0  0
    5.8762   -1.6031   -1.1888 C   0  0  0  0  0  0
    5.2077   -2.0516    1.1247 C   0  0  0  0  0  0
    2.8598   -1.3480    1.5249 H   0  0  0  0  0  0
    3.0112    0.3303    0.9518 H   0  0  0  0  0  0
    3.4431   -0.4846   -1.3205 H   0  0  0  0  0  0
    3.2916   -2.1629   -0.7474 H   0  0  0  0  0  0
    5.3078   -0.1232    0.2307 H   0  0  0  0  0  0
    5.5882   -2.6165   -1.4685 H   0  0  0  0  0  0
    5.7397   -0.9381   -2.0416 H   0  0  0  0  0  0
    6.9228   -1.5936   -0.8845 H   0  0  0  0  0  0
    4.9197   -3.0650    0.8450 H   0  0  0  0  0  0
    4.5855   -1.7126    1.9529 H   0  0  0  0  0  0
    6.2543   -2.0422    1.4289 H   0  0  0  0  0  0
  1  2  1  0  0  0
  1  6  1  0  0  0
  1  7  1  0  0  0
  1  8  1  0  0  0
  2  3  1  0  0  0
  2  9  1  0  0  0
  2 10  1  0  0  0
  3  4  1  0  0  0
  3 11  1  0  0  0
  3 20  1  0  0  0
  4  5  1  0  0  0
  4 12  1  0  0  0
  4 13  1  0  0  0
  5  6  1  0  0  0
  5 14  1  0  0  0
  5 15  1  0  0  0
  6 16  1  0  0  0
  6 27  1  0  0  0
 17 18  2  0  0  0
 17 19  1  0  0  0
 17 20  1  0  0  0
 19 22  1  0  0  0
 20 21  1  0  0  0
 20 23  1  0  0  0
 21 24  1  0  0  0
 21 25  1  0  0  0
 21 26  1  0  0  0
 27 28  1  0  0  0
 27 32  1  0  0  0
 27 33  1  0  0  0
 28 29  1  0  0  0
 28 34  1  0  0  0
 28 35  1  0  0  0
 29 30  1  0  0  0
 29 31  1  0  0  0
 29 36  1  0  0  0
 30 37  1  0  0  0
 30 38  1  0  0  0
 30 39  1  0  0  0
 31 40  1  0  0  0
 31 41  1  0  0  0
 31 42  1  0  0  0
M  END
> <s_m_entry_id>
62

> <s_m_entry_name>
moldesc_input.62

> <s_m_Source_Path>
C:\Users\aprus\Schrodinger

> <s_m_Source_File>
moldesc_input.maegz

> <i_m_Source_File_Index>
62

> <s_m_subgroup_title>
moldesc_input

> <s_m_subgroupid>
moldesc_input

> <b_m_subgroup_collapsed>
0

$$$$
cyclohexane,,Custom_14
                    3D
 Schrodinger Suite 2022-3.
 42 42  0  0  1  0            999 V2000
    1.0862    0.1858   -0.9903 C   0  0  0  0  0  0
   -0.3916    0.2201   -1.4117 C   0  0  0  0  0  0
   -1.2829    0.6961   -0.2533 C   0  0  2  0  0  0
   -1.0862   -0.1857    0.9903 C   0  0  0  0  0  0
    0.3916   -0.2200    1.4117 C   0  0  0  0  0  0
    1.2830   -0.6960    0.2534 C   0  0  2  0  0  0
    1.4337    1.2236   -0.7688 H   0  0  0  0  0  0
    1.7144   -0.1956   -1.8319 H   0  0  0  0  0  0
   -0.7109   -0.8013   -1.7308 H   0  0  0  0  0  0
   -0.5213    0.8927   -2.2945 H   0  0  0  0  0  0
   -1.0317    1.7547   -0.0019 H   0  0  0  0  0  0
   -1.7144    0.1956    1.8319 H   0  0  0  0  0  0
   -1.4337   -1.2235    0.7687 H   0  0  0  0  0  0
    0.7109    0.8013    1.7308 H   0  0  0  0  0  0
    0.5213   -0.8926    2.2945 H   0  0  0  0  0  0
    1.0318   -1.7546    0.0019 H   0  0  0  0  0  0
   -3.5766    1.1806    0.4569 C   0  0  0  0  0  0
   -3.5256    2.2774    1.0020 O   0  0  0  0  0  0
   -4.4568    0.2117    0.8154 O   0  0  0  0  0  0
   -2.7232    0.6831   -0.6720 C   0  0  1  0  0  0
   -2.9049    1.5729   -1.8659 C   0  0  0  0  0  0
   -4.9868    0.5366    1.5252 H   0  0  0  0  0  0
   -3.0178   -0.3344   -0.9290 H   0  0  0  0  0  0
   -3.9515    1.5635   -2.1701 H   0  0  0  0  0  0
   -2.6104    2.5904   -1.6089 H   0  0  0  0  0  0
   -2.2848    1.2113   -2.6862 H   0  0  0  0  0  0
    2.7233   -0.6830    0.6721 C   0  0  2  0  0  0
    2.9050   -1.5729    1.8659 C   0  0  0  0  0  0
    4.3453   -1.5599    2.2847 C   0  0  0  0  0  0
    2.4997   -2.9731    1.5122 C   0  0  0  0  0  0
    3.1285    0.7172    1.0259 C   0  0  0  0  0  0
    3.3434   -1.0445   -0.1482 H   0  0  0  0  0  0
    2.2849   -1.2114    2.6862 H   0  0  0  0  0  0
    4.9654   -1.9213    1.4643 H   0  0  0  0  0  0
    4.4773   -2.2065    3.1522 H   0  0  0  0  0  0
    4.6398   -0.5424    2.5417 H   0  0  0  0  0  0
    3.1199   -3.3345    0.6919 H   0  0  0  0  0  0
    2.6318   -3.6197    2.3797 H   0  0  0  0  0  0
    1.4531   -2.9825    1.2079 H   0  0  0  0  0  0
    2.5084    1.0786    1.8462 H   0  0  0  0  0  0
    4.1752    0.7266    1.3302 H   0  0  0  0  0  0
    2.9965    1.3638    0.1584 H   0  0  0  0  0  0
  1  2  1  0  0  0
  1  6  1  0  0  0
  1  7  1  0  0  0
  1  8  1  0  0  0
  2  3  1  0  0  0
  2  9  1  0  0  0
  2 10  1  0  0  0
  3  4  1  0  0  0
  3 11  1  0  0  0
  3 20  1  0  0  0
  4  5  1  0  0  0
  4 12  1  0  0  0
  4 13  1  0  0  0
  5  6  1  0  0  0
  5 14  1  0  0  0
  5 15  1  0  0  0
  6 16  1  0  0  0
  6 27  1  0  0  0
 17 18  2  0  0  0
 17 19  1  0  0  0
 17 20  1  0  0  0
 19 22  1  0  0  0
 20 21  1  0  0  0
 20 23  1  0  0  0
 21 24  1  0  0  0
 21 25  1  0  0  0
 21 26  1  0  0  0
 27 28  1  0  0  0
 27 31  1  0  0  0
 27 32  1  0  0  0
 28 29  1  0  0  0
 28 30  1  0  0  0
 28 33  1  0  0  0
 29 34  1  0  0  0
 29 35  1  0  0  0
 29 36  1  0  0  0
 30 37  1  0  0  0
 30 38  1  0  0  0
 30 39  1  0  0  0
 31 40  1  0  0  0
 31 41  1  0  0  0
 31 42  1  0  0  0
M  END
> <s_m_entry_id>
63

> <s_m_entry_name>
moldesc_input.63

> <s_m_Source_Path>
C:\Users\aprus\Schrodinger

> <s_m_Source_File>
moldesc_input.maegz

> <i_m_Source_File_Index>
63

> <s_m_subgroup_title>
moldesc_input

> <s_m_subgroupid>
moldesc_input

> <b_m_subgroup_collapsed>
0

$$$$
cyclohexane,,Custom_15
                    3D
 Schrodinger Suite 2022-3.
 42 42  0  0  1  0            999 V2000
    1.0862    0.1858   -0.9903 C   0  0  0  0  0  0
   -0.3916    0.2201   -1.4117 C   0  0  0  0  0  0
   -1.2829    0.6961   -0.2533 C   0  0  2  0  0  0
   -1.0862   -0.1857    0.9903 C   0  0  0  0  0  0
    0.3916   -0.2200    1.4117 C   0  0  0  0  0  0
    1.2830   -0.6960    0.2534 C   0  0  2  0  0  0
    1.4337    1.2236   -0.7688 H   0  0  0  0  0  0
    1.7144   -0.1956   -1.8319 H   0  0  0  0  0  0
   -0.7109   -0.8013   -1.7308 H   0  0  0  0  0  0
   -0.5213    0.8927   -2.2945 H   0  0  0  0  0  0
   -1.0317    1.7547   -0.0019 H   0  0  0  0  0  0
   -1.7144    0.1956    1.8319 H   0  0  0  0  0  0
   -1.4337   -1.2235    0.7687 H   0  0  0  0  0  0
    0.7109    0.8013    1.7308 H   0  0  0  0  0  0
    0.5213   -0.8926    2.2945 H   0  0  0  0  0  0
    1.0318   -1.7546    0.0019 H   0  0  0  0  0  0
   -3.5766    1.1806    0.4569 C   0  0  0  0  0  0
   -3.5256    2.2774    1.0020 O   0  0  0  0  0  0
   -4.4568    0.2117    0.8154 O   0  0  0  0  0  0
   -2.7232    0.6831   -0.6720 C   0  0  1  0  0  0
   -2.9049    1.5729   -1.8659 C   0  0  0  0  0  0
   -4.9868    0.5366    1.5252 H   0  0  0  0  0  0
   -3.0178   -0.3344   -0.9290 H   0  0  0  0  0  0
   -3.9515    1.5635   -2.1701 H   0  0  0  0  0  0
   -2.6104    2.5904   -1.6089 H   0  0  0  0  0  0
   -2.2848    1.2113   -2.6862 H   0  0  0  0  0  0
    2.7233   -0.6830    0.6721 C   0  0  0  0  0  0
    3.5796   -1.1496   -0.4677 C   0  0  0  0  0  0
    4.8184   -1.8335    0.1359 C   0  0  0  0  0  0
    3.9678    0.0909   -1.2908 C   0  0  0  0  0  0
    2.7425   -2.1364   -1.2997 C   0  0  0  0  0  0
    3.0112    0.3303    0.9518 H   0  0  0  0  0  0
    2.8598   -1.3480    1.5249 H   0  0  0  0  0  0
    4.5368   -2.6838    0.7581 H   0  0  0  0  0  0
    5.4905   -2.2002   -0.6411 H   0  0  0  0  0  0
    5.3838   -1.1443    0.7643 H   0  0  0  0  0  0
    3.0848    0.6011   -1.6773 H   0  0  0  0  0  0
    4.5197    0.8105   -0.6850 H   0  0  0  0  0  0
    4.5955   -0.1753   -2.1423 H   0  0  0  0  0  0
    1.8401   -1.6614   -1.6864 H   0  0  0  0  0  0
    3.3062   -2.5189   -2.1517 H   0  0  0  0  0  0
    2.4281   -2.9915   -0.7002 H   0  0  0  0  0  0
  1  2  1  0  0  0
  1  6  1  0  0  0
  1  7  1  0  0  0
  1  8  1  0  0  0
  2  3  1  0  0  0
  2  9  1  0  0  0
  2 10  1  0  0  0
  3  4  1  0  0  0
  3 11  1  0  0  0
  3 20  1  0  0  0
  4  5  1  0  0  0
  4 12  1  0  0  0
  4 13  1  0  0  0
  5  6  1  0  0  0
  5 14  1  0  0  0
  5 15  1  0  0  0
  6 16  1  0  0  0
  6 27  1  0  0  0
 17 18  2  0  0  0
 17 19  1  0  0  0
 17 20  1  0  0  0
 19 22  1  0  0  0
 20 21  1  0  0  0
 20 23  1  0  0  0
 21 24  1  0  0  0
 21 25  1  0  0  0
 21 26  1  0  0  0
 27 28  1  0  0  0
 27 32  1  0  0  0
 27 33  1  0  0  0
 28 29  1  0  0  0
 28 30  1  0  0  0
 28 31  1  0  0  0
 29 34  1  0  0  0
 29 35  1  0  0  0
 29 36  1  0  0  0
 30 37  1  0  0  0
 30 38  1  0  0  0
 30 39  1  0  0  0
 31 40  1  0  0  0
 31 41  1  0  0  0
 31 42  1  0  0  0
M  END
> <s_m_entry_id>
64

> <s_m_entry_name>
moldesc_input.64

> <s_m_Source_Path>
C:\Users\aprus\Schrodinger

> <s_m_Source_File>
moldesc_input.maegz

> <i_m_Source_File_Index>
64

> <s_m_subgroup_title>
moldesc_input

> <s_m_subgroupid>
moldesc_input

> <b_m_subgroup_collapsed>
0

$$$$
cyclohexane,,Custom_16
                    3D
 Schrodinger Suite 2022-3.
 42 42  0  0  1  0            999 V2000
    1.0862    0.1858   -0.9903 C   0  0  0  0  0  0
   -0.3916    0.2201   -1.4117 C   0  0  0  0  0  0
   -1.2829    0.6961   -0.2533 C   0  0  2  0  0  0
   -1.0862   -0.1857    0.9903 C   0  0  0  0  0  0
    0.3916   -0.2200    1.4117 C   0  0  0  0  0  0
    1.2830   -0.6960    0.2534 C   0  0  2  0  0  0
    1.4337    1.2236   -0.7688 H   0  0  0  0  0  0
    1.7144   -0.1956   -1.8319 H   0  0  0  0  0  0
   -0.7109   -0.8013   -1.7308 H   0  0  0  0  0  0
   -0.5213    0.8927   -2.2945 H   0  0  0  0  0  0
   -1.0317    1.7547   -0.0019 H   0  0  0  0  0  0
   -1.7144    0.1956    1.8319 H   0  0  0  0  0  0
   -1.4337   -1.2235    0.7687 H   0  0  0  0  0  0
    0.7109    0.8013    1.7308 H   0  0  0  0  0  0
    0.5213   -0.8926    2.2945 H   0  0  0  0  0  0
    1.0318   -1.7546    0.0019 H   0  0  0  0  0  0
   -3.5766    1.1806    0.4569 C   0  0  0  0  0  0
   -3.5256    2.2774    1.0020 O   0  0  0  0  0  0
   -4.4568    0.2117    0.8154 O   0  0  0  0  0  0
   -2.7232    0.6831   -0.6720 C   0  0  1  0  0  0
   -2.9049    1.5729   -1.8659 C   0  0  0  0  0  0
   -4.9868    0.5366    1.5252 H   0  0  0  0  0  0
   -3.0178   -0.3344   -0.9290 H   0  0  0  0  0  0
   -3.9515    1.5635   -2.1701 H   0  0  0  0  0  0
   -2.6104    2.5904   -1.6089 H   0  0  0  0  0  0
   -2.2848    1.2113   -2.6862 H   0  0  0  0  0  0
    2.7233   -0.6830    0.6721 C   0  0  0  0  0  0
    2.9050   -1.5729    1.8659 C   0  0  0  0  0  0
    4.3453   -1.5599    2.2847 C   0  0  0  0  0  0
    3.5767   -1.1804   -0.4567 C   0  0  0  0  0  0
    3.1285    0.7172    1.0259 C   0  0  0  0  0  0
    2.2849   -1.2114    2.6862 H   0  0  0  0  0  0
    2.6105   -2.5904    1.6089 H   0  0  0  0  0  0
    4.4773   -2.2065    3.1522 H   0  0  0  0  0  0
    4.9654   -1.9213    1.4643 H   0  0  0  0  0  0
    4.6398   -0.5424    2.5417 H   0  0  0  0  0  0
    4.6233   -1.1710   -0.1525 H   0  0  0  0  0  0
    3.2822   -2.1979   -0.7138 H   0  0  0  0  0  0
    3.4447   -0.5338   -1.3242 H   0  0  0  0  0  0
    4.1752    0.7266    1.3302 H   0  0  0  0  0  0
    2.5084    1.0786    1.8462 H   0  0  0  0  0  0
    2.9965    1.3638    0.1584 H   0  0  0  0  0  0
  1  2  1  0  0  0
  1  6  1  0  0  0
  1  7  1  0  0  0
  1  8  1  0  0  0
  2  3  1  0  0  0
  2  9  1  0  0  0
  2 10  1  0  0  0
  3  4  1  0  0  0
  3 11  1  0  0  0
  3 20  1  0  0  0
  4  5  1  0  0  0
  4 12  1  0  0  0
  4 13  1  0  0  0
  5  6  1  0  0  0
  5 14  1  0  0  0
  5 15  1  0  0  0
  6 16  1  0  0  0
  6 27  1  0  0  0
 17 18  2  0  0  0
 17 19  1  0  0  0
 17 20  1  0  0  0
 19 22  1  0  0  0
 20 21  1  0  0  0
 20 23  1  0  0  0
 21 24  1  0  0  0
 21 25  1  0  0  0
 21 26  1  0  0  0
 27 28  1  0  0  0
 27 30  1  0  0  0
 27 31  1  0  0  0
 28 29  1  0  0  0
 28 32  1  0  0  0
 28 33  1  0  0  0
 29 34  1  0  0  0
 29 35  1  0  0  0
 29 36  1  0  0  0
 30 37  1  0  0  0
 30 38  1  0  0  0
 30 39  1  0  0  0
 31 40  1  0  0  0
 31 41  1  0  0  0
 31 42  1  0  0  0
M  END
> <s_m_entry_id>
65

> <s_m_entry_name>
moldesc_input.65

> <s_m_Source_Path>
C:\Users\aprus\Schrodinger

> <s_m_Source_File>
moldesc_input.maegz

> <i_m_Source_File_Index>
65

> <s_m_subgroup_title>
moldesc_input

> <s_m_subgroupid>
moldesc_input

> <b_m_subgroup_collapsed>
0

$$$$
cyclohexane,,Custom_17
                    3D
 Schrodinger Suite 2022-3.
 45 45  0  0  1  0            999 V2000
    1.0862    0.1858   -0.9903 C   0  0  0  0  0  0
   -0.3916    0.2201   -1.4117 C   0  0  0  0  0  0
   -1.2829    0.6961   -0.2533 C   0  0  2  0  0  0
   -1.0862   -0.1857    0.9903 C   0  0  0  0  0  0
    0.3916   -0.2200    1.4117 C   0  0  0  0  0  0
    1.2830   -0.6960    0.2534 C   0  0  2  0  0  0
    1.4337    1.2236   -0.7688 H   0  0  0  0  0  0
    1.7144   -0.1956   -1.8319 H   0  0  0  0  0  0
   -0.7109   -0.8013   -1.7308 H   0  0  0  0  0  0
   -0.5213    0.8927   -2.2945 H   0  0  0  0  0  0
   -1.0317    1.7547   -0.0019 H   0  0  0  0  0  0
   -1.7144    0.1956    1.8319 H   0  0  0  0  0  0
   -1.4337   -1.2235    0.7687 H   0  0  0  0  0  0
    0.7109    0.8013    1.7308 H   0  0  0  0  0  0
    0.5213   -0.8926    2.2945 H   0  0  0  0  0  0
    1.0318   -1.7546    0.0019 H   0  0  0  0  0  0
   -3.5766    1.1806    0.4569 C   0  0  0  0  0  0
   -3.2669    1.9894    1.3245 O   0  0  0  0  0  0
   -4.7972    0.5907    0.3911 O   0  0  0  0  0  0
   -2.7232    0.6831   -0.6720 C   0  0  1  0  0  0
   -2.9049    1.5729   -1.8659 C   0  0  0  0  0  0
   -5.3236    0.9116    1.1054 H   0  0  0  0  0  0
   -3.0178   -0.3344   -0.9290 H   0  0  0  0  0  0
   -3.9515    1.5635   -2.1701 H   0  0  0  0  0  0
   -2.6104    2.5904   -1.6089 H   0  0  0  0  0  0
   -2.2848    1.2113   -2.6862 H   0  0  0  0  0  0
    2.7233   -0.6830    0.6721 C   0  0  0  0  0  0
    3.5796   -1.1496   -0.4677 C   0  0  0  0  0  0
    5.0199   -1.1366   -0.0490 C   0  0  0  0  0  0
    5.8762   -1.6031   -1.1888 C   0  0  0  0  0  0
    7.3165   -1.5901   -0.7700 C   0  0  0  0  0  0
    8.1728   -2.0566   -1.9098 C   0  0  0  0  0  0
    2.8598   -1.3480    1.5249 H   0  0  0  0  0  0
    3.0112    0.3303    0.9518 H   0  0  0  0  0  0
    3.4431   -0.4846   -1.3205 H   0  0  0  0  0  0
    3.2916   -2.1629   -0.7474 H   0  0  0  0  0  0
    5.3078   -0.1232    0.2307 H   0  0  0  0  0  0
    5.1564   -1.8015    0.8039 H   0  0  0  0  0  0
    5.5882   -2.6165   -1.4685 H   0  0  0  0  0  0
    5.7397   -0.9381   -2.0416 H   0  0  0  0  0  0
    7.4530   -2.2550    0.0828 H   0  0  0  0  0  0
    7.6044   -0.5767   -0.4904 H   0  0  0  0  0  0
    9.2194   -2.0472   -1.6056 H   0  0  0  0  0  0
    8.0363   -1.3916   -2.7627 H   0  0  0  0  0  0
    7.8848   -3.0700   -2.1895 H   0  0  0  0  0  0
  1  2  1  0  0  0
  1  6  1  0  0  0
  1  7  1  0  0  0
  1  8  1  0  0  0
  2  3  1  0  0  0
  2  9  1  0  0  0
  2 10  1  0  0  0
  3  4  1  0  0  0
  3 11  1  0  0  0
  3 20  1  0  0  0
  4  5  1  0  0  0
  4 12  1  0  0  0
  4 13  1  0  0  0
  5  6  1  0  0  0
  5 14  1  0  0  0
  5 15  1  0  0  0
  6 16  1  0  0  0
  6 27  1  0  0  0
 17 18  2  0  0  0
 17 19  1  0  0  0
 17 20  1  0  0  0
 19 22  1  0  0  0
 20 21  1  0  0  0
 20 23  1  0  0  0
 21 24  1  0  0  0
 21 25  1  0  0  0
 21 26  1  0  0  0
 27 28  1  0  0  0
 27 33  1  0  0  0
 27 34  1  0  0  0
 28 29  1  0  0  0
 28 35  1  0  0  0
 28 36  1  0  0  0
 29 30  1  0  0  0
 29 37  1  0  0  0
 29 38  1  0  0  0
 30 31  1  0  0  0
 30 39  1  0  0  0
 30 40  1  0  0  0
 31 32  1  0  0  0
 31 41  1  0  0  0
 31 42  1  0  0  0
 32 43  1  0  0  0
 32 44  1  0  0  0
 32 45  1  0  0  0
M  END
> <s_m_entry_id>
66

> <s_m_entry_name>
moldesc_input.66

> <s_m_Source_Path>
C:\Users\aprus\Schrodinger

> <s_m_Source_File>
moldesc_input.maegz

> <i_m_Source_File_Index>
66

> <s_m_subgroup_title>
moldesc_input

> <s_m_subgroupid>
moldesc_input

> <b_m_subgroup_collapsed>
0

$$$$
cyclohexane,,Custom_18
                    3D
 Schrodinger Suite 2022-3.
 45 45  0  0  1  0            999 V2000
    1.0862    0.1858   -0.9903 C   0  0  0  0  0  0
   -0.3916    0.2201   -1.4117 C   0  0  0  0  0  0
   -1.2829    0.6961   -0.2533 C   0  0  2  0  0  0
   -1.0862   -0.1857    0.9903 C   0  0  0  0  0  0
    0.3916   -0.2200    1.4117 C   0  0  0  0  0  0
    1.2830   -0.6960    0.2534 C   0  0  2  0  0  0
    1.4337    1.2236   -0.7688 H   0  0  0  0  0  0
    1.7144   -0.1956   -1.8319 H   0  0  0  0  0  0
   -0.7109   -0.8013   -1.7308 H   0  0  0  0  0  0
   -0.5213    0.8927   -2.2945 H   0  0  0  0  0  0
   -1.0317    1.7547   -0.0019 H   0  0  0  0  0  0
   -1.7144    0.1956    1.8319 H   0  0  0  0  0  0
   -1.4337   -1.2235    0.7687 H   0  0  0  0  0  0
    0.7109    0.8013    1.7308 H   0  0  0  0  0  0
    0.5213   -0.8926    2.2945 H   0  0  0  0  0  0
    1.0318   -1.7546    0.0019 H   0  0  0  0  0  0
   -3.5766    1.1806    0.4569 C   0  0  0  0  0  0
   -3.9115    2.3378    0.6836 O   0  0  0  0  0  0
   -3.9491    0.1323    1.2343 O   0  0  0  0  0  0
   -2.7232    0.6831   -0.6720 C   0  0  1  0  0  0
   -2.9049    1.5729   -1.8659 C   0  0  0  0  0  0
   -4.4845    0.4580    1.9396 H   0  0  0  0  0  0
   -3.0178   -0.3344   -0.9290 H   0  0  0  0  0  0
   -3.9515    1.5635   -2.1701 H   0  0  0  0  0  0
   -2.6104    2.5904   -1.6089 H   0  0  0  0  0  0
   -2.2848    1.2113   -2.6862 H   0  0  0  0  0  0
    2.7233   -0.6830    0.6721 C   0  0  2  0  0  0
    3.5767   -1.1804   -0.4567 C   0  0  0  0  0  0
    5.0170   -1.1675   -0.0380 C   0  0  0  0  0  0
    5.8704   -1.6649   -1.1669 C   0  0  0  0  0  0
    7.3107   -1.6519   -0.7482 C   0  0  0  0  0  0
    2.9050   -1.5729    1.8659 C   0  0  0  0  0  0
    3.0178    0.3345    0.9292 H   0  0  0  0  0  0
    3.4447   -0.5338   -1.3242 H   0  0  0  0  0  0
    3.2822   -2.1979   -0.7138 H   0  0  0  0  0  0
    5.3115   -0.1500    0.2190 H   0  0  0  0  0  0
    5.1490   -1.8141    0.8295 H   0  0  0  0  0  0
    5.5759   -2.6824   -1.4240 H   0  0  0  0  0  0
    5.7383   -1.0182   -2.0344 H   0  0  0  0  0  0
    7.9308   -2.0133   -1.5685 H   0  0  0  0  0  0
    7.4427   -2.2985    0.1193 H   0  0  0  0  0  0
    7.6052   -0.6344   -0.4911 H   0  0  0  0  0  0
    2.6105   -2.5904    1.6089 H   0  0  0  0  0  0
    3.9516   -1.5634    2.1702 H   0  0  0  0  0  0
    2.2849   -1.2114    2.6862 H   0  0  0  0  0  0
  1  2  1  0  0  0
  1  6  1  0  0  0
  1  7  1  0  0  0
  1  8  1  0  0  0
  2  3  1  0  0  0
  2  9  1  0  0  0
  2 10  1  0  0  0
  3  4  1  0  0  0
  3 11  1  0  0  0
  3 20  1  0  0  0
  4  5  1  0  0  0
  4 12  1  0  0  0
  4 13  1  0  0  0
  5  6  1  0  0  0
  5 14  1  0  0  0
  5 15  1  0  0  0
  6 16  1  0  0  0
  6 27  1  0  0  0
 17 18  2  0  0  0
 17 19  1  0  0  0
 17 20  1  0  0  0
 19 22  1  0  0  0
 20 21  1  0  0  0
 20 23  1  0  0  0
 21 24  1  0  0  0
 21 25  1  0  0  0
 21 26  1  0  0  0
 27 28  1  0  0  0
 27 32  1  0  0  0
 27 33  1  0  0  0
 28 29  1  0  0  0
 28 34  1  0  0  0
 28 35  1  0  0  0
 29 30  1  0  0  0
 29 36  1  0  0  0
 29 37  1  0  0  0
 30 31  1  0  0  0
 30 38  1  0  0  0
 30 39  1  0  0  0
 31 40  1  0  0  0
 31 41  1  0  0  0
 31 42  1  0  0  0
 32 43  1  0  0  0
 32 44  1  0  0  0
 32 45  1  0  0  0
M  END
> <s_m_entry_id>
67

> <s_m_entry_name>
moldesc_input.67

> <s_m_Source_Path>
C:\Users\aprus\Schrodinger

> <s_m_Source_File>
moldesc_input.maegz

> <i_m_Source_File_Index>
67

> <s_m_subgroup_title>
moldesc_input

> <s_m_subgroupid>
moldesc_input

> <b_m_subgroup_collapsed>
0

$$$$
cyclohexane,,Custom_19
                    3D
 Schrodinger Suite 2022-3.
 45 45  0  0  1  0            999 V2000
    1.0862    0.1858   -0.9903 C   0  0  0  0  0  0
   -0.3916    0.2201   -1.4117 C   0  0  0  0  0  0
   -1.2829    0.6961   -0.2533 C   0  0  2  0  0  0
   -1.0862   -0.1857    0.9903 C   0  0  0  0  0  0
    0.3916   -0.2200    1.4117 C   0  0  0  0  0  0
    1.2830   -0.6960    0.2534 C   0  0  2  0  0  0
    1.4337    1.2236   -0.7688 H   0  0  0  0  0  0
    1.7144   -0.1956   -1.8319 H   0  0  0  0  0  0
   -0.7109   -0.8013   -1.7308 H   0  0  0  0  0  0
   -0.5213    0.8927   -2.2945 H   0  0  0  0  0  0
   -1.0317    1.7547   -0.0019 H   0  0  0  0  0  0
   -1.7144    0.1956    1.8319 H   0  0  0  0  0  0
   -1.4337   -1.2235    0.7687 H   0  0  0  0  0  0
    0.7109    0.8013    1.7308 H   0  0  0  0  0  0
    0.5213   -0.8926    2.2945 H   0  0  0  0  0  0
    1.0318   -1.7546    0.0019 H   0  0  0  0  0  0
   -3.5766    1.1806    0.4569 C   0  0  0  0  0  0
   -3.5256    2.2774    1.0020 O   0  0  0  0  0  0
   -4.4568    0.2117    0.8154 O   0  0  0  0  0  0
   -2.7232    0.6831   -0.6720 C   0  0  1  0  0  0
   -2.9049    1.5729   -1.8659 C   0  0  0  0  0  0
   -4.9868    0.5366    1.5252 H   0  0  0  0  0  0
   -3.0178   -0.3344   -0.9290 H   0  0  0  0  0  0
   -3.9515    1.5635   -2.1701 H   0  0  0  0  0  0
   -2.6104    2.5904   -1.6089 H   0  0  0  0  0  0
   -2.2848    1.2113   -2.6862 H   0  0  0  0  0  0
    2.7233   -0.6830    0.6721 C   0  0  0  0  0  0
    3.5796   -1.1496   -0.4677 C   0  0  1  0  0  0
    5.0199   -1.1366   -0.0490 C   0  0  0  0  0  0
    5.4161    0.2580    0.3359 C   0  0  0  0  0  0
    6.8565    0.2710    0.7547 C   0  0  0  0  0  0
    3.1833   -2.5441   -0.8526 C   0  0  0  0  0  0
    2.8598   -1.3480    1.5249 H   0  0  0  0  0  0
    3.0112    0.3303    0.9518 H   0  0  0  0  0  0
    3.4431   -0.4846   -1.3205 H   0  0  0  0  0  0
    5.1564   -1.8015    0.8039 H   0  0  0  0  0  0
    5.6421   -1.4756   -0.8772 H   0  0  0  0  0  0
    5.2797    0.9230   -0.5169 H   0  0  0  0  0  0
    4.7939    0.5970    1.1642 H   0  0  0  0  0  0
    7.1444    1.2844    1.0343 H   0  0  0  0  0  0
    7.4787   -0.0680   -0.0736 H   0  0  0  0  0  0
    6.9929   -0.3939    1.6075 H   0  0  0  0  0  0
    3.3198   -3.2091    0.0002 H   0  0  0  0  0  0
    2.1367   -2.5536   -1.1569 H   0  0  0  0  0  0
    3.8056   -2.8831   -1.6808 H   0  0  0  0  0  0
  1  2  1  0  0  0
  1  6  1  0  0  0
  1  7  1  0  0  0
  1  8  1  0  0  0
  2  3  1  0  0  0
  2  9  1  0  0  0
  2 10  1  0  0  0
  3  4  1  0  0  0
  3 11  1  0  0  0
  3 20  1  0  0  0
  4  5  1  0  0  0
  4 12  1  0  0  0
  4 13  1  0  0  0
  5  6  1  0  0  0
  5 14  1  0  0  0
  5 15  1  0  0  0
  6 16  1  0  0  0
  6 27  1  0  0  0
 17 18  2  0  0  0
 17 19  1  0  0  0
 17 20  1  0  0  0
 19 22  1  0  0  0
 20 21  1  0  0  0
 20 23  1  0  0  0
 21 24  1  0  0  0
 21 25  1  0  0  0
 21 26  1  0  0  0
 27 28  1  0  0  0
 27 33  1  0  0  0
 27 34  1  0  0  0
 28 29  1  0  0  0
 28 32  1  0  0  0
 28 35  1  0  0  0
 29 30  1  0  0  0
 29 36  1  0  0  0
 29 37  1  0  0  0
 30 31  1  0  0  0
 30 38  1  0  0  0
 30 39  1  0  0  0
 31 40  1  0  0  0
 31 41  1  0  0  0
 31 42  1  0  0  0
 32 43  1  0  0  0
 32 44  1  0  0  0
 32 45  1  0  0  0
M  END
> <s_m_entry_id>
68

> <s_m_entry_name>
moldesc_input.68

> <s_m_Source_Path>
C:\Users\aprus\Schrodinger

> <s_m_Source_File>
moldesc_input.maegz

> <i_m_Source_File_Index>
68

> <s_m_subgroup_title>
moldesc_input

> <s_m_subgroupid>
moldesc_input

> <b_m_subgroup_collapsed>
0

$$$$
cyclohexane,,Custom_20
                    3D
 Schrodinger Suite 2022-3.
 45 45  0  0  1  0            999 V2000
    1.0862    0.1858   -0.9903 C   0  0  0  0  0  0
   -0.3916    0.2201   -1.4117 C   0  0  0  0  0  0
   -1.2829    0.6961   -0.2533 C   0  0  2  0  0  0
   -1.0862   -0.1857    0.9903 C   0  0  0  0  0  0
    0.3916   -0.2200    1.4117 C   0  0  0  0  0  0
    1.2830   -0.6960    0.2534 C   0  0  2  0  0  0
    1.4337    1.2236   -0.7688 H   0  0  0  0  0  0
    1.7144   -0.1956   -1.8319 H   0  0  0  0  0  0
   -0.7109   -0.8013   -1.7308 H   0  0  0  0  0  0
   -0.5213    0.8927   -2.2945 H   0  0  0  0  0  0
   -1.0317    1.7547   -0.0019 H   0  0  0  0  0  0
   -1.7144    0.1956    1.8319 H   0  0  0  0  0  0
   -1.4337   -1.2235    0.7687 H   0  0  0  0  0  0
    0.7109    0.8013    1.7308 H   0  0  0  0  0  0
    0.5213   -0.8926    2.2945 H   0  0  0  0  0  0
    1.0318   -1.7546    0.0019 H   0  0  0  0  0  0
   -3.5766    1.1806    0.4569 C   0  0  0  0  0  0
   -3.5256    2.2774    1.0020 O   0  0  0  0  0  0
   -4.4568    0.2117    0.8154 O   0  0  0  0  0  0
   -2.7232    0.6831   -0.6720 C   0  0  1  0  0  0
   -2.9049    1.5729   -1.8659 C   0  0  0  0  0  0
   -4.9868    0.5366    1.5252 H   0  0  0  0  0  0
   -3.0178   -0.3344   -0.9290 H   0  0  0  0  0  0
   -3.9515    1.5635   -2.1701 H   0  0  0  0  0  0
   -2.6104    2.5904   -1.6089 H   0  0  0  0  0  0
   -2.2848    1.2113   -2.6862 H   0  0  0  0  0  0
    2.7233   -0.6830    0.6721 C   0  0  0  0  0  0
    2.9111   -1.5981    1.8457 C   0  0  0  0  0  0
    4.3514   -1.5851    2.2645 C   0  0  1  0  0  0
    4.5392   -2.5002    3.4381 C   0  0  0  0  0  0
    3.6829   -2.0337    4.5779 C   0  0  0  0  0  0
    5.2077   -2.0516    1.1247 C   0  0  0  0  0  0
    3.0112    0.3303    0.9518 H   0  0  0  0  0  0
    3.3455   -1.0220   -0.1561 H   0  0  0  0  0  0
    2.6231   -2.6115    1.5660 H   0  0  0  0  0  0
    2.2889   -1.2591    2.6740 H   0  0  0  0  0  0
    4.6393   -0.5717    2.5441 H   0  0  0  0  0  0
    4.2513   -3.5136    3.1584 H   0  0  0  0  0  0
    5.5858   -2.4908    3.7423 H   0  0  0  0  0  0
    3.8194   -2.6986    5.4307 H   0  0  0  0  0  0
    2.6363   -2.0431    4.2736 H   0  0  0  0  0  0
    3.9708   -1.0203    4.8576 H   0  0  0  0  0  0
    4.9197   -3.0650    0.8450 H   0  0  0  0  0  0
    6.2543   -2.0422    1.4289 H   0  0  0  0  0  0
    5.0712   -1.3867    0.2718 H   0  0  0  0  0  0
  1  2  1  0  0  0
  1  6  1  0  0  0
  1  7  1  0  0  0
  1  8  1  0  0  0
  2  3  1  0  0  0
  2  9  1  0  0  0
  2 10  1  0  0  0
  3  4  1  0  0  0
  3 11  1  0  0  0
  3 20  1  0  0  0
  4  5  1  0  0  0
  4 12  1  0  0  0
  4 13  1  0  0  0
  5  6  1  0  0  0
  5 14  1  0  0  0
  5 15  1  0  0  0
  6 16  1  0  0  0
  6 27  1  0  0  0
 17 18  2  0  0  0
 17 19  1  0  0  0
 17 20  1  0  0  0
 19 22  1  0  0  0
 20 21  1  0  0  0
 20 23  1  0  0  0
 21 24  1  0  0  0
 21 25  1  0  0  0
 21 26  1  0  0  0
 27 28  1  0  0  0
 27 33  1  0  0  0
 27 34  1  0  0  0
 28 29  1  0  0  0
 28 35  1  0  0  0
 28 36  1  0  0  0
 29 30  1  0  0  0
 29 32  1  0  0  0
 29 37  1  0  0  0
 30 31  1  0  0  0
 30 38  1  0  0  0
 30 39  1  0  0  0
 31 40  1  0  0  0
 31 41  1  0  0  0
 31 42  1  0  0  0
 32 43  1  0  0  0
 32 44  1  0  0  0
 32 45  1  0  0  0
M  END
> <s_m_entry_id>
69

> <s_m_entry_name>
moldesc_input.69

> <s_m_Source_Path>
C:\Users\aprus\Schrodinger

> <s_m_Source_File>
moldesc_input.maegz

> <i_m_Source_File_Index>
69

> <s_m_subgroup_title>
moldesc_input

> <s_m_subgroupid>
moldesc_input

> <b_m_subgroup_collapsed>
0

$$$$
cyclohexane,,Custom_21
                    3D
 Schrodinger Suite 2022-3.
 45 45  0  0  1  0            999 V2000
    1.0862    0.1858   -0.9903 C   0  0  0  0  0  0
   -0.3916    0.2201   -1.4117 C   0  0  0  0  0  0
   -1.2829    0.6961   -0.2533 C   0  0  2  0  0  0
   -1.0862   -0.1857    0.9903 C   0  0  0  0  0  0
    0.3916   -0.2200    1.4117 C   0  0  0  0  0  0
    1.2830   -0.6960    0.2534 C   0  0  2  0  0  0
    1.4337    1.2236   -0.7688 H   0  0  0  0  0  0
    1.7144   -0.1956   -1.8319 H   0  0  0  0  0  0
   -0.7109   -0.8013   -1.7308 H   0  0  0  0  0  0
   -0.5213    0.8927   -2.2945 H   0  0  0  0  0  0
   -1.0317    1.7547   -0.0019 H   0  0  0  0  0  0
   -1.7144    0.1956    1.8319 H   0  0  0  0  0  0
   -1.4337   -1.2235    0.7687 H   0  0  0  0  0  0
    0.7109    0.8013    1.7308 H   0  0  0  0  0  0
    0.5213   -0.8926    2.2945 H   0  0  0  0  0  0
    1.0318   -1.7546    0.0019 H   0  0  0  0  0  0
   -3.5766    1.1806    0.4569 C   0  0  0  0  0  0
   -3.9115    2.3378    0.6836 O   0  0  0  0  0  0
   -3.9491    0.1323    1.2343 O   0  0  0  0  0  0
   -2.7232    0.6831   -0.6720 C   0  0  1  0  0  0
   -2.9049    1.5729   -1.8659 C   0  0  0  0  0  0
   -4.4845    0.4580    1.9396 H   0  0  0  0  0  0
   -3.0178   -0.3344   -0.9290 H   0  0  0  0  0  0
   -3.9515    1.5635   -2.1701 H   0  0  0  0  0  0
   -2.6104    2.5904   -1.6089 H   0  0  0  0  0  0
   -2.2848    1.2113   -2.6862 H   0  0  0  0  0  0
    2.7233   -0.6830    0.6721 C   0  0  0  0  0  0
    2.9111   -1.5981    1.8457 C   0  0  0  0  0  0
    4.3514   -1.5851    2.2645 C   0  0  0  0  0  0
    4.5392   -2.5002    3.4381 C   0  0  0  0  0  0
    5.9795   -2.4872    3.8568 C   0  0  0  0  0  0
    3.6829   -2.0337    4.5779 C   0  0  0  0  0  0
    3.0112    0.3303    0.9518 H   0  0  0  0  0  0
    3.3455   -1.0220   -0.1561 H   0  0  0  0  0  0
    2.6231   -2.6115    1.5660 H   0  0  0  0  0  0
    2.2889   -1.2591    2.6740 H   0  0  0  0  0  0
    4.9736   -1.9241    1.4362 H   0  0  0  0  0  0
    4.6393   -0.5717    2.5441 H   0  0  0  0  0  0
    4.2513   -3.5136    3.1584 H   0  0  0  0  0  0
    6.2674   -1.4738    4.1365 H   0  0  0  0  0  0
    6.6017   -2.8262    3.0285 H   0  0  0  0  0  0
    6.1160   -3.1522    4.7096 H   0  0  0  0  0  0
    3.9708   -1.0203    4.8576 H   0  0  0  0  0  0
    3.8194   -2.6986    5.4307 H   0  0  0  0  0  0
    2.6363   -2.0431    4.2736 H   0  0  0  0  0  0
  1  2  1  0  0  0
  1  6  1  0  0  0
  1  7  1  0  0  0
  1  8  1  0  0  0
  2  3  1  0  0  0
  2  9  1  0  0  0
  2 10  1  0  0  0
  3  4  1  0  0  0
  3 11  1  0  0  0
  3 20  1  0  0  0
  4  5  1  0  0  0
  4 12  1  0  0  0
  4 13  1  0  0  0
  5  6  1  0  0  0
  5 14  1  0  0  0
  5 15  1  0  0  0
  6 16  1  0  0  0
  6 27  1  0  0  0
 17 18  2  0  0  0
 17 19  1  0  0  0
 17 20  1  0  0  0
 19 22  1  0  0  0
 20 21  1  0  0  0
 20 23  1  0  0  0
 21 24  1  0  0  0
 21 25  1  0  0  0
 21 26  1  0  0  0
 27 28  1  0  0  0
 27 33  1  0  0  0
 27 34  1  0  0  0
 28 29  1  0  0  0
 28 35  1  0  0  0
 28 36  1  0  0  0
 29 30  1  0  0  0
 29 37  1  0  0  0
 29 38  1  0  0  0
 30 31  1  0  0  0
 30 32  1  0  0  0
 30 39  1  0  0  0
 31 40  1  0  0  0
 31 41  1  0  0  0
 31 42  1  0  0  0
 32 43  1  0  0  0
 32 44  1  0  0  0
 32 45  1  0  0  0
M  END
> <s_m_entry_id>
70

> <s_m_entry_name>
moldesc_input.70

> <s_m_Source_Path>
C:\Users\aprus\Schrodinger

> <s_m_Source_File>
moldesc_input.maegz

> <i_m_Source_File_Index>
70

> <s_m_subgroup_title>
moldesc_input

> <s_m_subgroupid>
moldesc_input

> <b_m_subgroup_collapsed>
0

$$$$
cyclohexane,,Custom_22
                    3D
 Schrodinger Suite 2022-3.
 45 45  0  0  1  0            999 V2000
    1.0862    0.1858   -0.9903 C   0  0  0  0  0  0
   -0.3916    0.2201   -1.4117 C   0  0  0  0  0  0
   -1.2829    0.6961   -0.2533 C   0  0  2  0  0  0
   -1.0862   -0.1857    0.9903 C   0  0  0  0  0  0
    0.3916   -0.2200    1.4117 C   0  0  0  0  0  0
    1.2830   -0.6960    0.2534 C   0  0  2  0  0  0
    1.4337    1.2236   -0.7688 H   0  0  0  0  0  0
    1.7144   -0.1956   -1.8319 H   0  0  0  0  0  0
   -0.7109   -0.8013   -1.7308 H   0  0  0  0  0  0
   -0.5213    0.8927   -2.2945 H   0  0  0  0  0  0
   -1.0317    1.7547   -0.0019 H   0  0  0  0  0  0
   -1.7144    0.1956    1.8319 H   0  0  0  0  0  0
   -1.4337   -1.2235    0.7687 H   0  0  0  0  0  0
    0.7109    0.8013    1.7308 H   0  0  0  0  0  0
    0.5213   -0.8926    2.2945 H   0  0  0  0  0  0
    1.0318   -1.7546    0.0019 H   0  0  0  0  0  0
   -3.5766    1.1806    0.4569 C   0  0  0  0  0  0
   -3.5256    2.2774    1.0020 O   0  0  0  0  0  0
   -4.4568    0.2117    0.8154 O   0  0  0  0  0  0
   -2.7232    0.6831   -0.6720 C   0  0  1  0  0  0
   -2.9049    1.5729   -1.8659 C   0  0  0  0  0  0
   -4.9868    0.5366    1.5252 H   0  0  0  0  0  0
   -3.0178   -0.3344   -0.9290 H   0  0  0  0  0  0
   -3.9515    1.5635   -2.1701 H   0  0  0  0  0  0
   -2.6104    2.5904   -1.6089 H   0  0  0  0  0  0
   -2.2848    1.2113   -2.6862 H   0  0  0  0  0  0
    2.7233   -0.6830    0.6721 C   0  0  2  0  0  0
    2.9050   -1.5729    1.8659 C   0  0  1  0  0  0
    2.4997   -2.9731    1.5122 C   0  0  0  0  0  0
    2.6814   -3.8629    2.7060 C   0  0  0  0  0  0
    3.1285    0.7172    1.0259 C   0  0  0  0  0  0
    4.3453   -1.5599    2.2847 C   0  0  0  0  0  0
    3.3434   -1.0445   -0.1482 H   0  0  0  0  0  0
    2.2849   -1.2114    2.6862 H   0  0  0  0  0  0
    1.4531   -2.9825    1.2079 H   0  0  0  0  0  0
    3.1199   -3.3345    0.6919 H   0  0  0  0  0  0
    2.3870   -4.8804    2.4489 H   0  0  0  0  0  0
    3.7281   -3.8535    3.0103 H   0  0  0  0  0  0
    2.0613   -3.5015    3.5263 H   0  0  0  0  0  0
    2.5084    1.0786    1.8462 H   0  0  0  0  0  0
    4.1752    0.7266    1.3302 H   0  0  0  0  0  0
    2.9965    1.3638    0.1584 H   0  0  0  0  0  0
    4.9654   -1.9213    1.4643 H   0  0  0  0  0  0
    4.6398   -0.5424    2.5417 H   0  0  0  0  0  0
    4.4773   -2.2065    3.1522 H   0  0  0  0  0  0
  1  2  1  0  0  0
  1  6  1  0  0  0
  1  7  1  0  0  0
  1  8  1  0  0  0
  2  3  1  0  0  0
  2  9  1  0  0  0
  2 10  1  0  0  0
  3  4  1  0  0  0
  3 11  1  0  0  0
  3 20  1  0  0  0
  4  5  1  0  0  0
  4 12  1  0  0  0
  4 13  1  0  0  0
  5  6  1  0  0  0
  5 14  1  0  0  0
  5 15  1  0  0  0
  6 16  1  0  0  0
  6 27  1  0  0  0
 17 18  2  0  0  0
 17 19  1  0  0  0
 17 20  1  0  0  0
 19 22  1  0  0  0
 20 21  1  0  0  0
 20 23  1  0  0  0
 21 24  1  0  0  0
 21 25  1  0  0  0
 21 26  1  0  0  0
 27 28  1  0  0  0
 27 31  1  0  0  0
 27 33  1  0  0  0
 28 29  1  0  0  0
 28 32  1  0  0  0
 28 34  1  0  0  0
 29 30  1  0  0  0
 29 35  1  0  0  0
 29 36  1  0  0  0
 30 37  1  0  0  0
 30 38  1  0  0  0
 30 39  1  0  0  0
 31 40  1  0  0  0
 31 41  1  0  0  0
 31 42  1  0  0  0
 32 43  1  0  0  0
 32 44  1  0  0  0
 32 45  1  0  0  0
M  END
> <s_m_entry_id>
71

> <s_m_entry_name>
moldesc_input.71

> <s_m_Source_Path>
C:\Users\aprus\Schrodinger

> <s_m_Source_File>
moldesc_input.maegz

> <i_m_Source_File_Index>
71

> <s_m_subgroup_title>
moldesc_input

> <s_m_subgroupid>
moldesc_input

> <b_m_subgroup_collapsed>
0

$$$$
cyclohexane,,Custom_23
                    3D
 Schrodinger Suite 2022-3.
 45 45  0  0  1  0            999 V2000
    1.0862    0.1858   -0.9903 C   0  0  0  0  0  0
   -0.3916    0.2201   -1.4117 C   0  0  0  0  0  0
   -1.2829    0.6961   -0.2533 C   0  0  2  0  0  0
   -1.0862   -0.1857    0.9903 C   0  0  0  0  0  0
    0.3916   -0.2200    1.4117 C   0  0  0  0  0  0
    1.2830   -0.6960    0.2534 C   0  0  2  0  0  0
    1.4337    1.2236   -0.7688 H   0  0  0  0  0  0
    1.7144   -0.1956   -1.8319 H   0  0  0  0  0  0
   -0.7109   -0.8013   -1.7308 H   0  0  0  0  0  0
   -0.5213    0.8927   -2.2945 H   0  0  0  0  0  0
   -1.0317    1.7547   -0.0019 H   0  0  0  0  0  0
   -1.7144    0.1956    1.8319 H   0  0  0  0  0  0
   -1.4337   -1.2235    0.7687 H   0  0  0  0  0  0
    0.7109    0.8013    1.7308 H   0  0  0  0  0  0
    0.5213   -0.8926    2.2945 H   0  0  0  0  0  0
    1.0318   -1.7546    0.0019 H   0  0  0  0  0  0
   -3.5766    1.1806    0.4569 C   0  0  0  0  0  0
   -3.5256    2.2774    1.0020 O   0  0  0  0  0  0
   -4.4568    0.2117    0.8154 O   0  0  0  0  0  0
   -2.7232    0.6831   -0.6720 C   0  0  1  0  0  0
   -2.9049    1.5729   -1.8659 C   0  0  0  0  0  0
   -4.9868    0.5366    1.5252 H   0  0  0  0  0  0
   -3.0178   -0.3344   -0.9290 H   0  0  0  0  0  0
   -3.9515    1.5635   -2.1701 H   0  0  0  0  0  0
   -2.6104    2.5904   -1.6089 H   0  0  0  0  0  0
   -2.2848    1.2113   -2.6862 H   0  0  0  0  0  0
    2.7233   -0.6830    0.6721 C   0  0  0  0  0  0
    3.5796   -1.1496   -0.4677 C   0  0  1  0  0  0
    5.0199   -1.1366   -0.0490 C   0  0  0  0  0  0
    5.8762   -1.6031   -1.1888 C   0  0  0  0  0  0
    3.1833   -2.5441   -0.8526 C   0  0  0  0  0  0
    5.4161    0.2580    0.3359 C   0  0  0  0  0  0
    2.8598   -1.3480    1.5249 H   0  0  0  0  0  0
    3.0112    0.3303    0.9518 H   0  0  0  0  0  0
    3.4431   -0.4846   -1.3205 H   0  0  0  0  0  0
    5.1564   -1.8015    0.8039 H   0  0  0  0  0  0
    5.7397   -0.9381   -2.0416 H   0  0  0  0  0  0
    6.9228   -1.5936   -0.8845 H   0  0  0  0  0  0
    5.5882   -2.6165   -1.4685 H   0  0  0  0  0  0
    3.3198   -3.2091    0.0002 H   0  0  0  0  0  0
    2.1367   -2.5536   -1.1569 H   0  0  0  0  0  0
    3.8056   -2.8831   -1.6808 H   0  0  0  0  0  0
    5.2797    0.9230   -0.5169 H   0  0  0  0  0  0
    6.4628    0.2675    0.6402 H   0  0  0  0  0  0
    4.7939    0.5970    1.1642 H   0  0  0  0  0  0
  1  2  1  0  0  0
  1  6  1  0  0  0
  1  7  1  0  0  0
  1  8  1  0  0  0
  2  3  1  0  0  0
  2  9  1  0  0  0
  2 10  1  0  0  0
  3  4  1  0  0  0
  3 11  1  0  0  0
  3 20  1  0  0  0
  4  5  1  0  0  0
  4 12  1  0  0  0
  4 13  1  0  0  0
  5  6  1  0  0  0
  5 14  1  0  0  0
  5 15  1  0  0  0
  6 16  1  0  0  0
  6 27  1  0  0  0
 17 18  2  0  0  0
 17 19  1  0  0  0
 17 20  1  0  0  0
 19 22  1  0  0  0
 20 21  1  0  0  0
 20 23  1  0  0  0
 21 24  1  0  0  0
 21 25  1  0  0  0
 21 26  1  0  0  0
 27 28  1  0  0  0
 27 33  1  0  0  0
 27 34  1  0  0  0
 28 29  1  0  0  0
 28 31  1  0  0  0
 28 35  1  0  0  0
 29 30  1  0  0  0
 29 32  1  0  0  0
 29 36  1  0  0  0
 30 37  1  0  0  0
 30 38  1  0  0  0
 30 39  1  0  0  0
 31 40  1  0  0  0
 31 41  1  0  0  0
 31 42  1  0  0  0
 32 43  1  0  0  0
 32 44  1  0  0  0
 32 45  1  0  0  0
M  END
> <s_m_entry_id>
72

> <s_m_entry_name>
moldesc_input.72

> <s_m_Source_Path>
C:\Users\aprus\Schrodinger

> <s_m_Source_File>
moldesc_input.maegz

> <i_m_Source_File_Index>
72

> <s_m_subgroup_title>
moldesc_input

> <s_m_subgroupid>
moldesc_input

> <b_m_subgroup_collapsed>
0

$$$$
cyclohexane,,Custom_24
                    3D
 Schrodinger Suite 2022-3.
 45 45  0  0  1  0            999 V2000
    1.0862    0.1858   -0.9903 C   0  0  0  0  0  0
   -0.3916    0.2201   -1.4117 C   0  0  0  0  0  0
   -1.2829    0.6961   -0.2533 C   0  0  2  0  0  0
   -1.0862   -0.1857    0.9903 C   0  0  0  0  0  0
    0.3916   -0.2200    1.4117 C   0  0  0  0  0  0
    1.2830   -0.6960    0.2534 C   0  0  2  0  0  0
    1.4337    1.2236   -0.7688 H   0  0  0  0  0  0
    1.7144   -0.1956   -1.8319 H   0  0  0  0  0  0
   -0.7109   -0.8013   -1.7308 H   0  0  0  0  0  0
   -0.5213    0.8927   -2.2945 H   0  0  0  0  0  0
   -1.0317    1.7547   -0.0019 H   0  0  0  0  0  0
   -1.7144    0.1956    1.8319 H   0  0  0  0  0  0
   -1.4337   -1.2235    0.7687 H   0  0  0  0  0  0
    0.7109    0.8013    1.7308 H   0  0  0  0  0  0
    0.5213   -0.8926    2.2945 H   0  0  0  0  0  0
    1.0318   -1.7546    0.0019 H   0  0  0  0  0  0
   -3.5766    1.1806    0.4569 C   0  0  0  0  0  0
   -3.5256    2.2774    1.0020 O   0  0  0  0  0  0
   -4.4568    0.2117    0.8154 O   0  0  0  0  0  0
   -2.7232    0.6831   -0.6720 C   0  0  1  0  0  0
   -2.9049    1.5729   -1.8659 C   0  0  0  0  0  0
   -4.9868    0.5366    1.5252 H   0  0  0  0  0  0
   -3.0178   -0.3344   -0.9290 H   0  0  0  0  0  0
   -3.9515    1.5635   -2.1701 H   0  0  0  0  0  0
   -2.6104    2.5904   -1.6089 H   0  0  0  0  0  0
   -2.2848    1.2113   -2.6862 H   0  0  0  0  0  0
    2.7233   -0.6830    0.6721 C   0  0  0  0  0  0
    3.1285    0.7172    1.0259 C   0  0  0  0  0  0
    4.5689    0.7302    1.4446 C   0  0  0  0  0  0
    4.9741    2.1304    1.7984 C   0  0  0  0  0  0
    2.9050   -1.5729    1.8659 C   0  0  0  0  0  0
    3.5767   -1.1804   -0.4567 C   0  0  0  0  0  0
    2.5084    1.0786    1.8462 H   0  0  0  0  0  0
    2.9965    1.3638    0.1584 H   0  0  0  0  0  0
    4.7009    0.0836    2.3121 H   0  0  0  0  0  0
    5.1890    0.3687    0.6243 H   0  0  0  0  0  0
    6.0207    2.1398    2.1026 H   0  0  0  0  0  0
    4.8421    2.7770    0.9309 H   0  0  0  0  0  0
    4.3540    2.4918    2.6187 H   0  0  0  0  0  0
    3.9516   -1.5634    2.1702 H   0  0  0  0  0  0
    2.6105   -2.5904    1.6089 H   0  0  0  0  0  0
    2.2849   -1.2114    2.6862 H   0  0  0  0  0  0
    4.6233   -1.1710   -0.1525 H   0  0  0  0  0  0
    3.2822   -2.1979   -0.7138 H   0  0  0  0  0  0
    3.4447   -0.5338   -1.3242 H   0  0  0  0  0  0
  1  2  1  0  0  0
  1  6  1  0  0  0
  1  7  1  0  0  0
  1  8  1  0  0  0
  2  3  1  0  0  0
  2  9  1  0  0  0
  2 10  1  0  0  0
  3  4  1  0  0  0
  3 11  1  0  0  0
  3 20  1  0  0  0
  4  5  1  0  0  0
  4 12  1  0  0  0
  4 13  1  0  0  0
  5  6  1  0  0  0
  5 14  1  0  0  0
  5 15  1  0  0  0
  6 16  1  0  0  0
  6 27  1  0  0  0
 17 18  2  0  0  0
 17 19  1  0  0  0
 17 20  1  0  0  0
 19 22  1  0  0  0
 20 21  1  0  0  0
 20 23  1  0  0  0
 21 24  1  0  0  0
 21 25  1  0  0  0
 21 26  1  0  0  0
 27 28  1  0  0  0
 27 31  1  0  0  0
 27 32  1  0  0  0
 28 29  1  0  0  0
 28 33  1  0  0  0
 28 34  1  0  0  0
 29 30  1  0  0  0
 29 35  1  0  0  0
 29 36  1  0  0  0
 30 37  1  0  0  0
 30 38  1  0  0  0
 30 39  1  0  0  0
 31 40  1  0  0  0
 31 41  1  0  0  0
 31 42  1  0  0  0
 32 43  1  0  0  0
 32 44  1  0  0  0
 32 45  1  0  0  0
M  END
> <s_m_entry_id>
73

> <s_m_entry_name>
moldesc_input.73

> <s_m_Source_Path>
C:\Users\aprus\Schrodinger

> <s_m_Source_File>
moldesc_input.maegz

> <i_m_Source_File_Index>
73

> <s_m_subgroup_title>
moldesc_input

> <s_m_subgroupid>
moldesc_input

> <b_m_subgroup_collapsed>
0

$$$$
cyclohexane,,Custom_25
                    3D
 Schrodinger Suite 2022-3.
 45 45  0  0  1  0            999 V2000
    1.0862    0.1858   -0.9903 C   0  0  0  0  0  0
   -0.3916    0.2201   -1.4117 C   0  0  0  0  0  0
   -1.2829    0.6961   -0.2533 C   0  0  2  0  0  0
   -1.0862   -0.1857    0.9903 C   0  0  0  0  0  0
    0.3916   -0.2200    1.4117 C   0  0  0  0  0  0
    1.2830   -0.6960    0.2534 C   0  0  2  0  0  0
    1.4337    1.2236   -0.7688 H   0  0  0  0  0  0
    1.7144   -0.1956   -1.8319 H   0  0  0  0  0  0
   -0.7109   -0.8013   -1.7308 H   0  0  0  0  0  0
   -0.5213    0.8927   -2.2945 H   0  0  0  0  0  0
   -1.0317    1.7547   -0.0019 H   0  0  0  0  0  0
   -1.7144    0.1956    1.8319 H   0  0  0  0  0  0
   -1.4337   -1.2235    0.7687 H   0  0  0  0  0  0
    0.7109    0.8013    1.7308 H   0  0  0  0  0  0
    0.5213   -0.8926    2.2945 H   0  0  0  0  0  0
    1.0318   -1.7546    0.0019 H   0  0  0  0  0  0
   -3.5766    1.1806    0.4569 C   0  0  0  0  0  0
   -3.5256    2.2774    1.0020 O   0  0  0  0  0  0
   -4.4568    0.2117    0.8154 O   0  0  0  0  0  0
   -2.7232    0.6831   -0.6720 C   0  0  1  0  0  0
   -2.9049    1.5729   -1.8659 C   0  0  0  0  0  0
   -4.9868    0.5366    1.5252 H   0  0  0  0  0  0
   -3.0178   -0.3344   -0.9290 H   0  0  0  0  0  0
   -3.9515    1.5635   -2.1701 H   0  0  0  0  0  0
   -2.6104    2.5904   -1.6089 H   0  0  0  0  0  0
   -2.2848    1.2113   -2.6862 H   0  0  0  0  0  0
    2.7233   -0.6830    0.6721 C   0  0  0  0  0  0
    2.9111   -1.5981    1.8457 C   0  0  0  0  0  0
    4.3514   -1.5851    2.2645 C   0  0  0  0  0  0
    4.7476   -0.1905    2.6494 C   0  0  0  0  0  0
    2.0548   -1.1316    2.9855 C   0  0  0  0  0  0
    2.5148   -2.9927    1.4608 C   0  0  0  0  0  0
    3.0112    0.3303    0.9518 H   0  0  0  0  0  0
    3.3455   -1.0220   -0.1561 H   0  0  0  0  0  0
    4.4879   -2.2501    3.1173 H   0  0  0  0  0  0
    4.9736   -1.9241    1.4362 H   0  0  0  0  0  0
    5.7943   -0.1811    2.9536 H   0  0  0  0  0  0
    4.1254    0.1485    3.4776 H   0  0  0  0  0  0
    4.6112    0.4744    1.7965 H   0  0  0  0  0  0
    2.1913   -1.7966    3.8384 H   0  0  0  0  0  0
    1.0082   -1.1410    2.6813 H   0  0  0  0  0  0
    2.3427   -0.1182    3.2652 H   0  0  0  0  0  0
    2.6513   -3.6576    2.3137 H   0  0  0  0  0  0
    1.4682   -3.0021    1.1566 H   0  0  0  0  0  0
    3.1371   -3.3317    0.6326 H   0  0  0  0  0  0
  1  2  1  0  0  0
  1  6  1  0  0  0
  1  7  1  0  0  0
  1  8  1  0  0  0
  2  3  1  0  0  0
  2  9  1  0  0  0
  2 10  1  0  0  0
  3  4  1  0  0  0
  3 11  1  0  0  0
  3 20  1  0  0  0
  4  5  1  0  0  0
  4 12  1  0  0  0
  4 13  1  0  0  0
  5  6  1  0  0  0
  5 14  1  0  0  0
  5 15  1  0  0  0
  6 16  1  0  0  0
  6 27  1  0  0  0
 17 18  2  0  0  0
 17 19  1  0  0  0
 17 20  1  0  0  0
 19 22  1  0  0  0
 20 21  1  0  0  0
 20 23  1  0  0  0
 21 24  1  0  0  0
 21 25  1  0  0  0
 21 26  1  0  0  0
 27 28  1  0  0  0
 27 33  1  0  0  0
 27 34  1  0  0  0
 28 29  1  0  0  0
 28 31  1  0  0  0
 28 32  1  0  0  0
 29 30  1  0  0  0
 29 35  1  0  0  0
 29 36  1  0  0  0
 30 37  1  0  0  0
 30 38  1  0  0  0
 30 39  1  0  0  0
 31 40  1  0  0  0
 31 41  1  0  0  0
 31 42  1  0  0  0
 32 43  1  0  0  0
 32 44  1  0  0  0
 32 45  1  0  0  0
M  END
> <s_m_entry_id>
74

> <s_m_entry_name>
moldesc_input.74

> <s_m_Source_Path>
C:\Users\aprus\Schrodinger

> <s_m_Source_File>
moldesc_input.maegz

> <i_m_Source_File_Index>
74

> <s_m_subgroup_title>
moldesc_input

> <s_m_subgroupid>
moldesc_input

> <b_m_subgroup_collapsed>
0

$$$$
cyclohexane,,Custom_26
                    3D
 Schrodinger Suite 2022-3.
 45 45  0  0  1  0            999 V2000
    1.0862    0.1858   -0.9903 C   0  0  0  0  0  0
   -0.3916    0.2201   -1.4117 C   0  0  0  0  0  0
   -1.2829    0.6961   -0.2533 C   0  0  2  0  0  0
   -1.0862   -0.1857    0.9903 C   0  0  0  0  0  0
    0.3916   -0.2200    1.4117 C   0  0  0  0  0  0
    1.2830   -0.6960    0.2534 C   0  0  2  0  0  0
    1.4337    1.2236   -0.7688 H   0  0  0  0  0  0
    1.7144   -0.1956   -1.8319 H   0  0  0  0  0  0
   -0.7109   -0.8013   -1.7308 H   0  0  0  0  0  0
   -0.5213    0.8927   -2.2945 H   0  0  0  0  0  0
   -1.0317    1.7547   -0.0019 H   0  0  0  0  0  0
   -1.7144    0.1956    1.8319 H   0  0  0  0  0  0
   -1.4337   -1.2235    0.7687 H   0  0  0  0  0  0
    0.7109    0.8013    1.7308 H   0  0  0  0  0  0
    0.5213   -0.8926    2.2945 H   0  0  0  0  0  0
    1.0318   -1.7546    0.0019 H   0  0  0  0  0  0
   -3.5766    1.1806    0.4569 C   0  0  0  0  0  0
   -3.5256    2.2774    1.0020 O   0  0  0  0  0  0
   -4.4568    0.2117    0.8154 O   0  0  0  0  0  0
   -2.7232    0.6831   -0.6720 C   0  0  1  0  0  0
   -2.9049    1.5729   -1.8659 C   0  0  0  0  0  0
   -4.9868    0.5366    1.5252 H   0  0  0  0  0  0
   -3.0178   -0.3344   -0.9290 H   0  0  0  0  0  0
   -3.9515    1.5635   -2.1701 H   0  0  0  0  0  0
   -2.6104    2.5904   -1.6089 H   0  0  0  0  0  0
   -2.2848    1.2113   -2.6862 H   0  0  0  0  0  0
    2.7233   -0.6830    0.6721 C   0  0  0  0  0  0
    3.5796   -1.1496   -0.4677 C   0  0  0  0  0  0
    5.0199   -1.1366   -0.0490 C   0  0  0  0  0  0
    5.3758    0.3102    0.3344 C   0  0  0  0  0  0
    5.8533   -1.6212   -1.2479 C   0  0  0  0  0  0
    5.1595   -2.0867    1.1529 C   0  0  0  0  0  0
    3.0112    0.3303    0.9518 H   0  0  0  0  0  0
    2.8598   -1.3480    1.5249 H   0  0  0  0  0  0
    3.2916   -2.1629   -0.7474 H   0  0  0  0  0  0
    3.4431   -0.4846   -1.3205 H   0  0  0  0  0  0
    6.4161    0.3950    0.6514 H   0  0  0  0  0  0
    4.7502    0.6676    1.1531 H   0  0  0  0  0  0
    5.2297    0.9894   -0.5063 H   0  0  0  0  0  0
    5.5652   -2.6294   -1.5479 H   0  0  0  0  0  0
    5.7147   -0.9726   -2.1137 H   0  0  0  0  0  0
    6.9184   -1.6373   -1.0135 H   0  0  0  0  0  0
    6.1884   -2.1271    1.5127 H   0  0  0  0  0  0
    4.8604   -3.1023    0.8909 H   0  0  0  0  0  0
    4.5304   -1.7673    1.9846 H   0  0  0  0  0  0
  1  2  1  0  0  0
  1  6  1  0  0  0
  1  7  1  0  0  0
  1  8  1  0  0  0
  2  3  1  0  0  0
  2  9  1  0  0  0
  2 10  1  0  0  0
  3  4  1  0  0  0
  3 11  1  0  0  0
  3 20  1  0  0  0
  4  5  1  0  0  0
  4 12  1  0  0  0
  4 13  1  0  0  0
  5  6  1  0  0  0
  5 14  1  0  0  0
  5 15  1  0  0  0
  6 16  1  0  0  0
  6 27  1  0  0  0
 17 18  2  0  0  0
 17 19  1  0  0  0
 17 20  1  0  0  0
 19 22  1  0  0  0
 20 21  1  0  0  0
 20 23  1  0  0  0
 21 24  1  0  0  0
 21 25  1  0  0  0
 21 26  1  0  0  0
 27 28  1  0  0  0
 27 33  1  0  0  0
 27 34  1  0  0  0
 28 29  1  0  0  0
 28 35  1  0  0  0
 28 36  1  0  0  0
 29 30  1  0  0  0
 29 31  1  0  0  0
 29 32  1  0  0  0
 30 37  1  0  0  0
 30 38  1  0  0  0
 30 39  1  0  0  0
 31 40  1  0  0  0
 31 41  1  0  0  0
 31 42  1  0  0  0
 32 43  1  0  0  0
 32 44  1  0  0  0
 32 45  1  0  0  0
M  END
> <s_m_entry_id>
75

> <s_m_entry_name>
moldesc_input.75

> <s_m_Source_Path>
C:\Users\aprus\Schrodinger

> <s_m_Source_File>
moldesc_input.maegz

> <i_m_Source_File_Index>
75

> <s_m_subgroup_title>
moldesc_input

> <s_m_subgroupid>
moldesc_input

> <b_m_subgroup_collapsed>
0

$$$$
cyclohexane,Custom_43,Custom_1
                    3D
 Schrodinger Suite 2022-3.
 33 33  0  0  1  0            999 V2000
    1.0862    0.1858   -0.9903 C   0  0  0  0  0  0
   -0.3916    0.2201   -1.4117 C   0  0  0  0  0  0
   -1.2829    0.6961   -0.2533 C   0  0  2  0  0  0
   -1.0862   -0.1857    0.9903 C   0  0  0  0  0  0
    0.3916   -0.2200    1.4117 C   0  0  0  0  0  0
    1.2830   -0.6960    0.2534 C   0  0  2  0  0  0
    1.4337    1.2236   -0.7688 H   0  0  0  0  0  0
    1.7144   -0.1956   -1.8319 H   0  0  0  0  0  0
   -0.7109   -0.8013   -1.7308 H   0  0  0  0  0  0
   -0.5213    0.8927   -2.2945 H   0  0  0  0  0  0
   -1.0317    1.7547   -0.0019 H   0  0  0  0  0  0
   -1.7144    0.1956    1.8319 H   0  0  0  0  0  0
   -1.4337   -1.2235    0.7687 H   0  0  0  0  0  0
    0.7109    0.8013    1.7308 H   0  0  0  0  0  0
    0.5213   -0.8926    2.2945 H   0  0  0  0  0  0
    1.0318   -1.7546    0.0019 H   0  0  0  0  0  0
   -5.8640    1.7263    1.1438 C   0  0  0  0  0  0
   -6.1915    2.8904    1.3446 O   0  0  0  0  0  0
   -6.2434    0.6980    1.9443 O   0  0  0  0  0  0
   -5.0138    1.1983    0.0266 C   0  0  0  0  0  0
   -3.5735    1.2112    0.4453 C   0  0  0  0  0  0
   -2.7232    0.6831   -0.6720 C   0  0  0  0  0  0
   -6.7769    1.0428    2.6420 H   0  0  0  0  0  0
   -5.1415    1.8262   -0.8552 H   0  0  0  0  0  0
   -5.3149    0.1772   -0.2078 H   0  0  0  0  0  0
   -3.2724    2.2322    0.6796 H   0  0  0  0  0  0
   -3.4458    0.5833    1.3270 H   0  0  0  0  0  0
   -2.8509    1.3110   -1.5538 H   0  0  0  0  0  0
   -3.0243   -0.3379   -0.9063 H   0  0  0  0  0  0
    2.7233   -0.6830    0.6721 C   0  0  0  0  0  0
    3.0178    0.3345    0.9292 H   0  0  0  0  0  0
    2.8553   -1.3297    1.5396 H   0  0  0  0  0  0
    3.3434   -1.0445   -0.1482 H   0  0  0  0  0  0
  1  2  1  0  0  0
  1  6  1  0  0  0
  1  7  1  0  0  0
  1  8  1  0  0  0
  2  3  1  0  0  0
  2  9  1  0  0  0
  2 10  1  0  0  0
  3  4  1  0  0  0
  3 11  1  0  0  0
  3 22  1  0  0  0
  4  5  1  0  0  0
  4 12  1  0  0  0
  4 13  1  0  0  0
  5  6  1  0  0  0
  5 14  1  0  0  0
  5 15  1  0  0  0
  6 16  1  0  0  0
  6 30  1  0  0  0
 17 18  2  0  0  0
 17 19  1  0  0  0
 17 20  1  0  0  0
 19 23  1  0  0  0
 20 21  1  0  0  0
 20 24  1  0  0  0
 20 25  1  0  0  0
 21 22  1  0  0  0
 21 26  1  0  0  0
 21 27  1  0  0  0
 22 28  1  0  0  0
 22 29  1  0  0  0
 30 31  1  0  0  0
 30 32  1  0  0  0
 30 33  1  0  0  0
M  END
> <s_m_entry_id>
76

> <s_m_entry_name>
moldesc_input.76

> <s_m_Source_Path>
C:\Users\aprus\Schrodinger

> <s_m_Source_File>
moldesc_input.maegz

> <i_m_Source_File_Index>
76

> <s_m_subgroup_title>
moldesc_input

> <s_m_subgroupid>
moldesc_input

> <b_m_subgroup_collapsed>
0

$$$$
cyclohexane,Custom_43,Custom_3
                    3D
 Schrodinger Suite 2022-3.
 36 36  0  0  1  0            999 V2000
    1.0862    0.1858   -0.9903 C   0  0  0  0  0  0
   -0.3916    0.2201   -1.4117 C   0  0  0  0  0  0
   -1.2829    0.6961   -0.2533 C   0  0  2  0  0  0
   -1.0862   -0.1857    0.9903 C   0  0  0  0  0  0
    0.3916   -0.2200    1.4117 C   0  0  0  0  0  0
    1.2830   -0.6960    0.2534 C   0  0  2  0  0  0
    1.4337    1.2236   -0.7688 H   0  0  0  0  0  0
    1.7144   -0.1956   -1.8319 H   0  0  0  0  0  0
   -0.7109   -0.8013   -1.7308 H   0  0  0  0  0  0
   -0.5213    0.8927   -2.2945 H   0  0  0  0  0  0
   -1.0317    1.7547   -0.0019 H   0  0  0  0  0  0
   -1.7144    0.1956    1.8319 H   0  0  0  0  0  0
   -1.4337   -1.2235    0.7687 H   0  0  0  0  0  0
    0.7109    0.8013    1.7308 H   0  0  0  0  0  0
    0.5213   -0.8926    2.2945 H   0  0  0  0  0  0
    1.0318   -1.7546    0.0019 H   0  0  0  0  0  0
   -5.8640    1.7263    1.1438 C   0  0  0  0  0  0
   -5.9703    1.2727    2.2777 O   0  0  0  0  0  0
   -6.5345    2.8265    0.7167 O   0  0  0  0  0  0
   -5.0138    1.1983    0.0266 C   0  0  0  0  0  0
   -3.5735    1.2112    0.4453 C   0  0  0  0  0  0
   -2.7232    0.6831   -0.6720 C   0  0  0  0  0  0
   -7.0648    3.1485    1.4276 H   0  0  0  0  0  0
   -5.1415    1.8262   -0.8552 H   0  0  0  0  0  0
   -5.3149    0.1772   -0.2078 H   0  0  0  0  0  0
   -3.2724    2.2322    0.6796 H   0  0  0  0  0  0
   -3.4458    0.5833    1.3270 H   0  0  0  0  0  0
   -2.8509    1.3110   -1.5538 H   0  0  0  0  0  0
   -3.0243   -0.3379   -0.9063 H   0  0  0  0  0  0
    2.7233   -0.6830    0.6721 C   0  0  0  0  0  0
    2.9111   -1.5981    1.8457 C   0  0  0  0  0  0
    3.3455   -1.0220   -0.1561 H   0  0  0  0  0  0
    3.0112    0.3303    0.9518 H   0  0  0  0  0  0
    3.9577   -1.5887    2.1500 H   0  0  0  0  0  0
    2.6231   -2.6115    1.5660 H   0  0  0  0  0  0
    2.2889   -1.2591    2.6740 H   0  0  0  0  0  0
  1  2  1  0  0  0
  1  6  1  0  0  0
  1  7  1  0  0  0
  1  8  1  0  0  0
  2  3  1  0  0  0
  2  9  1  0  0  0
  2 10  1  0  0  0
  3  4  1  0  0  0
  3 11  1  0  0  0
  3 22  1  0  0  0
  4  5  1  0  0  0
  4 12  1  0  0  0
  4 13  1  0  0  0
  5  6  1  0  0  0
  5 14  1  0  0  0
  5 15  1  0  0  0
  6 16  1  0  0  0
  6 30  1  0  0  0
 17 18  2  0  0  0
 17 19  1  0  0  0
 17 20  1  0  0  0
 19 23  1  0  0  0
 20 21  1  0  0  0
 20 24  1  0  0  0
 20 25  1  0  0  0
 21 22  1  0  0  0
 21 26  1  0  0  0
 21 27  1  0  0  0
 22 28  1  0  0  0
 22 29  1  0  0  0
 30 31  1  0  0  0
 30 32  1  0  0  0
 30 33  1  0  0  0
 31 34  1  0  0  0
 31 35  1  0  0  0
 31 36  1  0  0  0
M  END
> <s_m_entry_id>
77

> <s_m_entry_name>
moldesc_input.77

> <s_m_Source_Path>
C:\Users\aprus\Schrodinger

> <s_m_Source_File>
moldesc_input.maegz

> <i_m_Source_File_Index>
77

> <s_m_subgroup_title>
moldesc_input

> <s_m_subgroupid>
moldesc_input

> <b_m_subgroup_collapsed>
0

$$$$
cyclohexane,Custom_43,Custom_4
                    3D
 Schrodinger Suite 2022-3.
 39 39  0  0  1  0            999 V2000
    1.0862    0.1858   -0.9903 C   0  0  0  0  0  0
   -0.3916    0.2201   -1.4117 C   0  0  0  0  0  0
   -1.2829    0.6961   -0.2533 C   0  0  2  0  0  0
   -1.0862   -0.1857    0.9903 C   0  0  0  0  0  0
    0.3916   -0.2200    1.4117 C   0  0  0  0  0  0
    1.2830   -0.6960    0.2534 C   0  0  2  0  0  0
    1.4337    1.2236   -0.7688 H   0  0  0  0  0  0
    1.7144   -0.1956   -1.8319 H   0  0  0  0  0  0
   -0.7109   -0.8013   -1.7308 H   0  0  0  0  0  0
   -0.5213    0.8927   -2.2945 H   0  0  0  0  0  0
   -1.0317    1.7547   -0.0019 H   0  0  0  0  0  0
   -1.7144    0.1956    1.8319 H   0  0  0  0  0  0
   -1.4337   -1.2235    0.7687 H   0  0  0  0  0  0
    0.7109    0.8013    1.7308 H   0  0  0  0  0  0
    0.5213   -0.8926    2.2945 H   0  0  0  0  0  0
    1.0318   -1.7546    0.0019 H   0  0  0  0  0  0
   -5.8640    1.7263    1.1438 C   0  0  0  0  0  0
   -5.8060    2.8347    1.6643 O   0  0  0  0  0  0
   -6.7506    0.7714    1.5236 O   0  0  0  0  0  0
   -5.0138    1.1983    0.0266 C   0  0  0  0  0  0
   -3.5735    1.2112    0.4453 C   0  0  0  0  0  0
   -2.7232    0.6831   -0.6720 C   0  0  0  0  0  0
   -7.2786    1.1154    2.2259 H   0  0  0  0  0  0
   -5.1415    1.8262   -0.8552 H   0  0  0  0  0  0
   -5.3149    0.1772   -0.2078 H   0  0  0  0  0  0
   -3.2724    2.2322    0.6796 H   0  0  0  0  0  0
   -3.4458    0.5833    1.3270 H   0  0  0  0  0  0
   -2.8509    1.3110   -1.5538 H   0  0  0  0  0  0
   -3.0243   -0.3379   -0.9063 H   0  0  0  0  0  0
    2.7233   -0.6830    0.6721 C   0  0  0  0  0  0
    2.9111   -1.5981    1.8457 C   0  0  0  0  0  0
    4.3514   -1.5851    2.2645 C   0  0  0  0  0  0
    3.3455   -1.0220   -0.1561 H   0  0  0  0  0  0
    3.0112    0.3303    0.9518 H   0  0  0  0  0  0
    2.6231   -2.6115    1.5660 H   0  0  0  0  0  0
    2.2889   -1.2591    2.6740 H   0  0  0  0  0  0
    4.4879   -2.2501    3.1173 H   0  0  0  0  0  0
    4.6393   -0.5717    2.5441 H   0  0  0  0  0  0
    4.9736   -1.9241    1.4362 H   0  0  0  0  0  0
  1  2  1  0  0  0
  1  6  1  0  0  0
  1  7  1  0  0  0
  1  8  1  0  0  0
  2  3  1  0  0  0
  2  9  1  0  0  0
  2 10  1  0  0  0
  3  4  1  0  0  0
  3 11  1  0  0  0
  3 22  1  0  0  0
  4  5  1  0  0  0
  4 12  1  0  0  0
  4 13  1  0  0  0
  5  6  1  0  0  0
  5 14  1  0  0  0
  5 15  1  0  0  0
  6 16  1  0  0  0
  6 30  1  0  0  0
 17 18  2  0  0  0
 17 19  1  0  0  0
 17 20  1  0  0  0
 19 23  1  0  0  0
 20 21  1  0  0  0
 20 24  1  0  0  0
 20 25  1  0  0  0
 21 22  1  0  0  0
 21 26  1  0  0  0
 21 27  1  0  0  0
 22 28  1  0  0  0
 22 29  1  0  0  0
 30 31  1  0  0  0
 30 33  1  0  0  0
 30 34  1  0  0  0
 31 32  1  0  0  0
 31 35  1  0  0  0
 31 36  1  0  0  0
 32 37  1  0  0  0
 32 38  1  0  0  0
 32 39  1  0  0  0
M  END
> <s_m_entry_id>
78

> <s_m_entry_name>
moldesc_input.78

> <s_m_Source_Path>
C:\Users\aprus\Schrodinger

> <s_m_Source_File>
moldesc_input.maegz

> <i_m_Source_File_Index>
78

> <s_m_subgroup_title>
moldesc_input

> <s_m_subgroupid>
moldesc_input

> <b_m_subgroup_collapsed>
0

$$$$
cyclohexane,Custom_43,Custom_5
                    3D
 Schrodinger Suite 2022-3.
 39 39  0  0  1  0            999 V2000
    1.0862    0.1858   -0.9903 C   0  0  0  0  0  0
   -0.3916    0.2201   -1.4117 C   0  0  0  0  0  0
   -1.2829    0.6961   -0.2533 C   0  0  2  0  0  0
   -1.0862   -0.1857    0.9903 C   0  0  0  0  0  0
    0.3916   -0.2200    1.4117 C   0  0  0  0  0  0
    1.2830   -0.6960    0.2534 C   0  0  2  0  0  0
    1.4337    1.2236   -0.7688 H   0  0  0  0  0  0
    1.7144   -0.1956   -1.8319 H   0  0  0  0  0  0
   -0.7109   -0.8013   -1.7308 H   0  0  0  0  0  0
   -0.5213    0.8927   -2.2945 H   0  0  0  0  0  0
   -1.0317    1.7547   -0.0019 H   0  0  0  0  0  0
   -1.7144    0.1956    1.8319 H   0  0  0  0  0  0
   -1.4337   -1.2235    0.7687 H   0  0  0  0  0  0
    0.7109    0.8013    1.7308 H   0  0  0  0  0  0
    0.5213   -0.8926    2.2945 H   0  0  0  0  0  0
    1.0318   -1.7546    0.0019 H   0  0  0  0  0  0
   -4.5151    2.3983   -3.5176 C   0  0  0  0  0  0
   -5.2279    3.3893   -3.6297 O   0  0  0  0  0  0
   -3.7446    1.9180   -4.5265 O   0  0  0  0  0  0
   -4.3393    1.5343   -2.3041 C   0  0  0  0  0  0
   -2.8990    1.5472   -1.8854 C   0  0  0  0  0  0
   -2.7232    0.6831   -0.6720 C   0  0  0  0  0  0
   -3.8640    2.4694   -5.2828 H   0  0  0  0  0  0
   -4.6404    0.5132   -2.5385 H   0  0  0  0  0  0
   -4.9571    1.9180   -1.4923 H   0  0  0  0  0  0
   -2.2811    1.1635   -2.6973 H   0  0  0  0  0  0
   -2.5979    2.5682   -1.6511 H   0  0  0  0  0  0
   -3.0243   -0.3379   -0.9063 H   0  0  0  0  0  0
   -3.3411    1.0669    0.1399 H   0  0  0  0  0  0
    2.7233   -0.6830    0.6721 C   0  0  0  0  0  0
    3.5767   -1.1804   -0.4567 C   0  0  0  0  0  0
    2.9050   -1.5729    1.8659 C   0  0  0  0  0  0
    3.0178    0.3345    0.9292 H   0  0  0  0  0  0
    3.2822   -2.1979   -0.7138 H   0  0  0  0  0  0
    4.6233   -1.1710   -0.1525 H   0  0  0  0  0  0
    3.4447   -0.5338   -1.3242 H   0  0  0  0  0  0
    2.6105   -2.5904    1.6089 H   0  0  0  0  0  0
    2.2849   -1.2114    2.6862 H   0  0  0  0  0  0
    3.9516   -1.5634    2.1702 H   0  0  0  0  0  0
  1  2  1  0  0  0
  1  6  1  0  0  0
  1  7  1  0  0  0
  1  8  1  0  0  0
  2  3  1  0  0  0
  2  9  1  0  0  0
  2 10  1  0  0  0
  3  4  1  0  0  0
  3 11  1  0  0  0
  3 22  1  0  0  0
  4  5  1  0  0  0
  4 12  1  0  0  0
  4 13  1  0  0  0
  5  6  1  0  0  0
  5 14  1  0  0  0
  5 15  1  0  0  0
  6 16  1  0  0  0
  6 30  1  0  0  0
 17 18  2  0  0  0
 17 19  1  0  0  0
 17 20  1  0  0  0
 19 23  1  0  0  0
 20 21  1  0  0  0
 20 24  1  0  0  0
 20 25  1  0  0  0
 21 22  1  0  0  0
 21 26  1  0  0  0
 21 27  1  0  0  0
 22 28  1  0  0  0
 22 29  1  0  0  0
 30 31  1  0  0  0
 30 32  1  0  0  0
 30 33  1  0  0  0
 31 34  1  0  0  0
 31 35  1  0  0  0
 31 36  1  0  0  0
 32 37  1  0  0  0
 32 38  1  0  0  0
 32 39  1  0  0  0
M  END
> <s_m_entry_id>
79

> <s_m_entry_name>
moldesc_input.79

> <s_m_Source_Path>
C:\Users\aprus\Schrodinger

> <s_m_Source_File>
moldesc_input.maegz

> <i_m_Source_File_Index>
79

> <s_m_subgroup_title>
moldesc_input

> <s_m_subgroupid>
moldesc_input

> <b_m_subgroup_collapsed>
0

$$$$
cyclohexane,Custom_43,Custom_6
                    3D
 Schrodinger Suite 2022-3.
 42 42  0  0  1  0            999 V2000
    1.0862    0.1858   -0.9903 C   0  0  0  0  0  0
   -0.3916    0.2201   -1.4117 C   0  0  0  0  0  0
   -1.2829    0.6961   -0.2533 C   0  0  2  0  0  0
   -1.0862   -0.1857    0.9903 C   0  0  0  0  0  0
    0.3916   -0.2200    1.4117 C   0  0  0  0  0  0
    1.2830   -0.6960    0.2534 C   0  0  2  0  0  0
    1.4337    1.2236   -0.7688 H   0  0  0  0  0  0
    1.7144   -0.1956   -1.8319 H   0  0  0  0  0  0
   -0.7109   -0.8013   -1.7308 H   0  0  0  0  0  0
   -0.5213    0.8927   -2.2945 H   0  0  0  0  0  0
   -1.0317    1.7547   -0.0019 H   0  0  0  0  0  0
   -1.7144    0.1956    1.8319 H   0  0  0  0  0  0
   -1.4337   -1.2235    0.7687 H   0  0  0  0  0  0
    0.7109    0.8013    1.7308 H   0  0  0  0  0  0
    0.5213   -0.8926    2.2945 H   0  0  0  0  0  0
    1.0318   -1.7546    0.0019 H   0  0  0  0  0  0
   -5.8640    1.7263    1.1438 C   0  0  0  0  0  0
   -6.3811    1.0868    2.0528 O   0  0  0  0  0  0
   -5.9939    3.0710    1.0125 O   0  0  0  0  0  0
   -5.0138    1.1983    0.0266 C   0  0  0  0  0  0
   -3.5735    1.2112    0.4453 C   0  0  0  0  0  0
   -2.7232    0.6831   -0.6720 C   0  0  0  0  0  0
   -6.5300    3.3904    1.7202 H   0  0  0  0  0  0
   -5.1415    1.8262   -0.8552 H   0  0  0  0  0  0
   -5.3149    0.1772   -0.2078 H   0  0  0  0  0  0
   -3.2724    2.2322    0.6796 H   0  0  0  0  0  0
   -3.4458    0.5833    1.3270 H   0  0  0  0  0  0
   -2.8509    1.3110   -1.5538 H   0  0  0  0  0  0
   -3.0243   -0.3379   -0.9063 H   0  0  0  0  0  0
    2.7233   -0.6830    0.6721 C   0  0  0  0  0  0
    2.9111   -1.5981    1.8457 C   0  0  0  0  0  0
    4.3514   -1.5851    2.2645 C   0  0  0  0  0  0
    4.5392   -2.5002    3.4381 C   0  0  0  0  0  0
    3.0112    0.3303    0.9518 H   0  0  0  0  0  0
    3.3455   -1.0220   -0.1561 H   0  0  0  0  0  0
    2.6231   -2.6115    1.5660 H   0  0  0  0  0  0
    2.2889   -1.2591    2.6740 H   0  0  0  0  0  0
    4.6393   -0.5717    2.5441 H   0  0  0  0  0  0
    4.9736   -1.9241    1.4362 H   0  0  0  0  0  0
    5.5858   -2.4908    3.7423 H   0  0  0  0  0  0
    4.2513   -3.5136    3.1584 H   0  0  0  0  0  0
    3.9170   -2.1612    4.2663 H   0  0  0  0  0  0
  1  2  1  0  0  0
  1  6  1  0  0  0
  1  7  1  0  0  0
  1  8  1  0  0  0
  2  3  1  0  0  0
  2  9  1  0  0  0
  2 10  1  0  0  0
  3  4  1  0  0  0
  3 11  1  0  0  0
  3 22  1  0  0  0
  4  5  1  0  0  0
  4 12  1  0  0  0
  4 13  1  0  0  0
  5  6  1  0  0  0
  5 14  1  0  0  0
  5 15  1  0  0  0
  6 16  1  0  0  0
  6 30  1  0  0  0
 17 18  2  0  0  0
 17 19  1  0  0  0
 17 20  1  0  0  0
 19 23  1  0  0  0
 20 21  1  0  0  0
 20 24  1  0  0  0
 20 25  1  0  0  0
 21 22  1  0  0  0
 21 26  1  0  0  0
 21 27  1  0  0  0
 22 28  1  0  0  0
 22 29  1  0  0  0
 30 31  1  0  0  0
 30 34  1  0  0  0
 30 35  1  0  0  0
 31 32  1  0  0  0
 31 36  1  0  0  0
 31 37  1  0  0  0
 32 33  1  0  0  0
 32 38  1  0  0  0
 32 39  1  0  0  0
 33 40  1  0  0  0
 33 41  1  0  0  0
 33 42  1  0  0  0
M  END
> <s_m_entry_id>
80

> <s_m_entry_name>
moldesc_input.80

> <s_m_Source_Path>
C:\Users\aprus\Schrodinger

> <s_m_Source_File>
moldesc_input.maegz

> <i_m_Source_File_Index>
80

> <s_m_subgroup_title>
moldesc_input

> <s_m_subgroupid>
moldesc_input

> <b_m_subgroup_collapsed>
0

$$$$
cyclohexane,Custom_43,Custom_7
                    3D
 Schrodinger Suite 2022-3.
 42 42  0  0  1  0            999 V2000
    1.0862    0.1858   -0.9903 C   0  0  0  0  0  0
   -0.3916    0.2201   -1.4117 C   0  0  0  0  0  0
   -1.2829    0.6961   -0.2533 C   0  0  2  0  0  0
   -1.0862   -0.1857    0.9903 C   0  0  0  0  0  0
    0.3916   -0.2200    1.4117 C   0  0  0  0  0  0
    1.2830   -0.6960    0.2534 C   0  0  2  0  0  0
    1.4337    1.2236   -0.7688 H   0  0  0  0  0  0
    1.7144   -0.1956   -1.8319 H   0  0  0  0  0  0
   -0.7109   -0.8013   -1.7308 H   0  0  0  0  0  0
   -0.5213    0.8927   -2.2945 H   0  0  0  0  0  0
   -1.0317    1.7547   -0.0019 H   0  0  0  0  0  0
   -1.7144    0.1956    1.8319 H   0  0  0  0  0  0
   -1.4337   -1.2235    0.7687 H   0  0  0  0  0  0
    0.7109    0.8013    1.7308 H   0  0  0  0  0  0
    0.5213   -0.8926    2.2945 H   0  0  0  0  0  0
    1.0318   -1.7546    0.0019 H   0  0  0  0  0  0
   -5.8640    1.7263    1.1438 C   0  0  0  0  0  0
   -6.3811    1.0868    2.0528 O   0  0  0  0  0  0
   -5.9939    3.0710    1.0125 O   0  0  0  0  0  0
   -5.0138    1.1983    0.0266 C   0  0  0  0  0  0
   -3.5735    1.2112    0.4453 C   0  0  0  0  0  0
   -2.7232    0.6831   -0.6720 C   0  0  0  0  0  0
   -6.5300    3.3904    1.7202 H   0  0  0  0  0  0
   -5.1415    1.8262   -0.8552 H   0  0  0  0  0  0
   -5.3149    0.1772   -0.2078 H   0  0  0  0  0  0
   -3.2724    2.2322    0.6796 H   0  0  0  0  0  0
   -3.4458    0.5833    1.3270 H   0  0  0  0  0  0
   -2.8509    1.3110   -1.5538 H   0  0  0  0  0  0
   -3.0243   -0.3379   -0.9063 H   0  0  0  0  0  0
    2.7233   -0.6830    0.6721 C   0  0  2  0  0  0
    3.5767   -1.1804   -0.4567 C   0  0  0  0  0  0
    5.0170   -1.1675   -0.0380 C   0  0  0  0  0  0
    2.9050   -1.5729    1.8659 C   0  0  0  0  0  0
    3.0178    0.3345    0.9292 H   0  0  0  0  0  0
    3.4447   -0.5338   -1.3242 H   0  0  0  0  0  0
    3.2822   -2.1979   -0.7138 H   0  0  0  0  0  0
    5.6371   -1.5289   -0.8583 H   0  0  0  0  0  0
    5.1490   -1.8141    0.8295 H   0  0  0  0  0  0
    5.3115   -0.1500    0.2190 H   0  0  0  0  0  0
    2.6105   -2.5904    1.6089 H   0  0  0  0  0  0
    3.9516   -1.5634    2.1702 H   0  0  0  0  0  0
    2.2849   -1.2114    2.6862 H   0  0  0  0  0  0
  1  2  1  0  0  0
  1  6  1  0  0  0
  1  7  1  0  0  0
  1  8  1  0  0  0
  2  3  1  0  0  0
  2  9  1  0  0  0
  2 10  1  0  0  0
  3  4  1  0  0  0
  3 11  1  0  0  0
  3 22  1  0  0  0
  4  5  1  0  0  0
  4 12  1  0  0  0
  4 13  1  0  0  0
  5  6  1  0  0  0
  5 14  1  0  0  0
  5 15  1  0  0  0
  6 16  1  0  0  0
  6 30  1  0  0  0
 17 18  2  0  0  0
 17 19  1  0  0  0
 17 20  1  0  0  0
 19 23  1  0  0  0
 20 21  1  0  0  0
 20 24  1  0  0  0
 20 25  1  0  0  0
 21 22  1  0  0  0
 21 26  1  0  0  0
 21 27  1  0  0  0
 22 28  1  0  0  0
 22 29  1  0  0  0
 30 31  1  0  0  0
 30 33  1  0  0  0
 30 34  1  0  0  0
 31 32  1  0  0  0
 31 35  1  0  0  0
 31 36  1  0  0  0
 32 37  1  0  0  0
 32 38  1  0  0  0
 32 39  1  0  0  0
 33 40  1  0  0  0
 33 41  1  0  0  0
 33 42  1  0  0  0
M  END
> <s_m_entry_id>
81

> <s_m_entry_name>
moldesc_input.81

> <s_m_Source_Path>
C:\Users\aprus\Schrodinger

> <s_m_Source_File>
moldesc_input.maegz

> <i_m_Source_File_Index>
81

> <s_m_subgroup_title>
moldesc_input

> <s_m_subgroupid>
moldesc_input

> <b_m_subgroup_collapsed>
0

$$$$
cyclohexane,Custom_43,Custom_8
                    3D
 Schrodinger Suite 2022-3.
 42 42  0  0  1  0            999 V2000
    1.0862    0.1858   -0.9903 C   0  0  0  0  0  0
   -0.3916    0.2201   -1.4117 C   0  0  0  0  0  0
   -1.2829    0.6961   -0.2533 C   0  0  2  0  0  0
   -1.0862   -0.1857    0.9903 C   0  0  0  0  0  0
    0.3916   -0.2200    1.4117 C   0  0  0  0  0  0
    1.2830   -0.6960    0.2534 C   0  0  2  0  0  0
    1.4337    1.2236   -0.7688 H   0  0  0  0  0  0
    1.7144   -0.1956   -1.8319 H   0  0  0  0  0  0
   -0.7109   -0.8013   -1.7308 H   0  0  0  0  0  0
   -0.5213    0.8927   -2.2945 H   0  0  0  0  0  0
   -1.0317    1.7547   -0.0019 H   0  0  0  0  0  0
   -1.7144    0.1956    1.8319 H   0  0  0  0  0  0
   -1.4337   -1.2235    0.7687 H   0  0  0  0  0  0
    0.7109    0.8013    1.7308 H   0  0  0  0  0  0
    0.5213   -0.8926    2.2945 H   0  0  0  0  0  0
    1.0318   -1.7546    0.0019 H   0  0  0  0  0  0
   -5.8640    1.7263    1.1438 C   0  0  0  0  0  0
   -6.3811    1.0868    2.0528 O   0  0  0  0  0  0
   -5.9939    3.0710    1.0125 O   0  0  0  0  0  0
   -5.0138    1.1983    0.0266 C   0  0  0  0  0  0
   -3.5735    1.2112    0.4453 C   0  0  0  0  0  0
   -2.7232    0.6831   -0.6720 C   0  0  0  0  0  0
   -6.5300    3.3904    1.7202 H   0  0  0  0  0  0
   -5.1415    1.8262   -0.8552 H   0  0  0  0  0  0
   -5.3149    0.1772   -0.2078 H   0  0  0  0  0  0
   -3.2724    2.2322    0.6796 H   0  0  0  0  0  0
   -3.4458    0.5833    1.3270 H   0  0  0  0  0  0
   -2.8509    1.3110   -1.5538 H   0  0  0  0  0  0
   -3.0243   -0.3379   -0.9063 H   0  0  0  0  0  0
    2.7233   -0.6830    0.6721 C   0  0  0  0  0  0
    3.5796   -1.1496   -0.4677 C   0  0  0  0  0  0
    3.1833   -2.5441   -0.8526 C   0  0  0  0  0  0
    5.0199   -1.1366   -0.0490 C   0  0  0  0  0  0
    2.8598   -1.3480    1.5249 H   0  0  0  0  0  0
    3.0112    0.3303    0.9518 H   0  0  0  0  0  0
    3.4431   -0.4846   -1.3205 H   0  0  0  0  0  0
    3.3198   -3.2091    0.0002 H   0  0  0  0  0  0
    3.8056   -2.8831   -1.6808 H   0  0  0  0  0  0
    2.1367   -2.5536   -1.1569 H   0  0  0  0  0  0
    5.1564   -1.8015    0.8039 H   0  0  0  0  0  0
    5.3078   -0.1232    0.2307 H   0  0  0  0  0  0
    5.6421   -1.4756   -0.8772 H   0  0  0  0  0  0
  1  2  1  0  0  0
  1  6  1  0  0  0
  1  7  1  0  0  0
  1  8  1  0  0  0
  2  3  1  0  0  0
  2  9  1  0  0  0
  2 10  1  0  0  0
  3  4  1  0  0  0
  3 11  1  0  0  0
  3 22  1  0  0  0
  4  5  1  0  0  0
  4 12  1  0  0  0
  4 13  1  0  0  0
  5  6  1  0  0  0
  5 14  1  0  0  0
  5 15  1  0  0  0
  6 16  1  0  0  0
  6 30  1  0  0  0
 17 18  2  0  0  0
 17 19  1  0  0  0
 17 20  1  0  0  0
 19 23  1  0  0  0
 20 21  1  0  0  0
 20 24  1  0  0  0
 20 25  1  0  0  0
 21 22  1  0  0  0
 21 26  1  0  0  0
 21 27  1  0  0  0
 22 28  1  0  0  0
 22 29  1  0  0  0
 30 31  1  0  0  0
 30 34  1  0  0  0
 30 35  1  0  0  0
 31 32  1  0  0  0
 31 33  1  0  0  0
 31 36  1  0  0  0
 32 37  1  0  0  0
 32 38  1  0  0  0
 32 39  1  0  0  0
 33 40  1  0  0  0
 33 41  1  0  0  0
 33 42  1  0  0  0
M  END
> <s_m_entry_id>
82

> <s_m_entry_name>
moldesc_input.82

> <s_m_Source_Path>
C:\Users\aprus\Schrodinger

> <s_m_Source_File>
moldesc_input.maegz

> <i_m_Source_File_Index>
82

> <s_m_subgroup_title>
moldesc_input

> <s_m_subgroupid>
moldesc_input

> <b_m_subgroup_collapsed>
0

$$$$
cyclohexane,Custom_43,Custom_9
                    3D
 Schrodinger Suite 2022-3.
 42 42  0  0  1  0            999 V2000
    1.0862    0.1858   -0.9903 C   0  0  0  0  0  0
   -0.3916    0.2201   -1.4117 C   0  0  0  0  0  0
   -1.2829    0.6961   -0.2533 C   0  0  2  0  0  0
   -1.0862   -0.1857    0.9903 C   0  0  0  0  0  0
    0.3916   -0.2200    1.4117 C   0  0  0  0  0  0
    1.2830   -0.6960    0.2534 C   0  0  2  0  0  0
    1.4337    1.2236   -0.7688 H   0  0  0  0  0  0
    1.7144   -0.1956   -1.8319 H   0  0  0  0  0  0
   -0.7109   -0.8013   -1.7308 H   0  0  0  0  0  0
   -0.5213    0.8927   -2.2945 H   0  0  0  0  0  0
   -1.0317    1.7547   -0.0019 H   0  0  0  0  0  0
   -1.7144    0.1956    1.8319 H   0  0  0  0  0  0
   -1.4337   -1.2235    0.7687 H   0  0  0  0  0  0
    0.7109    0.8013    1.7308 H   0  0  0  0  0  0
    0.5213   -0.8926    2.2945 H   0  0  0  0  0  0
    1.0318   -1.7546    0.0019 H   0  0  0  0  0  0
   -5.8640    1.7263    1.1438 C   0  0  0  0  0  0
   -5.9703    1.2727    2.2777 O   0  0  0  0  0  0
   -6.5345    2.8265    0.7167 O   0  0  0  0  0  0
   -5.0138    1.1983    0.0266 C   0  0  0  0  0  0
   -3.5735    1.2112    0.4453 C   0  0  0  0  0  0
   -2.7232    0.6831   -0.6720 C   0  0  0  0  0  0
   -7.0648    3.1485    1.4276 H   0  0  0  0  0  0
   -5.1415    1.8262   -0.8552 H   0  0  0  0  0  0
   -5.3149    0.1772   -0.2078 H   0  0  0  0  0  0
   -3.2724    2.2322    0.6796 H   0  0  0  0  0  0
   -3.4458    0.5833    1.3270 H   0  0  0  0  0  0
   -2.8509    1.3110   -1.5538 H   0  0  0  0  0  0
   -3.0243   -0.3379   -0.9063 H   0  0  0  0  0  0
    2.7233   -0.6830    0.6721 C   0  0  0  0  0  0
    3.0886    0.7696    1.0232 C   0  0  0  0  0  0
    3.5537   -1.1997   -0.5155 C   0  0  0  0  0  0
    2.8566   -1.6070    1.8950 C   0  0  0  0  0  0
    2.4652    1.1492    1.8336 H   0  0  0  0  0  0
    4.1293    0.8547    1.3385 H   0  0  0  0  0  0
    2.9470    1.4307    0.1674 H   0  0  0  0  0  0
    3.4194   -0.5698   -1.3956 H   0  0  0  0  0  0
    3.2591   -2.2125   -0.7930 H   0  0  0  0  0  0
    4.6187   -1.2175   -0.2805 H   0  0  0  0  0  0
    2.5509   -2.6262    1.6556 H   0  0  0  0  0  0
    3.8852   -1.6461    2.2559 H   0  0  0  0  0  0
    2.2295   -1.2650    2.7192 H   0  0  0  0  0  0
  1  2  1  0  0  0
  1  6  1  0  0  0
  1  7  1  0  0  0
  1  8  1  0  0  0
  2  3  1  0  0  0
  2  9  1  0  0  0
  2 10  1  0  0  0
  3  4  1  0  0  0
  3 11  1  0  0  0
  3 22  1  0  0  0
  4  5  1  0  0  0
  4 12  1  0  0  0
  4 13  1  0  0  0
  5  6  1  0  0  0
  5 14  1  0  0  0
  5 15  1  0  0  0
  6 16  1  0  0  0
  6 30  1  0  0  0
 17 18  2  0  0  0
 17 19  1  0  0  0
 17 20  1  0  0  0
 19 23  1  0  0  0
 20 21  1  0  0  0
 20 24  1  0  0  0
 20 25  1  0  0  0
 21 22  1  0  0  0
 21 26  1  0  0  0
 21 27  1  0  0  0
 22 28  1  0  0  0
 22 29  1  0  0  0
 30 31  1  0  0  0
 30 32  1  0  0  0
 30 33  1  0  0  0
 31 34  1  0  0  0
 31 35  1  0  0  0
 31 36  1  0  0  0
 32 37  1  0  0  0
 32 38  1  0  0  0
 32 39  1  0  0  0
 33 40  1  0  0  0
 33 41  1  0  0  0
 33 42  1  0  0  0
M  END
> <s_m_entry_id>
83

> <s_m_entry_name>
moldesc_input.83

> <s_m_Source_Path>
C:\Users\aprus\Schrodinger

> <s_m_Source_File>
moldesc_input.maegz

> <i_m_Source_File_Index>
83

> <s_m_subgroup_title>
moldesc_input

> <s_m_subgroupid>
moldesc_input

> <b_m_subgroup_collapsed>
0

$$$$
cyclohexane,Custom_43,Custom_10
                    3D
 Schrodinger Suite 2022-3.
 45 45  0  0  1  0            999 V2000
    1.0862    0.1858   -0.9903 C   0  0  0  0  0  0
   -0.3916    0.2201   -1.4117 C   0  0  0  0  0  0
   -1.2829    0.6961   -0.2533 C   0  0  2  0  0  0
   -1.0862   -0.1857    0.9903 C   0  0  0  0  0  0
    0.3916   -0.2200    1.4117 C   0  0  0  0  0  0
    1.2830   -0.6960    0.2534 C   0  0  2  0  0  0
    1.4337    1.2236   -0.7688 H   0  0  0  0  0  0
    1.7144   -0.1956   -1.8319 H   0  0  0  0  0  0
   -0.7109   -0.8013   -1.7308 H   0  0  0  0  0  0
   -0.5213    0.8927   -2.2945 H   0  0  0  0  0  0
   -1.0317    1.7547   -0.0019 H   0  0  0  0  0  0
   -1.7144    0.1956    1.8319 H   0  0  0  0  0  0
   -1.4337   -1.2235    0.7687 H   0  0  0  0  0  0
    0.7109    0.8013    1.7308 H   0  0  0  0  0  0
    0.5213   -0.8926    2.2945 H   0  0  0  0  0  0
    1.0318   -1.7546    0.0019 H   0  0  0  0  0  0
   -4.7537    0.1291   -2.6266 C   0  0  0  0  0  0
   -4.0491   -0.7735   -3.0644 O   0  0  0  0  0  0
   -6.0754   -0.0223   -2.3579 O   0  0  0  0  0  0
   -4.3393    1.5343   -2.3041 C   0  0  0  0  0  0
   -2.8990    1.5472   -1.8854 C   0  0  0  0  0  0
   -2.7232    0.6831   -0.6720 C   0  0  0  0  0  0
   -6.3232   -0.9090   -2.5646 H   0  0  0  0  0  0
   -4.9571    1.9180   -1.4923 H   0  0  0  0  0  0
   -4.4670    2.1621   -3.1859 H   0  0  0  0  0  0
   -2.2811    1.1635   -2.6973 H   0  0  0  0  0  0
   -2.5979    2.5682   -1.6511 H   0  0  0  0  0  0
   -3.0243   -0.3379   -0.9063 H   0  0  0  0  0  0
   -3.3411    1.0669    0.1399 H   0  0  0  0  0  0
    2.7233   -0.6830    0.6721 C   0  0  0  0  0  0
    2.9111   -1.5981    1.8457 C   0  0  0  0  0  0
    4.3514   -1.5851    2.2645 C   0  0  0  0  0  0
    4.5392   -2.5002    3.4381 C   0  0  0  0  0  0
    5.9795   -2.4872    3.8568 C   0  0  0  0  0  0
    3.0112    0.3303    0.9518 H   0  0  0  0  0  0
    3.3455   -1.0220   -0.1561 H   0  0  0  0  0  0
    2.6231   -2.6115    1.5660 H   0  0  0  0  0  0
    2.2889   -1.2591    2.6740 H   0  0  0  0  0  0
    4.6393   -0.5717    2.5441 H   0  0  0  0  0  0
    4.9736   -1.9241    1.4362 H   0  0  0  0  0  0
    4.2513   -3.5136    3.1584 H   0  0  0  0  0  0
    3.9170   -2.1612    4.2663 H   0  0  0  0  0  0
    6.1160   -3.1522    4.7096 H   0  0  0  0  0  0
    6.6017   -2.8262    3.0285 H   0  0  0  0  0  0
    6.2674   -1.4738    4.1365 H   0  0  0  0  0  0
  1  2  1  0  0  0
  1  6  1  0  0  0
  1  7  1  0  0  0
  1  8  1  0  0  0
  2  3  1  0  0  0
  2  9  1  0  0  0
  2 10  1  0  0  0
  3  4  1  0  0  0
  3 11  1  0  0  0
  3 22  1  0  0  0
  4  5  1  0  0  0
  4 12  1  0  0  0
  4 13  1  0  0  0
  5  6  1  0  0  0
  5 14  1  0  0  0
  5 15  1  0  0  0
  6 16  1  0  0  0
  6 30  1  0  0  0
 17 18  2  0  0  0
 17 19  1  0  0  0
 17 20  1  0  0  0
 19 23  1  0  0  0
 20 21  1  0  0  0
 20 24  1  0  0  0
 20 25  1  0  0  0
 21 22  1  0  0  0
 21 26  1  0  0  0
 21 27  1  0  0  0
 22 28  1  0  0  0
 22 29  1  0  0  0
 30 31  1  0  0  0
 30 35  1  0  0  0
 30 36  1  0  0  0
 31 32  1  0  0  0
 31 37  1  0  0  0
 31 38  1  0  0  0
 32 33  1  0  0  0
 32 39  1  0  0  0
 32 40  1  0  0  0
 33 34  1  0  0  0
 33 41  1  0  0  0
 33 42  1  0  0  0
 34 43  1  0  0  0
 34 44  1  0  0  0
 34 45  1  0  0  0
M  END
> <s_m_entry_id>
84

> <s_m_entry_name>
moldesc_input.84

> <s_m_Source_Path>
C:\Users\aprus\Schrodinger

> <s_m_Source_File>
moldesc_input.maegz

> <i_m_Source_File_Index>
84

> <s_m_subgroup_title>
moldesc_input

> <s_m_subgroupid>
moldesc_input

> <b_m_subgroup_collapsed>
0

$$$$
cyclohexane,Custom_43,Custom_11
                    3D
 Schrodinger Suite 2022-3.
 45 45  0  0  1  0            999 V2000
    1.0862    0.1858   -0.9903 C   0  0  0  0  0  0
   -0.3916    0.2201   -1.4117 C   0  0  0  0  0  0
   -1.2829    0.6961   -0.2533 C   0  0  2  0  0  0
   -1.0862   -0.1857    0.9903 C   0  0  0  0  0  0
    0.3916   -0.2200    1.4117 C   0  0  0  0  0  0
    1.2830   -0.6960    0.2534 C   0  0  2  0  0  0
    1.4337    1.2236   -0.7688 H   0  0  0  0  0  0
    1.7144   -0.1956   -1.8319 H   0  0  0  0  0  0
   -0.7109   -0.8013   -1.7308 H   0  0  0  0  0  0
   -0.5213    0.8927   -2.2945 H   0  0  0  0  0  0
   -1.0317    1.7547   -0.0019 H   0  0  0  0  0  0
   -1.7144    0.1956    1.8319 H   0  0  0  0  0  0
   -1.4337   -1.2235    0.7687 H   0  0  0  0  0  0
    0.7109    0.8013    1.7308 H   0  0  0  0  0  0
    0.5213   -0.8926    2.2945 H   0  0  0  0  0  0
    1.0318   -1.7546    0.0019 H   0  0  0  0  0  0
   -5.1895    2.0623   -1.1869 C   0  0  0  0  0  0
   -4.9513    3.2604   -1.2892 O   0  0  0  0  0  0
   -5.6705    1.3094   -2.2087 O   0  0  0  0  0  0
   -5.0138    1.1983    0.0266 C   0  0  0  0  0  0
   -3.5735    1.2112    0.4453 C   0  0  0  0  0  0
   -2.7232    0.6831   -0.6720 C   0  0  0  0  0  0
   -5.7764    1.8637   -2.9648 H   0  0  0  0  0  0
   -5.3149    0.1772   -0.2078 H   0  0  0  0  0  0
   -5.6316    1.5820    0.8384 H   0  0  0  0  0  0
   -3.2724    2.2322    0.6796 H   0  0  0  0  0  0
   -3.4458    0.5833    1.3270 H   0  0  0  0  0  0
   -2.8509    1.3110   -1.5538 H   0  0  0  0  0  0
   -3.0243   -0.3379   -0.9063 H   0  0  0  0  0  0
    2.7233   -0.6830    0.6721 C   0  0  2  0  0  0
    3.5767   -1.1804   -0.4567 C   0  0  0  0  0  0
    5.0170   -1.1675   -0.0380 C   0  0  0  0  0  0
    5.8704   -1.6649   -1.1669 C   0  0  0  0  0  0
    2.9050   -1.5729    1.8659 C   0  0  0  0  0  0
    3.0178    0.3345    0.9292 H   0  0  0  0  0  0
    3.4447   -0.5338   -1.3242 H   0  0  0  0  0  0
    3.2822   -2.1979   -0.7138 H   0  0  0  0  0  0
    5.1490   -1.8141    0.8295 H   0  0  0  0  0  0
    5.3115   -0.1500    0.2190 H   0  0  0  0  0  0
    6.9170   -1.6554   -0.8626 H   0  0  0  0  0  0
    5.5759   -2.6824   -1.4240 H   0  0  0  0  0  0
    5.7383   -1.0182   -2.0344 H   0  0  0  0  0  0
    2.6105   -2.5904    1.6089 H   0  0  0  0  0  0
    3.9516   -1.5634    2.1702 H   0  0  0  0  0  0
    2.2849   -1.2114    2.6862 H   0  0  0  0  0  0
  1  2  1  0  0  0
  1  6  1  0  0  0
  1  7  1  0  0  0
  1  8  1  0  0  0
  2  3  1  0  0  0
  2  9  1  0  0  0
  2 10  1  0  0  0
  3  4  1  0  0  0
  3 11  1  0  0  0
  3 22  1  0  0  0
  4  5  1  0  0  0
  4 12  1  0  0  0
  4 13  1  0  0  0
  5  6  1  0  0  0
  5 14  1  0  0  0
  5 15  1  0  0  0
  6 16  1  0  0  0
  6 30  1  0  0  0
 17 18  2  0  0  0
 17 19  1  0  0  0
 17 20  1  0  0  0
 19 23  1  0  0  0
 20 21  1  0  0  0
 20 24  1  0  0  0
 20 25  1  0  0  0
 21 22  1  0  0  0
 21 26  1  0  0  0
 21 27  1  0  0  0
 22 28  1  0  0  0
 22 29  1  0  0  0
 30 31  1  0  0  0
 30 34  1  0  0  0
 30 35  1  0  0  0
 31 32  1  0  0  0
 31 36  1  0  0  0
 31 37  1  0  0  0
 32 33  1  0  0  0
 32 38  1  0  0  0
 32 39  1  0  0  0
 33 40  1  0  0  0
 33 41  1  0  0  0
 33 42  1  0  0  0
 34 43  1  0  0  0
 34 44  1  0  0  0
 34 45  1  0  0  0
M  END
> <s_m_entry_id>
85

> <s_m_entry_name>
moldesc_input.85

> <s_m_Source_Path>
C:\Users\aprus\Schrodinger

> <s_m_Source_File>
moldesc_input.maegz

> <i_m_Source_File_Index>
85

> <s_m_subgroup_title>
moldesc_input

> <s_m_subgroupid>
moldesc_input

> <b_m_subgroup_collapsed>
0

$$$$
cyclohexane,Custom_43,Custom_12
                    3D
 Schrodinger Suite 2022-3.
 45 45  0  0  1  0            999 V2000
    1.0862    0.1858   -0.9903 C   0  0  0  0  0  0
   -0.3916    0.2201   -1.4117 C   0  0  0  0  0  0
   -1.2829    0.6961   -0.2533 C   0  0  2  0  0  0
   -1.0862   -0.1857    0.9903 C   0  0  0  0  0  0
    0.3916   -0.2200    1.4117 C   0  0  0  0  0  0
    1.2830   -0.6960    0.2534 C   0  0  2  0  0  0
    1.4337    1.2236   -0.7688 H   0  0  0  0  0  0
    1.7144   -0.1956   -1.8319 H   0  0  0  0  0  0
   -0.7109   -0.8013   -1.7308 H   0  0  0  0  0  0
   -0.5213    0.8927   -2.2945 H   0  0  0  0  0  0
   -1.0317    1.7547   -0.0019 H   0  0  0  0  0  0
   -1.7144    0.1956    1.8319 H   0  0  0  0  0  0
   -1.4337   -1.2235    0.7687 H   0  0  0  0  0  0
    0.7109    0.8013    1.7308 H   0  0  0  0  0  0
    0.5213   -0.8926    2.2945 H   0  0  0  0  0  0
    1.0318   -1.7546    0.0019 H   0  0  0  0  0  0
   -5.8640    1.7263    1.1438 C   0  0  0  0  0  0
   -6.1915    2.8904    1.3446 O   0  0  0  0  0  0
   -6.2434    0.6980    1.9443 O   0  0  0  0  0  0
   -5.0138    1.1983    0.0266 C   0  0  0  0  0  0
   -3.5735    1.2112    0.4453 C   0  0  0  0  0  0
   -2.7232    0.6831   -0.6720 C   0  0  0  0  0  0
   -6.7769    1.0428    2.6420 H   0  0  0  0  0  0
   -5.1415    1.8262   -0.8552 H   0  0  0  0  0  0
   -5.3149    0.1772   -0.2078 H   0  0  0  0  0  0
   -3.2724    2.2322    0.6796 H   0  0  0  0  0  0
   -3.4458    0.5833    1.3270 H   0  0  0  0  0  0
   -2.8509    1.3110   -1.5538 H   0  0  0  0  0  0
   -3.0243   -0.3379   -0.9063 H   0  0  0  0  0  0
    2.7233   -0.6830    0.6721 C   0  0  0  0  0  0
    3.5796   -1.1496   -0.4677 C   0  0  2  0  0  0
    3.1833   -2.5441   -0.8526 C   0  0  0  0  0  0
    4.0396   -3.0106   -1.9924 C   0  0  0  0  0  0
    5.0199   -1.1366   -0.0490 C   0  0  0  0  0  0
    2.8598   -1.3480    1.5249 H   0  0  0  0  0  0
    3.0112    0.3303    0.9518 H   0  0  0  0  0  0
    3.4431   -0.4846   -1.3205 H   0  0  0  0  0  0
    2.1367   -2.5536   -1.1569 H   0  0  0  0  0  0
    3.3198   -3.2091    0.0002 H   0  0  0  0  0  0
    3.7517   -4.0240   -2.2721 H   0  0  0  0  0  0
    3.9032   -2.3457   -2.8452 H   0  0  0  0  0  0
    5.0862   -3.0012   -1.6881 H   0  0  0  0  0  0
    5.1564   -1.8015    0.8039 H   0  0  0  0  0  0
    5.6421   -1.4756   -0.8772 H   0  0  0  0  0  0
    5.3078   -0.1232    0.2307 H   0  0  0  0  0  0
  1  2  1  0  0  0
  1  6  1  0  0  0
  1  7  1  0  0  0
  1  8  1  0  0  0
  2  3  1  0  0  0
  2  9  1  0  0  0
  2 10  1  0  0  0
  3  4  1  0  0  0
  3 11  1  0  0  0
  3 22  1  0  0  0
  4  5  1  0  0  0
  4 12  1  0  0  0
  4 13  1  0  0  0
  5  6  1  0  0  0
  5 14  1  0  0  0
  5 15  1  0  0  0
  6 16  1  0  0  0
  6 30  1  0  0  0
 17 18  2  0  0  0
 17 19  1  0  0  0
 17 20  1  0  0  0
 19 23  1  0  0  0
 20 21  1  0  0  0
 20 24  1  0  0  0
 20 25  1  0  0  0
 21 22  1  0  0  0
 21 26  1  0  0  0
 21 27  1  0  0  0
 22 28  1  0  0  0
 22 29  1  0  0  0
 30 31  1  0  0  0
 30 35  1  0  0  0
 30 36  1  0  0  0
 31 32  1  0  0  0
 31 34  1  0  0  0
 31 37  1  0  0  0
 32 33  1  0  0  0
 32 38  1  0  0  0
 32 39  1  0  0  0
 33 40  1  0  0  0
 33 41  1  0  0  0
 33 42  1  0  0  0
 34 43  1  0  0  0
 34 44  1  0  0  0
 34 45  1  0  0  0
M  END
> <s_m_entry_id>
86

> <s_m_entry_name>
moldesc_input.86

> <s_m_Source_Path>
C:\Users\aprus\Schrodinger

> <s_m_Source_File>
moldesc_input.maegz

> <i_m_Source_File_Index>
86

> <s_m_subgroup_title>
moldesc_input

> <s_m_subgroupid>
moldesc_input

> <b_m_subgroup_collapsed>
0

$$$$
cyclohexane,Custom_43,Custom_13
                    3D
 Schrodinger Suite 2022-3.
 45 45  0  0  1  0            999 V2000
    1.0862    0.1858   -0.9903 C   0  0  0  0  0  0
   -0.3916    0.2201   -1.4117 C   0  0  0  0  0  0
   -1.2829    0.6961   -0.2533 C   0  0  2  0  0  0
   -1.0862   -0.1857    0.9903 C   0  0  0  0  0  0
    0.3916   -0.2200    1.4117 C   0  0  0  0  0  0
    1.2830   -0.6960    0.2534 C   0  0  2  0  0  0
    1.4337    1.2236   -0.7688 H   0  0  0  0  0  0
    1.7144   -0.1956   -1.8319 H   0  0  0  0  0  0
   -0.7109   -0.8013   -1.7308 H   0  0  0  0  0  0
   -0.5213    0.8927   -2.2945 H   0  0  0  0  0  0
   -1.0317    1.7547   -0.0019 H   0  0  0  0  0  0
   -1.7144    0.1956    1.8319 H   0  0  0  0  0  0
   -1.4337   -1.2235    0.7687 H   0  0  0  0  0  0
    0.7109    0.8013    1.7308 H   0  0  0  0  0  0
    0.5213   -0.8926    2.2945 H   0  0  0  0  0  0
    1.0318   -1.7546    0.0019 H   0  0  0  0  0  0
   -5.8640    1.7263    1.1438 C   0  0  0  0  0  0
   -5.9703    1.2727    2.2777 O   0  0  0  0  0  0
   -6.5345    2.8265    0.7167 O   0  0  0  0  0  0
   -5.0138    1.1983    0.0266 C   0  0  0  0  0  0
   -3.5735    1.2112    0.4453 C   0  0  0  0  0  0
   -2.7232    0.6831   -0.6720 C   0  0  0  0  0  0
   -7.0648    3.1485    1.4276 H   0  0  0  0  0  0
   -5.1415    1.8262   -0.8552 H   0  0  0  0  0  0
   -5.3149    0.1772   -0.2078 H   0  0  0  0  0  0
   -3.2724    2.2322    0.6796 H   0  0  0  0  0  0
   -3.4458    0.5833    1.3270 H   0  0  0  0  0  0
   -2.8509    1.3110   -1.5538 H   0  0  0  0  0  0
   -3.0243   -0.3379   -0.9063 H   0  0  0  0  0  0
    2.7233   -0.6830    0.6721 C   0  0  0  0  0  0
    2.9111   -1.5981    1.8457 C   0  0  0  0  0  0
    4.3514   -1.5851    2.2645 C   0  0  0  0  0  0
    4.5392   -2.5002    3.4381 C   0  0  0  0  0  0
    4.7476   -0.1905    2.6494 C   0  0  0  0  0  0
    3.0112    0.3303    0.9518 H   0  0  0  0  0  0
    3.3455   -1.0220   -0.1561 H   0  0  0  0  0  0
    2.6231   -2.6115    1.5660 H   0  0  0  0  0  0
    2.2889   -1.2591    2.6740 H   0  0  0  0  0  0
    4.9736   -1.9241    1.4362 H   0  0  0  0  0  0
    3.9170   -2.1612    4.2663 H   0  0  0  0  0  0
    4.2513   -3.5136    3.1584 H   0  0  0  0  0  0
    5.5858   -2.4908    3.7423 H   0  0  0  0  0  0
    4.1254    0.1485    3.4776 H   0  0  0  0  0  0
    4.6112    0.4744    1.7965 H   0  0  0  0  0  0
    5.7943   -0.1811    2.9536 H   0  0  0  0  0  0
  1  2  1  0  0  0
  1  6  1  0  0  0
  1  7  1  0  0  0
  1  8  1  0  0  0
  2  3  1  0  0  0
  2  9  1  0  0  0
  2 10  1  0  0  0
  3  4  1  0  0  0
  3 11  1  0  0  0
  3 22  1  0  0  0
  4  5  1  0  0  0
  4 12  1  0  0  0
  4 13  1  0  0  0
  5  6  1  0  0  0
  5 14  1  0  0  0
  5 15  1  0  0  0
  6 16  1  0  0  0
  6 30  1  0  0  0
 17 18  2  0  0  0
 17 19  1  0  0  0
 17 20  1  0  0  0
 19 23  1  0  0  0
 20 21  1  0  0  0
 20 24  1  0  0  0
 20 25  1  0  0  0
 21 22  1  0  0  0
 21 26  1  0  0  0
 21 27  1  0  0  0
 22 28  1  0  0  0
 22 29  1  0  0  0
 30 31  1  0  0  0
 30 35  1  0  0  0
 30 36  1  0  0  0
 31 32  1  0  0  0
 31 37  1  0  0  0
 31 38  1  0  0  0
 32 33  1  0  0  0
 32 34  1  0  0  0
 32 39  1  0  0  0
 33 40  1  0  0  0
 33 41  1  0  0  0
 33 42  1  0  0  0
 34 43  1  0  0  0
 34 44  1  0  0  0
 34 45  1  0  0  0
M  END
> <s_m_entry_id>
87

> <s_m_entry_name>
moldesc_input.87

> <s_m_Source_Path>
C:\Users\aprus\Schrodinger

> <s_m_Source_File>
moldesc_input.maegz

> <i_m_Source_File_Index>
87

> <s_m_subgroup_title>
moldesc_input

> <s_m_subgroupid>
moldesc_input

> <b_m_subgroup_collapsed>
0

$$$$
cyclohexane,Custom_43,Custom_14
                    3D
 Schrodinger Suite 2022-3.
 45 45  0  0  1  0            999 V2000
    1.0862    0.1858   -0.9903 C   0  0  0  0  0  0
   -0.3916    0.2201   -1.4117 C   0  0  0  0  0  0
   -1.2829    0.6961   -0.2533 C   0  0  2  0  0  0
   -1.0862   -0.1857    0.9903 C   0  0  0  0  0  0
    0.3916   -0.2200    1.4117 C   0  0  0  0  0  0
    1.2830   -0.6960    0.2534 C   0  0  2  0  0  0
    1.4337    1.2236   -0.7688 H   0  0  0  0  0  0
    1.7144   -0.1956   -1.8319 H   0  0  0  0  0  0
   -0.7109   -0.8013   -1.7308 H   0  0  0  0  0  0
   -0.5213    0.8927   -2.2945 H   0  0  0  0  0  0
   -1.0317    1.7547   -0.0019 H   0  0  0  0  0  0
   -1.7144    0.1956    1.8319 H   0  0  0  0  0  0
   -1.4337   -1.2235    0.7687 H   0  0  0  0  0  0
    0.7109    0.8013    1.7308 H   0  0  0  0  0  0
    0.5213   -0.8926    2.2945 H   0  0  0  0  0  0
    1.0318   -1.7546    0.0019 H   0  0  0  0  0  0
   -5.8640    1.7263    1.1438 C   0  0  0  0  0  0
   -6.1915    2.8904    1.3446 O   0  0  0  0  0  0
   -6.2434    0.6980    1.9443 O   0  0  0  0  0  0
   -5.0138    1.1983    0.0266 C   0  0  0  0  0  0
   -3.5735    1.2112    0.4453 C   0  0  0  0  0  0
   -2.7232    0.6831   -0.6720 C   0  0  0  0  0  0
   -6.7769    1.0428    2.6420 H   0  0  0  0  0  0
   -5.1415    1.8262   -0.8552 H   0  0  0  0  0  0
   -5.3149    0.1772   -0.2078 H   0  0  0  0  0  0
   -3.2724    2.2322    0.6796 H   0  0  0  0  0  0
   -3.4458    0.5833    1.3270 H   0  0  0  0  0  0
   -2.8509    1.3110   -1.5538 H   0  0  0  0  0  0
   -3.0243   -0.3379   -0.9063 H   0  0  0  0  0  0
    2.7233   -0.6830    0.6721 C   0  0  2  0  0  0
    2.9050   -1.5729    1.8659 C   0  0  0  0  0  0
    4.3453   -1.5599    2.2847 C   0  0  0  0  0  0
    2.4997   -2.9731    1.5122 C   0  0  0  0  0  0
    3.1285    0.7172    1.0259 C   0  0  0  0  0  0
    3.3434   -1.0445   -0.1482 H   0  0  0  0  0  0
    2.2849   -1.2114    2.6862 H   0  0  0  0  0  0
    4.9654   -1.9213    1.4643 H   0  0  0  0  0  0
    4.4773   -2.2065    3.1522 H   0  0  0  0  0  0
    4.6398   -0.5424    2.5417 H   0  0  0  0  0  0
    3.1199   -3.3345    0.6919 H   0  0  0  0  0  0
    2.6318   -3.6197    2.3797 H   0  0  0  0  0  0
    1.4531   -2.9825    1.2079 H   0  0  0  0  0  0
    2.5084    1.0786    1.8462 H   0  0  0  0  0  0
    4.1752    0.7266    1.3302 H   0  0  0  0  0  0
    2.9965    1.3638    0.1584 H   0  0  0  0  0  0
  1  2  1  0  0  0
  1  6  1  0  0  0
  1  7  1  0  0  0
  1  8  1  0  0  0
  2  3  1  0  0  0
  2  9  1  0  0  0
  2 10  1  0  0  0
  3  4  1  0  0  0
  3 11  1  0  0  0
  3 22  1  0  0  0
  4  5  1  0  0  0
  4 12  1  0  0  0
  4 13  1  0  0  0
  5  6  1  0  0  0
  5 14  1  0  0  0
  5 15  1  0  0  0
  6 16  1  0  0  0
  6 30  1  0  0  0
 17 18  2  0  0  0
 17 19  1  0  0  0
 17 20  1  0  0  0
 19 23  1  0  0  0
 20 21  1  0  0  0
 20 24  1  0  0  0
 20 25  1  0  0  0
 21 22  1  0  0  0
 21 26  1  0  0  0
 21 27  1  0  0  0
 22 28  1  0  0  0
 22 29  1  0  0  0
 30 31  1  0  0  0
 30 34  1  0  0  0
 30 35  1  0  0  0
 31 32  1  0  0  0
 31 33  1  0  0  0
 31 36  1  0  0  0
 32 37  1  0  0  0
 32 38  1  0  0  0
 32 39  1  0  0  0
 33 40  1  0  0  0
 33 41  1  0  0  0
 33 42  1  0  0  0
 34 43  1  0  0  0
 34 44  1  0  0  0
 34 45  1  0  0  0
M  END
> <s_m_entry_id>
88

> <s_m_entry_name>
moldesc_input.88

> <s_m_Source_Path>
C:\Users\aprus\Schrodinger

> <s_m_Source_File>
moldesc_input.maegz

> <i_m_Source_File_Index>
88

> <s_m_subgroup_title>
moldesc_input

> <s_m_subgroupid>
moldesc_input

> <b_m_subgroup_collapsed>
0

$$$$
cyclohexane,Custom_43,Custom_15
                    3D
 Schrodinger Suite 2022-3.
 45 45  0  0  1  0            999 V2000
    1.0862    0.1858   -0.9903 C   0  0  0  0  0  0
   -0.3916    0.2201   -1.4117 C   0  0  0  0  0  0
   -1.2829    0.6961   -0.2533 C   0  0  2  0  0  0
   -1.0862   -0.1857    0.9903 C   0  0  0  0  0  0
    0.3916   -0.2200    1.4117 C   0  0  0  0  0  0
    1.2830   -0.6960    0.2534 C   0  0  2  0  0  0
    1.4337    1.2236   -0.7688 H   0  0  0  0  0  0
    1.7144   -0.1956   -1.8319 H   0  0  0  0  0  0
   -0.7109   -0.8013   -1.7308 H   0  0  0  0  0  0
   -0.5213    0.8927   -2.2945 H   0  0  0  0  0  0
   -1.0317    1.7547   -0.0019 H   0  0  0  0  0  0
   -1.7144    0.1956    1.8319 H   0  0  0  0  0  0
   -1.4337   -1.2235    0.7687 H   0  0  0  0  0  0
    0.7109    0.8013    1.7308 H   0  0  0  0  0  0
    0.5213   -0.8926    2.2945 H   0  0  0  0  0  0
    1.0318   -1.7546    0.0019 H   0  0  0  0  0  0
   -5.8640    1.7263    1.1438 C   0  0  0  0  0  0
   -6.3811    1.0868    2.0528 O   0  0  0  0  0  0
   -5.9939    3.0710    1.0125 O   0  0  0  0  0  0
   -5.0138    1.1983    0.0266 C   0  0  0  0  0  0
   -3.5735    1.2112    0.4453 C   0  0  0  0  0  0
   -2.7232    0.6831   -0.6720 C   0  0  0  0  0  0
   -6.5300    3.3904    1.7202 H   0  0  0  0  0  0
   -5.1415    1.8262   -0.8552 H   0  0  0  0  0  0
   -5.3149    0.1772   -0.2078 H   0  0  0  0  0  0
   -3.2724    2.2322    0.6796 H   0  0  0  0  0  0
   -3.4458    0.5833    1.3270 H   0  0  0  0  0  0
   -2.8509    1.3110   -1.5538 H   0  0  0  0  0  0
   -3.0243   -0.3379   -0.9063 H   0  0  0  0  0  0
    2.7233   -0.6830    0.6721 C   0  0  0  0  0  0
    3.5796   -1.1496   -0.4677 C   0  0  0  0  0  0
    4.8184   -1.8335    0.1359 C   0  0  0  0  0  0
    3.9678    0.0909   -1.2908 C   0  0  0  0  0  0
    2.7425   -2.1364   -1.2997 C   0  0  0  0  0  0
    3.0112    0.3303    0.9518 H   0  0  0  0  0  0
    2.8598   -1.3480    1.5249 H   0  0  0  0  0  0
    4.5368   -2.6838    0.7581 H   0  0  0  0  0  0
    5.4905   -2.2002   -0.6411 H   0  0  0  0  0  0
    5.3838   -1.1443    0.7643 H   0  0  0  0  0  0
    3.0848    0.6011   -1.6773 H   0  0  0  0  0  0
    4.5197    0.8105   -0.6850 H   0  0  0  0  0  0
    4.5955   -0.1753   -2.1423 H   0  0  0  0  0  0
    1.8401   -1.6614   -1.6864 H   0  0  0  0  0  0
    3.3062   -2.5189   -2.1517 H   0  0  0  0  0  0
    2.4281   -2.9915   -0.7002 H   0  0  0  0  0  0
  1  2  1  0  0  0
  1  6  1  0  0  0
  1  7  1  0  0  0
  1  8  1  0  0  0
  2  3  1  0  0  0
  2  9  1  0  0  0
  2 10  1  0  0  0
  3  4  1  0  0  0
  3 11  1  0  0  0
  3 22  1  0  0  0
  4  5  1  0  0  0
  4 12  1  0  0  0
  4 13  1  0  0  0
  5  6  1  0  0  0
  5 14  1  0  0  0
  5 15  1  0  0  0
  6 16  1  0  0  0
  6 30  1  0  0  0
 17 18  2  0  0  0
 17 19  1  0  0  0
 17 20  1  0  0  0
 19 23  1  0  0  0
 20 21  1  0  0  0
 20 24  1  0  0  0
 20 25  1  0  0  0
 21 22  1  0  0  0
 21 26  1  0  0  0
 21 27  1  0  0  0
 22 28  1  0  0  0
 22 29  1  0  0  0
 30 31  1  0  0  0
 30 35  1  0  0  0
 30 36  1  0  0  0
 31 32  1  0  0  0
 31 33  1  0  0  0
 31 34  1  0  0  0
 32 37  1  0  0  0
 32 38  1  0  0  0
 32 39  1  0  0  0
 33 40  1  0  0  0
 33 41  1  0  0  0
 33 42  1  0  0  0
 34 43  1  0  0  0
 34 44  1  0  0  0
 34 45  1  0  0  0
M  END
> <s_m_entry_id>
89

> <s_m_entry_name>
moldesc_input.89

> <s_m_Source_Path>
C:\Users\aprus\Schrodinger

> <s_m_Source_File>
moldesc_input.maegz

> <i_m_Source_File_Index>
89

> <s_m_subgroup_title>
moldesc_input

> <s_m_subgroupid>
moldesc_input

> <b_m_subgroup_collapsed>
0

$$$$
cyclohexane,Custom_43,Custom_16
                    3D
 Schrodinger Suite 2022-3.
 45 45  0  0  1  0            999 V2000
    1.0862    0.1858   -0.9903 C   0  0  0  0  0  0
   -0.3916    0.2201   -1.4117 C   0  0  0  0  0  0
   -1.2829    0.6961   -0.2533 C   0  0  2  0  0  0
   -1.0862   -0.1857    0.9903 C   0  0  0  0  0  0
    0.3916   -0.2200    1.4117 C   0  0  0  0  0  0
    1.2830   -0.6960    0.2534 C   0  0  2  0  0  0
    1.4337    1.2236   -0.7688 H   0  0  0  0  0  0
    1.7144   -0.1956   -1.8319 H   0  0  0  0  0  0
   -0.7109   -0.8013   -1.7308 H   0  0  0  0  0  0
   -0.5213    0.8927   -2.2945 H   0  0  0  0  0  0
   -1.0317    1.7547   -0.0019 H   0  0  0  0  0  0
   -1.7144    0.1956    1.8319 H   0  0  0  0  0  0
   -1.4337   -1.2235    0.7687 H   0  0  0  0  0  0
    0.7109    0.8013    1.7308 H   0  0  0  0  0  0
    0.5213   -0.8926    2.2945 H   0  0  0  0  0  0
    1.0318   -1.7546    0.0019 H   0  0  0  0  0  0
   -5.8640    1.7263    1.1438 C   0  0  0  0  0  0
   -6.1915    2.8904    1.3446 O   0  0  0  0  0  0
   -6.2434    0.6980    1.9443 O   0  0  0  0  0  0
   -5.0138    1.1983    0.0266 C   0  0  0  0  0  0
   -3.5735    1.2112    0.4453 C   0  0  0  0  0  0
   -2.7232    0.6831   -0.6720 C   0  0  0  0  0  0
   -6.7769    1.0428    2.6420 H   0  0  0  0  0  0
   -5.1415    1.8262   -0.8552 H   0  0  0  0  0  0
   -5.3149    0.1772   -0.2078 H   0  0  0  0  0  0
   -3.2724    2.2322    0.6796 H   0  0  0  0  0  0
   -3.4458    0.5833    1.3270 H   0  0  0  0  0  0
   -2.8509    1.3110   -1.5538 H   0  0  0  0  0  0
   -3.0243   -0.3379   -0.9063 H   0  0  0  0  0  0
    2.7233   -0.6830    0.6721 C   0  0  0  0  0  0
    3.1285    0.7172    1.0259 C   0  0  0  0  0  0
    4.5689    0.7302    1.4446 C   0  0  0  0  0  0
    2.9050   -1.5729    1.8659 C   0  0  0  0  0  0
    3.5767   -1.1804   -0.4567 C   0  0  0  0  0  0
    2.9965    1.3638    0.1584 H   0  0  0  0  0  0
    2.5084    1.0786    1.8462 H   0  0  0  0  0  0
    4.8633    1.7477    1.7017 H   0  0  0  0  0  0
    4.7009    0.0836    2.3121 H   0  0  0  0  0  0
    5.1890    0.3687    0.6243 H   0  0  0  0  0  0
    3.9516   -1.5634    2.1702 H   0  0  0  0  0  0
    2.2849   -1.2114    2.6862 H   0  0  0  0  0  0
    2.6105   -2.5904    1.6089 H   0  0  0  0  0  0
    4.6233   -1.1710   -0.1525 H   0  0  0  0  0  0
    3.4447   -0.5338   -1.3242 H   0  0  0  0  0  0
    3.2822   -2.1979   -0.7138 H   0  0  0  0  0  0
  1  2  1  0  0  0
  1  6  1  0  0  0
  1  7  1  0  0  0
  1  8  1  0  0  0
  2  3  1  0  0  0
  2  9  1  0  0  0
  2 10  1  0  0  0
  3  4  1  0  0  0
  3 11  1  0  0  0
  3 22  1  0  0  0
  4  5  1  0  0  0
  4 12  1  0  0  0
  4 13  1  0  0  0
  5  6  1  0  0  0
  5 14  1  0  0  0
  5 15  1  0  0  0
  6 16  1  0  0  0
  6 30  1  0  0  0
 17 18  2  0  0  0
 17 19  1  0  0  0
 17 20  1  0  0  0
 19 23  1  0  0  0
 20 21  1  0  0  0
 20 24  1  0  0  0
 20 25  1  0  0  0
 21 22  1  0  0  0
 21 26  1  0  0  0
 21 27  1  0  0  0
 22 28  1  0  0  0
 22 29  1  0  0  0
 30 31  1  0  0  0
 30 33  1  0  0  0
 30 34  1  0  0  0
 31 32  1  0  0  0
 31 35  1  0  0  0
 31 36  1  0  0  0
 32 37  1  0  0  0
 32 38  1  0  0  0
 32 39  1  0  0  0
 33 40  1  0  0  0
 33 41  1  0  0  0
 33 42  1  0  0  0
 34 43  1  0  0  0
 34 44  1  0  0  0
 34 45  1  0  0  0
M  END
> <s_m_entry_id>
90

> <s_m_entry_name>
moldesc_input.90

> <s_m_Source_Path>
C:\Users\aprus\Schrodinger

> <s_m_Source_File>
moldesc_input.maegz

> <i_m_Source_File_Index>
90

> <s_m_subgroup_title>
moldesc_input

> <s_m_subgroupid>
moldesc_input

> <b_m_subgroup_collapsed>
0

$$$$
cyclohexane,Custom_43,Custom_17
                    3D
 Schrodinger Suite 2022-3.
 48 48  0  0  1  0            999 V2000
    1.0862    0.1858   -0.9903 C   0  0  0  0  0  0
   -0.3916    0.2201   -1.4117 C   0  0  0  0  0  0
   -1.2829    0.6961   -0.2533 C   0  0  2  0  0  0
   -1.0862   -0.1857    0.9903 C   0  0  0  0  0  0
    0.3916   -0.2200    1.4117 C   0  0  0  0  0  0
    1.2830   -0.6960    0.2534 C   0  0  2  0  0  0
    1.4337    1.2236   -0.7688 H   0  0  0  0  0  0
    1.7144   -0.1956   -1.8319 H   0  0  0  0  0  0
   -0.7109   -0.8013   -1.7308 H   0  0  0  0  0  0
   -0.5213    0.8927   -2.2945 H   0  0  0  0  0  0
   -1.0317    1.7547   -0.0019 H   0  0  0  0  0  0
   -1.7144    0.1956    1.8319 H   0  0  0  0  0  0
   -1.4337   -1.2235    0.7687 H   0  0  0  0  0  0
    0.7109    0.8013    1.7308 H   0  0  0  0  0  0
    0.5213   -0.8926    2.2945 H   0  0  0  0  0  0
    1.0318   -1.7546    0.0019 H   0  0  0  0  0  0
   -5.8640    1.7263    1.1438 C   0  0  0  0  0  0
   -5.9703    1.2727    2.2777 O   0  0  0  0  0  0
   -6.5345    2.8265    0.7167 O   0  0  0  0  0  0
   -5.0138    1.1983    0.0266 C   0  0  0  0  0  0
   -3.5735    1.2112    0.4453 C   0  0  0  0  0  0
   -2.7232    0.6831   -0.6720 C   0  0  0  0  0  0
   -7.0648    3.1485    1.4276 H   0  0  0  0  0  0
   -5.1415    1.8262   -0.8552 H   0  0  0  0  0  0
   -5.3149    0.1772   -0.2078 H   0  0  0  0  0  0
   -3.2724    2.2322    0.6796 H   0  0  0  0  0  0
   -3.4458    0.5833    1.3270 H   0  0  0  0  0  0
   -2.8509    1.3110   -1.5538 H   0  0  0  0  0  0
   -3.0243   -0.3379   -0.9063 H   0  0  0  0  0  0
    2.7233   -0.6830    0.6721 C   0  0  0  0  0  0
    2.9111   -1.5981    1.8457 C   0  0  0  0  0  0
    4.3514   -1.5851    2.2645 C   0  0  0  0  0  0
    4.5392   -2.5002    3.4381 C   0  0  0  0  0  0
    5.9795   -2.4872    3.8568 C   0  0  0  0  0  0
    6.1673   -3.4023    5.0304 C   0  0  0  0  0  0
    3.0112    0.3303    0.9518 H   0  0  0  0  0  0
    3.3455   -1.0220   -0.1561 H   0  0  0  0  0  0
    2.6231   -2.6115    1.5660 H   0  0  0  0  0  0
    2.2889   -1.2591    2.6740 H   0  0  0  0  0  0
    4.9736   -1.9241    1.4362 H   0  0  0  0  0  0
    4.6393   -0.5717    2.5441 H   0  0  0  0  0  0
    3.9170   -2.1612    4.2663 H   0  0  0  0  0  0
    4.2513   -3.5136    3.1584 H   0  0  0  0  0  0
    6.2674   -1.4738    4.1365 H   0  0  0  0  0  0
    6.6017   -2.8262    3.0285 H   0  0  0  0  0  0
    7.2139   -3.3928    5.3347 H   0  0  0  0  0  0
    5.8794   -4.4157    4.7507 H   0  0  0  0  0  0
    5.5451   -3.0633    5.8587 H   0  0  0  0  0  0
  1  2  1  0  0  0
  1  6  1  0  0  0
  1  7  1  0  0  0
  1  8  1  0  0  0
  2  3  1  0  0  0
  2  9  1  0  0  0
  2 10  1  0  0  0
  3  4  1  0  0  0
  3 11  1  0  0  0
  3 22  1  0  0  0
  4  5  1  0  0  0
  4 12  1  0  0  0
  4 13  1  0  0  0
  5  6  1  0  0  0
  5 14  1  0  0  0
  5 15  1  0  0  0
  6 16  1  0  0  0
  6 30  1  0  0  0
 17 18  2  0  0  0
 17 19  1  0  0  0
 17 20  1  0  0  0
 19 23  1  0  0  0
 20 21  1  0  0  0
 20 24  1  0  0  0
 20 25  1  0  0  0
 21 22  1  0  0  0
 21 26  1  0  0  0
 21 27  1  0  0  0
 22 28  1  0  0  0
 22 29  1  0  0  0
 30 31  1  0  0  0
 30 36  1  0  0  0
 30 37  1  0  0  0
 31 32  1  0  0  0
 31 38  1  0  0  0
 31 39  1  0  0  0
 32 33  1  0  0  0
 32 40  1  0  0  0
 32 41  1  0  0  0
 33 34  1  0  0  0
 33 42  1  0  0  0
 33 43  1  0  0  0
 34 35  1  0  0  0
 34 44  1  0  0  0
 34 45  1  0  0  0
 35 46  1  0  0  0
 35 47  1  0  0  0
 35 48  1  0  0  0
M  END
> <s_m_entry_id>
91

> <s_m_entry_name>
moldesc_input.91

> <s_m_Source_Path>
C:\Users\aprus\Schrodinger

> <s_m_Source_File>
moldesc_input.maegz

> <i_m_Source_File_Index>
91

> <s_m_subgroup_title>
moldesc_input

> <s_m_subgroupid>
moldesc_input

> <b_m_subgroup_collapsed>
0

$$$$
cyclohexane,Custom_43,Custom_18
                    3D
 Schrodinger Suite 2022-3.
 48 48  0  0  1  0            999 V2000
    1.0862    0.1858   -0.9903 C   0  0  0  0  0  0
   -0.3916    0.2201   -1.4117 C   0  0  0  0  0  0
   -1.2829    0.6961   -0.2533 C   0  0  2  0  0  0
   -1.0862   -0.1857    0.9903 C   0  0  0  0  0  0
    0.3916   -0.2200    1.4117 C   0  0  0  0  0  0
    1.2830   -0.6960    0.2534 C   0  0  2  0  0  0
    1.4337    1.2236   -0.7688 H   0  0  0  0  0  0
    1.7144   -0.1956   -1.8319 H   0  0  0  0  0  0
   -0.7109   -0.8013   -1.7308 H   0  0  0  0  0  0
   -0.5213    0.8927   -2.2945 H   0  0  0  0  0  0
   -1.0317    1.7547   -0.0019 H   0  0  0  0  0  0
   -1.7144    0.1956    1.8319 H   0  0  0  0  0  0
   -1.4337   -1.2235    0.7687 H   0  0  0  0  0  0
    0.7109    0.8013    1.7308 H   0  0  0  0  0  0
    0.5213   -0.8926    2.2945 H   0  0  0  0  0  0
    1.0318   -1.7546    0.0019 H   0  0  0  0  0  0
   -5.8640    1.7263    1.1438 C   0  0  0  0  0  0
   -5.6441    1.6504    2.3474 O   0  0  0  0  0  0
   -6.9637    2.3295    0.6250 O   0  0  0  0  0  0
   -5.0138    1.1983    0.0266 C   0  0  0  0  0  0
   -3.5735    1.2112    0.4453 C   0  0  0  0  0  0
   -2.7232    0.6831   -0.6720 C   0  0  0  0  0  0
   -7.4894    2.6569    1.3368 H   0  0  0  0  0  0
   -5.1415    1.8262   -0.8552 H   0  0  0  0  0  0
   -5.3149    0.1772   -0.2078 H   0  0  0  0  0  0
   -3.2724    2.2322    0.6796 H   0  0  0  0  0  0
   -3.4458    0.5833    1.3270 H   0  0  0  0  0  0
   -2.8509    1.3110   -1.5538 H   0  0  0  0  0  0
   -3.0243   -0.3379   -0.9063 H   0  0  0  0  0  0
    2.7233   -0.6830    0.6721 C   0  0  2  0  0  0
    3.5767   -1.1804   -0.4567 C   0  0  0  0  0  0
    5.0170   -1.1675   -0.0380 C   0  0  0  0  0  0
    5.8704   -1.6649   -1.1669 C   0  0  0  0  0  0
    7.3107   -1.6519   -0.7482 C   0  0  0  0  0  0
    2.9050   -1.5729    1.8659 C   0  0  0  0  0  0
    3.0178    0.3345    0.9292 H   0  0  0  0  0  0
    3.4447   -0.5338   -1.3242 H   0  0  0  0  0  0
    3.2822   -2.1979   -0.7138 H   0  0  0  0  0  0
    5.3115   -0.1500    0.2190 H   0  0  0  0  0  0
    5.1490   -1.8141    0.8295 H   0  0  0  0  0  0
    5.5759   -2.6824   -1.4240 H   0  0  0  0  0  0
    5.7383   -1.0182   -2.0344 H   0  0  0  0  0  0
    7.9308   -2.0133   -1.5685 H   0  0  0  0  0  0
    7.4427   -2.2985    0.1193 H   0  0  0  0  0  0
    7.6052   -0.6344   -0.4911 H   0  0  0  0  0  0
    2.6105   -2.5904    1.6089 H   0  0  0  0  0  0
    3.9516   -1.5634    2.1702 H   0  0  0  0  0  0
    2.2849   -1.2114    2.6862 H   0  0  0  0  0  0
  1  2  1  0  0  0
  1  6  1  0  0  0
  1  7  1  0  0  0
  1  8  1  0  0  0
  2  3  1  0  0  0
  2  9  1  0  0  0
  2 10  1  0  0  0
  3  4  1  0  0  0
  3 11  1  0  0  0
  3 22  1  0  0  0
  4  5  1  0  0  0
  4 12  1  0  0  0
  4 13  1  0  0  0
  5  6  1  0  0  0
  5 14  1  0  0  0
  5 15  1  0  0  0
  6 16  1  0  0  0
  6 30  1  0  0  0
 17 18  2  0  0  0
 17 19  1  0  0  0
 17 20  1  0  0  0
 19 23  1  0  0  0
 20 21  1  0  0  0
 20 24  1  0  0  0
 20 25  1  0  0  0
 21 22  1  0  0  0
 21 26  1  0  0  0
 21 27  1  0  0  0
 22 28  1  0  0  0
 22 29  1  0  0  0
 30 31  1  0  0  0
 30 35  1  0  0  0
 30 36  1  0  0  0
 31 32  1  0  0  0
 31 37  1  0  0  0
 31 38  1  0  0  0
 32 33  1  0  0  0
 32 39  1  0  0  0
 32 40  1  0  0  0
 33 34  1  0  0  0
 33 41  1  0  0  0
 33 42  1  0  0  0
 34 43  1  0  0  0
 34 44  1  0  0  0
 34 45  1  0  0  0
 35 46  1  0  0  0
 35 47  1  0  0  0
 35 48  1  0  0  0
M  END
> <s_m_entry_id>
92

> <s_m_entry_name>
moldesc_input.92

> <s_m_Source_Path>
C:\Users\aprus\Schrodinger

> <s_m_Source_File>
moldesc_input.maegz

> <i_m_Source_File_Index>
92

> <s_m_subgroup_title>
moldesc_input

> <s_m_subgroupid>
moldesc_input

> <b_m_subgroup_collapsed>
0

$$$$
cyclohexane,Custom_43,Custom_19
                    3D
 Schrodinger Suite 2022-3.
 48 48  0  0  1  0            999 V2000
    1.0862    0.1858   -0.9903 C   0  0  0  0  0  0
   -0.3916    0.2201   -1.4117 C   0  0  0  0  0  0
   -1.2829    0.6961   -0.2533 C   0  0  2  0  0  0
   -1.0862   -0.1857    0.9903 C   0  0  0  0  0  0
    0.3916   -0.2200    1.4117 C   0  0  0  0  0  0
    1.2830   -0.6960    0.2534 C   0  0  2  0  0  0
    1.4337    1.2236   -0.7688 H   0  0  0  0  0  0
    1.7144   -0.1956   -1.8319 H   0  0  0  0  0  0
   -0.7109   -0.8013   -1.7308 H   0  0  0  0  0  0
   -0.5213    0.8927   -2.2945 H   0  0  0  0  0  0
   -1.0317    1.7547   -0.0019 H   0  0  0  0  0  0
   -1.7144    0.1956    1.8319 H   0  0  0  0  0  0
   -1.4337   -1.2235    0.7687 H   0  0  0  0  0  0
    0.7109    0.8013    1.7308 H   0  0  0  0  0  0
    0.5213   -0.8926    2.2945 H   0  0  0  0  0  0
    1.0318   -1.7546    0.0019 H   0  0  0  0  0  0
   -5.8640    1.7263    1.1438 C   0  0  0  0  0  0
   -6.1915    2.8904    1.3446 O   0  0  0  0  0  0
   -6.2434    0.6980    1.9443 O   0  0  0  0  0  0
   -5.0138    1.1983    0.0266 C   0  0  0  0  0  0
   -3.5735    1.2112    0.4453 C   0  0  0  0  0  0
   -2.7232    0.6831   -0.6720 C   0  0  0  0  0  0
   -6.7769    1.0428    2.6420 H   0  0  0  0  0  0
   -5.1415    1.8262   -0.8552 H   0  0  0  0  0  0
   -5.3149    0.1772   -0.2078 H   0  0  0  0  0  0
   -3.2724    2.2322    0.6796 H   0  0  0  0  0  0
   -3.4458    0.5833    1.3270 H   0  0  0  0  0  0
   -2.8509    1.3110   -1.5538 H   0  0  0  0  0  0
   -3.0243   -0.3379   -0.9063 H   0  0  0  0  0  0
    2.7233   -0.6830    0.6721 C   0  0  0  0  0  0
    3.5796   -1.1496   -0.4677 C   0  0  1  0  0  0
    5.0199   -1.1366   -0.0490 C   0  0  0  0  0  0
    5.4161    0.2580    0.3359 C   0  0  0  0  0  0
    6.8565    0.2710    0.7547 C   0  0  0  0  0  0
    3.1833   -2.5441   -0.8526 C   0  0  0  0  0  0
    2.8598   -1.3480    1.5249 H   0  0  0  0  0  0
    3.0112    0.3303    0.9518 H   0  0  0  0  0  0
    3.4431   -0.4846   -1.3205 H   0  0  0  0  0  0
    5.1564   -1.8015    0.8039 H   0  0  0  0  0  0
    5.6421   -1.4756   -0.8772 H   0  0  0  0  0  0
    5.2797    0.9230   -0.5169 H   0  0  0  0  0  0
    4.7939    0.5970    1.1642 H   0  0  0  0  0  0
    7.1444    1.2844    1.0343 H   0  0  0  0  0  0
    7.4787   -0.0680   -0.0736 H   0  0  0  0  0  0
    6.9929   -0.3939    1.6075 H   0  0  0  0  0  0
    3.3198   -3.2091    0.0002 H   0  0  0  0  0  0
    2.1367   -2.5536   -1.1569 H   0  0  0  0  0  0
    3.8056   -2.8831   -1.6808 H   0  0  0  0  0  0
  1  2  1  0  0  0
  1  6  1  0  0  0
  1  7  1  0  0  0
  1  8  1  0  0  0
  2  3  1  0  0  0
  2  9  1  0  0  0
  2 10  1  0  0  0
  3  4  1  0  0  0
  3 11  1  0  0  0
  3 22  1  0  0  0
  4  5  1  0  0  0
  4 12  1  0  0  0
  4 13  1  0  0  0
  5  6  1  0  0  0
  5 14  1  0  0  0
  5 15  1  0  0  0
  6 16  1  0  0  0
  6 30  1  0  0  0
 17 18  2  0  0  0
 17 19  1  0  0  0
 17 20  1  0  0  0
 19 23  1  0  0  0
 20 21  1  0  0  0
 20 24  1  0  0  0
 20 25  1  0  0  0
 21 22  1  0  0  0
 21 26  1  0  0  0
 21 27  1  0  0  0
 22 28  1  0  0  0
 22 29  1  0  0  0
 30 31  1  0  0  0
 30 36  1  0  0  0
 30 37  1  0  0  0
 31 32  1  0  0  0
 31 35  1  0  0  0
 31 38  1  0  0  0
 32 33  1  0  0  0
 32 39  1  0  0  0
 32 40  1  0  0  0
 33 34  1  0  0  0
 33 41  1  0  0  0
 33 42  1  0  0  0
 34 43  1  0  0  0
 34 44  1  0  0  0
 34 45  1  0  0  0
 35 46  1  0  0  0
 35 47  1  0  0  0
 35 48  1  0  0  0
M  END
> <s_m_entry_id>
93

> <s_m_entry_name>
moldesc_input.93

> <s_m_Source_Path>
C:\Users\aprus\Schrodinger

> <s_m_Source_File>
moldesc_input.maegz

> <i_m_Source_File_Index>
93

> <s_m_subgroup_title>
moldesc_input

> <s_m_subgroupid>
moldesc_input

> <b_m_subgroup_collapsed>
0

$$$$
cyclohexane,Custom_43,Custom_20
                    3D
 Schrodinger Suite 2022-3.
 48 48  0  0  1  0            999 V2000
    1.0862    0.1858   -0.9903 C   0  0  0  0  0  0
   -0.3916    0.2201   -1.4117 C   0  0  0  0  0  0
   -1.2829    0.6961   -0.2533 C   0  0  2  0  0  0
   -1.0862   -0.1857    0.9903 C   0  0  0  0  0  0
    0.3916   -0.2200    1.4117 C   0  0  0  0  0  0
    1.2830   -0.6960    0.2534 C   0  0  2  0  0  0
    1.4337    1.2236   -0.7688 H   0  0  0  0  0  0
    1.7144   -0.1956   -1.8319 H   0  0  0  0  0  0
   -0.7109   -0.8013   -1.7308 H   0  0  0  0  0  0
   -0.5213    0.8927   -2.2945 H   0  0  0  0  0  0
   -1.0317    1.7547   -0.0019 H   0  0  0  0  0  0
   -1.7144    0.1956    1.8319 H   0  0  0  0  0  0
   -1.4337   -1.2235    0.7687 H   0  0  0  0  0  0
    0.7109    0.8013    1.7308 H   0  0  0  0  0  0
    0.5213   -0.8926    2.2945 H   0  0  0  0  0  0
    1.0318   -1.7546    0.0019 H   0  0  0  0  0  0
   -5.8640    1.7263    1.1438 C   0  0  0  0  0  0
   -5.5492    2.5522    1.9933 O   0  0  0  0  0  0
   -7.0884    1.1430    1.0909 O   0  0  0  0  0  0
   -5.0138    1.1983    0.0266 C   0  0  0  0  0  0
   -3.5735    1.2112    0.4453 C   0  0  0  0  0  0
   -2.7232    0.6831   -0.6720 C   0  0  0  0  0  0
   -7.6128    1.4831    1.7977 H   0  0  0  0  0  0
   -5.1415    1.8262   -0.8552 H   0  0  0  0  0  0
   -5.3149    0.1772   -0.2078 H   0  0  0  0  0  0
   -3.2724    2.2322    0.6796 H   0  0  0  0  0  0
   -3.4458    0.5833    1.3270 H   0  0  0  0  0  0
   -2.8509    1.3110   -1.5538 H   0  0  0  0  0  0
   -3.0243   -0.3379   -0.9063 H   0  0  0  0  0  0
    2.7233   -0.6830    0.6721 C   0  0  0  0  0  0
    2.9111   -1.5981    1.8457 C   0  0  0  0  0  0
    4.3514   -1.5851    2.2645 C   0  0  1  0  0  0
    4.7476   -0.1905    2.6494 C   0  0  0  0  0  0
    6.1880   -0.1776    3.0681 C   0  0  0  0  0  0
    4.5392   -2.5002    3.4381 C   0  0  0  0  0  0
    3.0112    0.3303    0.9518 H   0  0  0  0  0  0
    3.3455   -1.0220   -0.1561 H   0  0  0  0  0  0
    2.6231   -2.6115    1.5660 H   0  0  0  0  0  0
    2.2889   -1.2591    2.6740 H   0  0  0  0  0  0
    4.9736   -1.9241    1.4362 H   0  0  0  0  0  0
    4.6112    0.4744    1.7965 H   0  0  0  0  0  0
    4.1254    0.1485    3.4776 H   0  0  0  0  0  0
    6.4759    0.8358    3.3478 H   0  0  0  0  0  0
    6.8102   -0.5166    2.2398 H   0  0  0  0  0  0
    6.3244   -0.8425    3.9209 H   0  0  0  0  0  0
    3.9170   -2.1612    4.2663 H   0  0  0  0  0  0
    5.5858   -2.4908    3.7423 H   0  0  0  0  0  0
    4.2513   -3.5136    3.1584 H   0  0  0  0  0  0
  1  2  1  0  0  0
  1  6  1  0  0  0
  1  7  1  0  0  0
  1  8  1  0  0  0
  2  3  1  0  0  0
  2  9  1  0  0  0
  2 10  1  0  0  0
  3  4  1  0  0  0
  3 11  1  0  0  0
  3 22  1  0  0  0
  4  5  1  0  0  0
  4 12  1  0  0  0
  4 13  1  0  0  0
  5  6  1  0  0  0
  5 14  1  0  0  0
  5 15  1  0  0  0
  6 16  1  0  0  0
  6 30  1  0  0  0
 17 18  2  0  0  0
 17 19  1  0  0  0
 17 20  1  0  0  0
 19 23  1  0  0  0
 20 21  1  0  0  0
 20 24  1  0  0  0
 20 25  1  0  0  0
 21 22  1  0  0  0
 21 26  1  0  0  0
 21 27  1  0  0  0
 22 28  1  0  0  0
 22 29  1  0  0  0
 30 31  1  0  0  0
 30 36  1  0  0  0
 30 37  1  0  0  0
 31 32  1  0  0  0
 31 38  1  0  0  0
 31 39  1  0  0  0
 32 33  1  0  0  0
 32 35  1  0  0  0
 32 40  1  0  0  0
 33 34  1  0  0  0
 33 41  1  0  0  0
 33 42  1  0  0  0
 34 43  1  0  0  0
 34 44  1  0  0  0
 34 45  1  0  0  0
 35 46  1  0  0  0
 35 47  1  0  0  0
 35 48  1  0  0  0
M  END
> <s_m_entry_id>
94

> <s_m_entry_name>
moldesc_input.94

> <s_m_Source_Path>
C:\Users\aprus\Schrodinger

> <s_m_Source_File>
moldesc_input.maegz

> <i_m_Source_File_Index>
94

> <s_m_subgroup_title>
moldesc_input

> <s_m_subgroupid>
moldesc_input

> <b_m_subgroup_collapsed>
0

$$$$
cyclohexane,Custom_43,Custom_21
                    3D
 Schrodinger Suite 2022-3.
 48 48  0  0  1  0            999 V2000
    1.0862    0.1858   -0.9903 C   0  0  0  0  0  0
   -0.3916    0.2201   -1.4117 C   0  0  0  0  0  0
   -1.2829    0.6961   -0.2533 C   0  0  2  0  0  0
   -1.0862   -0.1857    0.9903 C   0  0  0  0  0  0
    0.3916   -0.2200    1.4117 C   0  0  0  0  0  0
    1.2830   -0.6960    0.2534 C   0  0  2  0  0  0
    1.4337    1.2236   -0.7688 H   0  0  0  0  0  0
    1.7144   -0.1956   -1.8319 H   0  0  0  0  0  0
   -0.7109   -0.8013   -1.7308 H   0  0  0  0  0  0
   -0.5213    0.8927   -2.2945 H   0  0  0  0  0  0
   -1.0317    1.7547   -0.0019 H   0  0  0  0  0  0
   -1.7144    0.1956    1.8319 H   0  0  0  0  0  0
   -1.4337   -1.2235    0.7687 H   0  0  0  0  0  0
    0.7109    0.8013    1.7308 H   0  0  0  0  0  0
    0.5213   -0.8926    2.2945 H   0  0  0  0  0  0
    1.0318   -1.7546    0.0019 H   0  0  0  0  0  0
   -4.5151    2.3983   -3.5176 C   0  0  0  0  0  0
   -3.8653    3.3911   -3.8257 O   0  0  0  0  0  0
   -5.5375    1.9156   -4.2685 O   0  0  0  0  0  0
   -4.3393    1.5343   -2.3041 C   0  0  0  0  0  0
   -2.8990    1.5472   -1.8854 C   0  0  0  0  0  0
   -2.7232    0.6831   -0.6720 C   0  0  0  0  0  0
   -5.6376    2.4670   -5.0276 H   0  0  0  0  0  0
   -4.6404    0.5132   -2.5385 H   0  0  0  0  0  0
   -4.9571    1.9180   -1.4923 H   0  0  0  0  0  0
   -2.2811    1.1635   -2.6973 H   0  0  0  0  0  0
   -2.5979    2.5682   -1.6511 H   0  0  0  0  0  0
   -3.0243   -0.3379   -0.9063 H   0  0  0  0  0  0
   -3.3411    1.0669    0.1399 H   0  0  0  0  0  0
    2.7233   -0.6830    0.6721 C   0  0  0  0  0  0
    3.5796   -1.1496   -0.4677 C   0  0  0  0  0  0
    5.0199   -1.1366   -0.0490 C   0  0  0  0  0  0
    5.8762   -1.6031   -1.1888 C   0  0  0  0  0  0
    5.6884   -0.6880   -2.3624 C   0  0  0  0  0  0
    7.3165   -1.5901   -0.7700 C   0  0  0  0  0  0
    2.8598   -1.3480    1.5249 H   0  0  0  0  0  0
    3.0112    0.3303    0.9518 H   0  0  0  0  0  0
    3.4431   -0.4846   -1.3205 H   0  0  0  0  0  0
    3.2916   -2.1629   -0.7474 H   0  0  0  0  0  0
    5.3078   -0.1232    0.2307 H   0  0  0  0  0  0
    5.1564   -1.8015    0.8039 H   0  0  0  0  0  0
    5.5882   -2.6165   -1.4685 H   0  0  0  0  0  0
    5.9763    0.3254   -2.0827 H   0  0  0  0  0  0
    4.6418   -0.6974   -2.6667 H   0  0  0  0  0  0
    6.3106   -1.0270   -3.1906 H   0  0  0  0  0  0
    7.6044   -0.5767   -0.4904 H   0  0  0  0  0  0
    7.9387   -1.9291   -1.5983 H   0  0  0  0  0  0
    7.4530   -2.2550    0.0828 H   0  0  0  0  0  0
  1  2  1  0  0  0
  1  6  1  0  0  0
  1  7  1  0  0  0
  1  8  1  0  0  0
  2  3  1  0  0  0
  2  9  1  0  0  0
  2 10  1  0  0  0
  3  4  1  0  0  0
  3 11  1  0  0  0
  3 22  1  0  0  0
  4  5  1  0  0  0
  4 12  1  0  0  0
  4 13  1  0  0  0
  5  6  1  0  0  0
  5 14  1  0  0  0
  5 15  1  0  0  0
  6 16  1  0  0  0
  6 30  1  0  0  0
 17 18  2  0  0  0
 17 19  1  0  0  0
 17 20  1  0  0  0
 19 23  1  0  0  0
 20 21  1  0  0  0
 20 24  1  0  0  0
 20 25  1  0  0  0
 21 22  1  0  0  0
 21 26  1  0  0  0
 21 27  1  0  0  0
 22 28  1  0  0  0
 22 29  1  0  0  0
 30 31  1  0  0  0
 30 36  1  0  0  0
 30 37  1  0  0  0
 31 32  1  0  0  0
 31 38  1  0  0  0
 31 39  1  0  0  0
 32 33  1  0  0  0
 32 40  1  0  0  0
 32 41  1  0  0  0
 33 34  1  0  0  0
 33 35  1  0  0  0
 33 42  1  0  0  0
 34 43  1  0  0  0
 34 44  1  0  0  0
 34 45  1  0  0  0
 35 46  1  0  0  0
 35 47  1  0  0  0
 35 48  1  0  0  0
M  END
> <s_m_entry_id>
95

> <s_m_entry_name>
moldesc_input.95

> <s_m_Source_Path>
C:\Users\aprus\Schrodinger

> <s_m_Source_File>
moldesc_input.maegz

> <i_m_Source_File_Index>
95

> <s_m_subgroup_title>
moldesc_input

> <s_m_subgroupid>
moldesc_input

> <b_m_subgroup_collapsed>
0

$$$$
cyclohexane,Custom_43,Custom_22
                    3D
 Schrodinger Suite 2022-3.
 48 48  0  0  1  0            999 V2000
    1.0862    0.1858   -0.9903 C   0  0  0  0  0  0
   -0.3916    0.2201   -1.4117 C   0  0  0  0  0  0
   -1.2829    0.6961   -0.2533 C   0  0  2  0  0  0
   -1.0862   -0.1857    0.9903 C   0  0  0  0  0  0
    0.3916   -0.2200    1.4117 C   0  0  0  0  0  0
    1.2830   -0.6960    0.2534 C   0  0  2  0  0  0
    1.4337    1.2236   -0.7688 H   0  0  0  0  0  0
    1.7144   -0.1956   -1.8319 H   0  0  0  0  0  0
   -0.7109   -0.8013   -1.7308 H   0  0  0  0  0  0
   -0.5213    0.8927   -2.2945 H   0  0  0  0  0  0
   -1.0317    1.7547   -0.0019 H   0  0  0  0  0  0
   -1.7144    0.1956    1.8319 H   0  0  0  0  0  0
   -1.4337   -1.2235    0.7687 H   0  0  0  0  0  0
    0.7109    0.8013    1.7308 H   0  0  0  0  0  0
    0.5213   -0.8926    2.2945 H   0  0  0  0  0  0
    1.0318   -1.7546    0.0019 H   0  0  0  0  0  0
   -5.8640    1.7263    1.1438 C   0  0  0  0  0  0
   -6.1915    2.8904    1.3446 O   0  0  0  0  0  0
   -6.2434    0.6980    1.9443 O   0  0  0  0  0  0
   -5.0138    1.1983    0.0266 C   0  0  0  0  0  0
   -3.5735    1.2112    0.4453 C   0  0  0  0  0  0
   -2.7232    0.6831   -0.6720 C   0  0  0  0  0  0
   -6.7769    1.0428    2.6420 H   0  0  0  0  0  0
   -5.1415    1.8262   -0.8552 H   0  0  0  0  0  0
   -5.3149    0.1772   -0.2078 H   0  0  0  0  0  0
   -3.2724    2.2322    0.6796 H   0  0  0  0  0  0
   -3.4458    0.5833    1.3270 H   0  0  0  0  0  0
   -2.8509    1.3110   -1.5538 H   0  0  0  0  0  0
   -3.0243   -0.3379   -0.9063 H   0  0  0  0  0  0
    2.7233   -0.6830    0.6721 C   0  0  2  0  0  0
    2.9050   -1.5729    1.8659 C   0  0  1  0  0  0
    2.4997   -2.9731    1.5122 C   0  0  0  0  0  0
    2.6814   -3.8629    2.7060 C   0  0  0  0  0  0
    3.1285    0.7172    1.0259 C   0  0  0  0  0  0
    4.3453   -1.5599    2.2847 C   0  0  0  0  0  0
    3.3434   -1.0445   -0.1482 H   0  0  0  0  0  0
    2.2849   -1.2114    2.6862 H   0  0  0  0  0  0
    1.4531   -2.9825    1.2079 H   0  0  0  0  0  0
    3.1199   -3.3345    0.6919 H   0  0  0  0  0  0
    2.3870   -4.8804    2.4489 H   0  0  0  0  0  0
    3.7281   -3.8535    3.0103 H   0  0  0  0  0  0
    2.0613   -3.5015    3.5263 H   0  0  0  0  0  0
    2.5084    1.0786    1.8462 H   0  0  0  0  0  0
    4.1752    0.7266    1.3302 H   0  0  0  0  0  0
    2.9965    1.3638    0.1584 H   0  0  0  0  0  0
    4.9654   -1.9213    1.4643 H   0  0  0  0  0  0
    4.6398   -0.5424    2.5417 H   0  0  0  0  0  0
    4.4773   -2.2065    3.1522 H   0  0  0  0  0  0
  1  2  1  0  0  0
  1  6  1  0  0  0
  1  7  1  0  0  0
  1  8  1  0  0  0
  2  3  1  0  0  0
  2  9  1  0  0  0
  2 10  1  0  0  0
  3  4  1  0  0  0
  3 11  1  0  0  0
  3 22  1  0  0  0
  4  5  1  0  0  0
  4 12  1  0  0  0
  4 13  1  0  0  0
  5  6  1  0  0  0
  5 14  1  0  0  0
  5 15  1  0  0  0
  6 16  1  0  0  0
  6 30  1  0  0  0
 17 18  2  0  0  0
 17 19  1  0  0  0
 17 20  1  0  0  0
 19 23  1  0  0  0
 20 21  1  0  0  0
 20 24  1  0  0  0
 20 25  1  0  0  0
 21 22  1  0  0  0
 21 26  1  0  0  0
 21 27  1  0  0  0
 22 28  1  0  0  0
 22 29  1  0  0  0
 30 31  1  0  0  0
 30 34  1  0  0  0
 30 36  1  0  0  0
 31 32  1  0  0  0
 31 35  1  0  0  0
 31 37  1  0  0  0
 32 33  1  0  0  0
 32 38  1  0  0  0
 32 39  1  0  0  0
 33 40  1  0  0  0
 33 41  1  0  0  0
 33 42  1  0  0  0
 34 43  1  0  0  0
 34 44  1  0  0  0
 34 45  1  0  0  0
 35 46  1  0  0  0
 35 47  1  0  0  0
 35 48  1  0  0  0
M  END
> <s_m_entry_id>
96

> <s_m_entry_name>
moldesc_input.96

> <s_m_Source_Path>
C:\Users\aprus\Schrodinger

> <s_m_Source_File>
moldesc_input.maegz

> <i_m_Source_File_Index>
96

> <s_m_subgroup_title>
moldesc_input

> <s_m_subgroupid>
moldesc_input

> <b_m_subgroup_collapsed>
0

$$$$
cyclohexane,Custom_43,Custom_23
                    3D
 Schrodinger Suite 2022-3.
 48 48  0  0  1  0            999 V2000
    1.0862    0.1858   -0.9903 C   0  0  0  0  0  0
   -0.3916    0.2201   -1.4117 C   0  0  0  0  0  0
   -1.2829    0.6961   -0.2533 C   0  0  2  0  0  0
   -1.0862   -0.1857    0.9903 C   0  0  0  0  0  0
    0.3916   -0.2200    1.4117 C   0  0  0  0  0  0
    1.2830   -0.6960    0.2534 C   0  0  2  0  0  0
    1.4337    1.2236   -0.7688 H   0  0  0  0  0  0
    1.7144   -0.1956   -1.8319 H   0  0  0  0  0  0
   -0.7109   -0.8013   -1.7308 H   0  0  0  0  0  0
   -0.5213    0.8927   -2.2945 H   0  0  0  0  0  0
   -1.0317    1.7547   -0.0019 H   0  0  0  0  0  0
   -1.7144    0.1956    1.8319 H   0  0  0  0  0  0
   -1.4337   -1.2235    0.7687 H   0  0  0  0  0  0
    0.7109    0.8013    1.7308 H   0  0  0  0  0  0
    0.5213   -0.8926    2.2945 H   0  0  0  0  0  0
    1.0318   -1.7546    0.0019 H   0  0  0  0  0  0
   -4.5151    2.3983   -3.5176 C   0  0  0  0  0  0
   -4.2768    3.5964   -3.6199 O   0  0  0  0  0  0
   -4.9960    1.6454   -4.5394 O   0  0  0  0  0  0
   -4.3393    1.5343   -2.3041 C   0  0  0  0  0  0
   -2.8990    1.5472   -1.8854 C   0  0  0  0  0  0
   -2.7232    0.6831   -0.6720 C   0  0  0  0  0  0
   -5.1019    2.1997   -5.2955 H   0  0  0  0  0  0
   -4.6404    0.5132   -2.5385 H   0  0  0  0  0  0
   -4.9571    1.9180   -1.4923 H   0  0  0  0  0  0
   -2.2811    1.1635   -2.6973 H   0  0  0  0  0  0
   -2.5979    2.5682   -1.6511 H   0  0  0  0  0  0
   -3.0243   -0.3379   -0.9063 H   0  0  0  0  0  0
   -3.3411    1.0669    0.1399 H   0  0  0  0  0  0
    2.7233   -0.6830    0.6721 C   0  0  0  0  0  0
    3.5796   -1.1496   -0.4677 C   0  0  1  0  0  0
    5.0199   -1.1366   -0.0490 C   0  0  0  0  0  0
    5.8762   -1.6031   -1.1888 C   0  0  0  0  0  0
    3.1833   -2.5441   -0.8526 C   0  0  0  0  0  0
    5.4161    0.2580    0.3359 C   0  0  0  0  0  0
    2.8598   -1.3480    1.5249 H   0  0  0  0  0  0
    3.0112    0.3303    0.9518 H   0  0  0  0  0  0
    3.4431   -0.4846   -1.3205 H   0  0  0  0  0  0
    5.1564   -1.8015    0.8039 H   0  0  0  0  0  0
    5.7397   -0.9381   -2.0416 H   0  0  0  0  0  0
    6.9228   -1.5936   -0.8845 H   0  0  0  0  0  0
    5.5882   -2.6165   -1.4685 H   0  0  0  0  0  0
    3.3198   -3.2091    0.0002 H   0  0  0  0  0  0
    2.1367   -2.5536   -1.1569 H   0  0  0  0  0  0
    3.8056   -2.8831   -1.6808 H   0  0  0  0  0  0
    5.2797    0.9230   -0.5169 H   0  0  0  0  0  0
    6.4628    0.2675    0.6402 H   0  0  0  0  0  0
    4.7939    0.5970    1.1642 H   0  0  0  0  0  0
  1  2  1  0  0  0
  1  6  1  0  0  0
  1  7  1  0  0  0
  1  8  1  0  0  0
  2  3  1  0  0  0
  2  9  1  0  0  0
  2 10  1  0  0  0
  3  4  1  0  0  0
  3 11  1  0  0  0
  3 22  1  0  0  0
  4  5  1  0  0  0
  4 12  1  0  0  0
  4 13  1  0  0  0
  5  6  1  0  0  0
  5 14  1  0  0  0
  5 15  1  0  0  0
  6 16  1  0  0  0
  6 30  1  0  0  0
 17 18  2  0  0  0
 17 19  1  0  0  0
 17 20  1  0  0  0
 19 23  1  0  0  0
 20 21  1  0  0  0
 20 24  1  0  0  0
 20 25  1  0  0  0
 21 22  1  0  0  0
 21 26  1  0  0  0
 21 27  1  0  0  0
 22 28  1  0  0  0
 22 29  1  0  0  0
 30 31  1  0  0  0
 30 36  1  0  0  0
 30 37  1  0  0  0
 31 32  1  0  0  0
 31 34  1  0  0  0
 31 38  1  0  0  0
 32 33  1  0  0  0
 32 35  1  0  0  0
 32 39  1  0  0  0
 33 40  1  0  0  0
 33 41  1  0  0  0
 33 42  1  0  0  0
 34 43  1  0  0  0
 34 44  1  0  0  0
 34 45  1  0  0  0
 35 46  1  0  0  0
 35 47  1  0  0  0
 35 48  1  0  0  0
M  END
> <s_m_entry_id>
97

> <s_m_entry_name>
moldesc_input.97

> <s_m_Source_Path>
C:\Users\aprus\Schrodinger

> <s_m_Source_File>
moldesc_input.maegz

> <i_m_Source_File_Index>
97

> <s_m_subgroup_title>
moldesc_input

> <s_m_subgroupid>
moldesc_input

> <b_m_subgroup_collapsed>
0

$$$$
cyclohexane,Custom_43,Custom_24
                    3D
 Schrodinger Suite 2022-3.
 48 48  0  0  1  0            999 V2000
    1.0862    0.1858   -0.9903 C   0  0  0  0  0  0
   -0.3916    0.2201   -1.4117 C   0  0  0  0  0  0
   -1.2829    0.6961   -0.2533 C   0  0  2  0  0  0
   -1.0862   -0.1857    0.9903 C   0  0  0  0  0  0
    0.3916   -0.2200    1.4117 C   0  0  0  0  0  0
    1.2830   -0.6960    0.2534 C   0  0  2  0  0  0
    1.4337    1.2236   -0.7688 H   0  0  0  0  0  0
    1.7144   -0.1956   -1.8319 H   0  0  0  0  0  0
   -0.7109   -0.8013   -1.7308 H   0  0  0  0  0  0
   -0.5213    0.8927   -2.2945 H   0  0  0  0  0  0
   -1.0317    1.7547   -0.0019 H   0  0  0  0  0  0
   -1.7144    0.1956    1.8319 H   0  0  0  0  0  0
   -1.4337   -1.2235    0.7687 H   0  0  0  0  0  0
    0.7109    0.8013    1.7308 H   0  0  0  0  0  0
    0.5213   -0.8926    2.2945 H   0  0  0  0  0  0
    1.0318   -1.7546    0.0019 H   0  0  0  0  0  0
   -5.8640    1.7263    1.1438 C   0  0  0  0  0  0
   -5.6441    1.6504    2.3474 O   0  0  0  0  0  0
   -6.9637    2.3295    0.6250 O   0  0  0  0  0  0
   -5.0138    1.1983    0.0266 C   0  0  0  0  0  0
   -3.5735    1.2112    0.4453 C   0  0  0  0  0  0
   -2.7232    0.6831   -0.6720 C   0  0  0  0  0  0
   -7.4894    2.6569    1.3368 H   0  0  0  0  0  0
   -5.1415    1.8262   -0.8552 H   0  0  0  0  0  0
   -5.3149    0.1772   -0.2078 H   0  0  0  0  0  0
   -3.2724    2.2322    0.6796 H   0  0  0  0  0  0
   -3.4458    0.5833    1.3270 H   0  0  0  0  0  0
   -2.8509    1.3110   -1.5538 H   0  0  0  0  0  0
   -3.0243   -0.3379   -0.9063 H   0  0  0  0  0  0
    2.7233   -0.6830    0.6721 C   0  0  0  0  0  0
    3.5767   -1.1804   -0.4567 C   0  0  0  0  0  0
    5.0170   -1.1675   -0.0380 C   0  0  0  0  0  0
    5.8704   -1.6649   -1.1669 C   0  0  0  0  0  0
    3.1285    0.7172    1.0259 C   0  0  0  0  0  0
    2.9050   -1.5729    1.8659 C   0  0  0  0  0  0
    3.4447   -0.5338   -1.3242 H   0  0  0  0  0  0
    3.2822   -2.1979   -0.7138 H   0  0  0  0  0  0
    5.3115   -0.1500    0.2190 H   0  0  0  0  0  0
    5.1490   -1.8141    0.8295 H   0  0  0  0  0  0
    6.9170   -1.6554   -0.8626 H   0  0  0  0  0  0
    5.5759   -2.6824   -1.4240 H   0  0  0  0  0  0
    5.7383   -1.0182   -2.0344 H   0  0  0  0  0  0
    4.1752    0.7266    1.3302 H   0  0  0  0  0  0
    2.5084    1.0786    1.8462 H   0  0  0  0  0  0
    2.9965    1.3638    0.1584 H   0  0  0  0  0  0
    3.9516   -1.5634    2.1702 H   0  0  0  0  0  0
    2.2849   -1.2114    2.6862 H   0  0  0  0  0  0
    2.6105   -2.5904    1.6089 H   0  0  0  0  0  0
  1  2  1  0  0  0
  1  6  1  0  0  0
  1  7  1  0  0  0
  1  8  1  0  0  0
  2  3  1  0  0  0
  2  9  1  0  0  0
  2 10  1  0  0  0
  3  4  1  0  0  0
  3 11  1  0  0  0
  3 22  1  0  0  0
  4  5  1  0  0  0
  4 12  1  0  0  0
  4 13  1  0  0  0
  5  6  1  0  0  0
  5 14  1  0  0  0
  5 15  1  0  0  0
  6 16  1  0  0  0
  6 30  1  0  0  0
 17 18  2  0  0  0
 17 19  1  0  0  0
 17 20  1  0  0  0
 19 23  1  0  0  0
 20 21  1  0  0  0
 20 24  1  0  0  0
 20 25  1  0  0  0
 21 22  1  0  0  0
 21 26  1  0  0  0
 21 27  1  0  0  0
 22 28  1  0  0  0
 22 29  1  0  0  0
 30 31  1  0  0  0
 30 34  1  0  0  0
 30 35  1  0  0  0
 31 32  1  0  0  0
 31 36  1  0  0  0
 31 37  1  0  0  0
 32 33  1  0  0  0
 32 38  1  0  0  0
 32 39  1  0  0  0
 33 40  1  0  0  0
 33 41  1  0  0  0
 33 42  1  0  0  0
 34 43  1  0  0  0
 34 44  1  0  0  0
 34 45  1  0  0  0
 35 46  1  0  0  0
 35 47  1  0  0  0
 35 48  1  0  0  0
M  END
> <s_m_entry_id>
98

> <s_m_entry_name>
moldesc_input.98

> <s_m_Source_Path>
C:\Users\aprus\Schrodinger

> <s_m_Source_File>
moldesc_input.maegz

> <i_m_Source_File_Index>
98

> <s_m_subgroup_title>
moldesc_input

> <s_m_subgroupid>
moldesc_input

> <b_m_subgroup_collapsed>
0

$$$$
cyclohexane,Custom_43,Custom_25
                    3D
 Schrodinger Suite 2022-3.
 48 48  0  0  1  0            999 V2000
    1.0862    0.1858   -0.9903 C   0  0  0  0  0  0
   -0.3916    0.2201   -1.4117 C   0  0  0  0  0  0
   -1.2829    0.6961   -0.2533 C   0  0  2  0  0  0
   -1.0862   -0.1857    0.9903 C   0  0  0  0  0  0
    0.3916   -0.2200    1.4117 C   0  0  0  0  0  0
    1.2830   -0.6960    0.2534 C   0  0  2  0  0  0
    1.4337    1.2236   -0.7688 H   0  0  0  0  0  0
    1.7144   -0.1956   -1.8319 H   0  0  0  0  0  0
   -0.7109   -0.8013   -1.7308 H   0  0  0  0  0  0
   -0.5213    0.8927   -2.2945 H   0  0  0  0  0  0
   -1.0317    1.7547   -0.0019 H   0  0  0  0  0  0
   -1.7144    0.1956    1.8319 H   0  0  0  0  0  0
   -1.4337   -1.2235    0.7687 H   0  0  0  0  0  0
    0.7109    0.8013    1.7308 H   0  0  0  0  0  0
    0.5213   -0.8926    2.2945 H   0  0  0  0  0  0
    1.0318   -1.7546    0.0019 H   0  0  0  0  0  0
   -5.8640    1.7263    1.1438 C   0  0  0  0  0  0
   -6.1915    2.8904    1.3446 O   0  0  0  0  0  0
   -6.2434    0.6980    1.9443 O   0  0  0  0  0  0
   -5.0138    1.1983    0.0266 C   0  0  0  0  0  0
   -3.5735    1.2112    0.4453 C   0  0  0  0  0  0
   -2.7232    0.6831   -0.6720 C   0  0  0  0  0  0
   -6.7769    1.0428    2.6420 H   0  0  0  0  0  0
   -5.1415    1.8262   -0.8552 H   0  0  0  0  0  0
   -5.3149    0.1772   -0.2078 H   0  0  0  0  0  0
   -3.2724    2.2322    0.6796 H   0  0  0  0  0  0
   -3.4458    0.5833    1.3270 H   0  0  0  0  0  0
   -2.8509    1.3110   -1.5538 H   0  0  0  0  0  0
   -3.0243   -0.3379   -0.9063 H   0  0  0  0  0  0
    2.7233   -0.6830    0.6721 C   0  0  0  0  0  0
    2.9111   -1.5981    1.8457 C   0  0  0  0  0  0
    4.3514   -1.5851    2.2645 C   0  0  0  0  0  0
    4.7476   -0.1905    2.6494 C   0  0  0  0  0  0
    2.0548   -1.1316    2.9855 C   0  0  0  0  0  0
    2.5148   -2.9927    1.4608 C   0  0  0  0  0  0
    3.0112    0.3303    0.9518 H   0  0  0  0  0  0
    3.3455   -1.0220   -0.1561 H   0  0  0  0  0  0
    4.4879   -2.2501    3.1173 H   0  0  0  0  0  0
    4.9736   -1.9241    1.4362 H   0  0  0  0  0  0
    5.7943   -0.1811    2.9536 H   0  0  0  0  0  0
    4.1254    0.1485    3.4776 H   0  0  0  0  0  0
    4.6112    0.4744    1.7965 H   0  0  0  0  0  0
    2.1913   -1.7966    3.8384 H   0  0  0  0  0  0
    1.0082   -1.1410    2.6813 H   0  0  0  0  0  0
    2.3427   -0.1182    3.2652 H   0  0  0  0  0  0
    2.6513   -3.6576    2.3137 H   0  0  0  0  0  0
    1.4682   -3.0021    1.1566 H   0  0  0  0  0  0
    3.1371   -3.3317    0.6326 H   0  0  0  0  0  0
  1  2  1  0  0  0
  1  6  1  0  0  0
  1  7  1  0  0  0
  1  8  1  0  0  0
  2  3  1  0  0  0
  2  9  1  0  0  0
  2 10  1  0  0  0
  3  4  1  0  0  0
  3 11  1  0  0  0
  3 22  1  0  0  0
  4  5  1  0  0  0
  4 12  1  0  0  0
  4 13  1  0  0  0
  5  6  1  0  0  0
  5 14  1  0  0  0
  5 15  1  0  0  0
  6 16  1  0  0  0
  6 30  1  0  0  0
 17 18  2  0  0  0
 17 19  1  0  0  0
 17 20  1  0  0  0
 19 23  1  0  0  0
 20 21  1  0  0  0
 20 24  1  0  0  0
 20 25  1  0  0  0
 21 22  1  0  0  0
 21 26  1  0  0  0
 21 27  1  0  0  0
 22 28  1  0  0  0
 22 29  1  0  0  0
 30 31  1  0  0  0
 30 36  1  0  0  0
 30 37  1  0  0  0
 31 32  1  0  0  0
 31 34  1  0  0  0
 31 35  1  0  0  0
 32 33  1  0  0  0
 32 38  1  0  0  0
 32 39  1  0  0  0
 33 40  1  0  0  0
 33 41  1  0  0  0
 33 42  1  0  0  0
 34 43  1  0  0  0
 34 44  1  0  0  0
 34 45  1  0  0  0
 35 46  1  0  0  0
 35 47  1  0  0  0
 35 48  1  0  0  0
M  END
> <s_m_entry_id>
99

> <s_m_entry_name>
moldesc_input.99

> <s_m_Source_Path>
C:\Users\aprus\Schrodinger

> <s_m_Source_File>
moldesc_input.maegz

> <i_m_Source_File_Index>
99

> <s_m_subgroup_title>
moldesc_input

> <s_m_subgroupid>
moldesc_input

> <b_m_subgroup_collapsed>
0

$$$$
cyclohexane,Custom_43,Custom_26
                    3D
 Schrodinger Suite 2022-3.
 48 48  0  0  1  0            999 V2000
    1.0862    0.1858   -0.9903 C   0  0  0  0  0  0
   -0.3916    0.2201   -1.4117 C   0  0  0  0  0  0
   -1.2829    0.6961   -0.2533 C   0  0  2  0  0  0
   -1.0862   -0.1857    0.9903 C   0  0  0  0  0  0
    0.3916   -0.2200    1.4117 C   0  0  0  0  0  0
    1.2830   -0.6960    0.2534 C   0  0  2  0  0  0
    1.4337    1.2236   -0.7688 H   0  0  0  0  0  0
    1.7144   -0.1956   -1.8319 H   0  0  0  0  0  0
   -0.7109   -0.8013   -1.7308 H   0  0  0  0  0  0
   -0.5213    0.8927   -2.2945 H   0  0  0  0  0  0
   -1.0317    1.7547   -0.0019 H   0  0  0  0  0  0
   -1.7144    0.1956    1.8319 H   0  0  0  0  0  0
   -1.4337   -1.2235    0.7687 H   0  0  0  0  0  0
    0.7109    0.8013    1.7308 H   0  0  0  0  0  0
    0.5213   -0.8926    2.2945 H   0  0  0  0  0  0
    1.0318   -1.7546    0.0019 H   0  0  0  0  0  0
   -5.8640    1.7263    1.1438 C   0  0  0  0  0  0
   -5.9703    1.2727    2.2777 O   0  0  0  0  0  0
   -6.5345    2.8265    0.7167 O   0  0  0  0  0  0
   -5.0138    1.1983    0.0266 C   0  0  0  0  0  0
   -3.5735    1.2112    0.4453 C   0  0  0  0  0  0
   -2.7232    0.6831   -0.6720 C   0  0  0  0  0  0
   -7.0648    3.1485    1.4276 H   0  0  0  0  0  0
   -5.1415    1.8262   -0.8552 H   0  0  0  0  0  0
   -5.3149    0.1772   -0.2078 H   0  0  0  0  0  0
   -3.2724    2.2322    0.6796 H   0  0  0  0  0  0
   -3.4458    0.5833    1.3270 H   0  0  0  0  0  0
   -2.8509    1.3110   -1.5538 H   0  0  0  0  0  0
   -3.0243   -0.3379   -0.9063 H   0  0  0  0  0  0
    2.7233   -0.6830    0.6721 C   0  0  0  0  0  0
    2.9111   -1.5981    1.8457 C   0  0  0  0  0  0
    4.3514   -1.5851    2.2645 C   0  0  0  0  0  0
    5.1848   -2.0698    1.0655 C   0  0  0  0  0  0
    4.4910   -2.5353    3.4664 C   0  0  0  0  0  0
    4.7073   -0.1383    2.6478 C   0  0  0  0  0  0
    3.3455   -1.0220   -0.1561 H   0  0  0  0  0  0
    3.0112    0.3303    0.9518 H   0  0  0  0  0  0
    2.2889   -1.2591    2.6740 H   0  0  0  0  0  0
    2.6231   -2.6115    1.5660 H   0  0  0  0  0  0
    6.2500   -2.0859    1.2999 H   0  0  0  0  0  0
    5.0462   -1.4212    0.1997 H   0  0  0  0  0  0
    4.8967   -3.0780    0.7655 H   0  0  0  0  0  0
    3.8619   -2.2158    4.2980 H   0  0  0  0  0  0
    4.1919   -3.5508    3.2043 H   0  0  0  0  0  0
    5.5199   -2.5757    3.8262 H   0  0  0  0  0  0
    5.7476   -0.0535    2.9649 H   0  0  0  0  0  0
    4.0817    0.2191    3.4666 H   0  0  0  0  0  0
    4.5612    0.5408    1.8071 H   0  0  0  0  0  0
  1  2  1  0  0  0
  1  6  1  0  0  0
  1  7  1  0  0  0
  1  8  1  0  0  0
  2  3  1  0  0  0
  2  9  1  0  0  0
  2 10  1  0  0  0
  3  4  1  0  0  0
  3 11  1  0  0  0
  3 22  1  0  0  0
  4  5  1  0  0  0
  4 12  1  0  0  0
  4 13  1  0  0  0
  5  6  1  0  0  0
  5 14  1  0  0  0
  5 15  1  0  0  0
  6 16  1  0  0  0
  6 30  1  0  0  0
 17 18  2  0  0  0
 17 19  1  0  0  0
 17 20  1  0  0  0
 19 23  1  0  0  0
 20 21  1  0  0  0
 20 24  1  0  0  0
 20 25  1  0  0  0
 21 22  1  0  0  0
 21 26  1  0  0  0
 21 27  1  0  0  0
 22 28  1  0  0  0
 22 29  1  0  0  0
 30 31  1  0  0  0
 30 36  1  0  0  0
 30 37  1  0  0  0
 31 32  1  0  0  0
 31 38  1  0  0  0
 31 39  1  0  0  0
 32 33  1  0  0  0
 32 34  1  0  0  0
 32 35  1  0  0  0
 33 40  1  0  0  0
 33 41  1  0  0  0
 33 42  1  0  0  0
 34 43  1  0  0  0
 34 44  1  0  0  0
 34 45  1  0  0  0
 35 46  1  0  0  0
 35 47  1  0  0  0
 35 48  1  0  0  0
M  END
> <s_m_entry_id>
100

> <s_m_entry_name>
moldesc_input.100

> <s_m_Source_Path>
C:\Users\aprus\Schrodinger

> <s_m_Source_File>
moldesc_input.maegz

> <i_m_Source_File_Index>
100

> <s_m_subgroup_title>
moldesc_input

> <s_m_subgroupid>
moldesc_input

> <b_m_subgroup_collapsed>
0

$$$$
cyclohexane,Custom_44,Custom_1
                    3D
 Schrodinger Suite 2022-3.
 33 33  0  0  1  0            999 V2000
    1.0862    0.1858   -0.9903 C   0  0  0  0  0  0
   -0.3916    0.2201   -1.4117 C   0  0  0  0  0  0
   -1.2829    0.6961   -0.2533 C   0  0  2  0  0  0
   -1.0862   -0.1857    0.9903 C   0  0  0  0  0  0
    0.3916   -0.2200    1.4117 C   0  0  0  0  0  0
    1.2830   -0.6960    0.2534 C   0  0  2  0  0  0
    1.4337    1.2236   -0.7688 H   0  0  0  0  0  0
    1.7144   -0.1956   -1.8319 H   0  0  0  0  0  0
   -0.7109   -0.8013   -1.7308 H   0  0  0  0  0  0
   -0.5213    0.8927   -2.2945 H   0  0  0  0  0  0
   -1.0317    1.7547   -0.0019 H   0  0  0  0  0  0
   -1.7144    0.1956    1.8319 H   0  0  0  0  0  0
   -1.4337   -1.2235    0.7687 H   0  0  0  0  0  0
    0.7109    0.8013    1.7308 H   0  0  0  0  0  0
    0.5213   -0.8926    2.2945 H   0  0  0  0  0  0
    1.0318   -1.7546    0.0019 H   0  0  0  0  0  0
   -5.0169    1.1677    0.0382 C   0  0  0  0  0  0
   -5.6808    0.2004   -0.3171 O   0  0  0  0  0  0
   -5.5160    2.4280    0.1067 O   0  0  0  0  0  0
   -3.5766    1.1806    0.4569 C   0  0  0  0  0  0
   -2.7232    0.6831   -0.6720 C   0  0  1  0  0  0
   -2.9049    1.5729   -1.8659 C   0  0  0  0  0  0
   -6.4212    2.4064   -0.1587 H   0  0  0  0  0  0
   -3.2820    2.1981    0.7139 H   0  0  0  0  0  0
   -3.4446    0.5341    1.3244 H   0  0  0  0  0  0
   -3.0178   -0.3344   -0.9290 H   0  0  0  0  0  0
   -2.6104    2.5904   -1.6089 H   0  0  0  0  0  0
   -3.9515    1.5635   -2.1701 H   0  0  0  0  0  0
   -2.2848    1.2113   -2.6862 H   0  0  0  0  0  0
    2.7233   -0.6830    0.6721 C   0  0  0  0  0  0
    3.0178    0.3345    0.9292 H   0  0  0  0  0  0
    2.8553   -1.3297    1.5396 H   0  0  0  0  0  0
    3.3434   -1.0445   -0.1482 H   0  0  0  0  0  0
  1  2  1  0  0  0
  1  6  1  0  0  0
  1  7  1  0  0  0
  1  8  1  0  0  0
  2  3  1  0  0  0
  2  9  1  0  0  0
  2 10  1  0  0  0
  3  4  1  0  0  0
  3 11  1  0  0  0
  3 21  1  0  0  0
  4  5  1  0  0  0
  4 12  1  0  0  0
  4 13  1  0  0  0
  5  6  1  0  0  0
  5 14  1  0  0  0
  5 15  1  0  0  0
  6 16  1  0  0  0
  6 30  1  0  0  0
 17 18  2  0  0  0
 17 19  1  0  0  0
 17 20  1  0  0  0
 19 23  1  0  0  0
 20 21  1  0  0  0
 20 24  1  0  0  0
 20 25  1  0  0  0
 21 22  1  0  0  0
 21 26  1  0  0  0
 22 27  1  0  0  0
 22 28  1  0  0  0
 22 29  1  0  0  0
 30 31  1  0  0  0
 30 32  1  0  0  0
 30 33  1  0  0  0
M  END
> <s_m_entry_id>
101

> <s_m_entry_name>
moldesc_input.101

> <s_m_Source_Path>
C:\Users\aprus\Schrodinger

> <s_m_Source_File>
moldesc_input.maegz

> <i_m_Source_File_Index>
101

> <s_m_subgroup_title>
moldesc_input

> <s_m_subgroupid>
moldesc_input

> <b_m_subgroup_collapsed>
0

$$$$
cyclohexane,Custom_44,Custom_3
                    3D
 Schrodinger Suite 2022-3.
 36 36  0  0  1  0            999 V2000
    1.0862    0.1858   -0.9903 C   0  0  0  0  0  0
   -0.3916    0.2201   -1.4117 C   0  0  0  0  0  0
   -1.2829    0.6961   -0.2533 C   0  0  2  0  0  0
   -1.0862   -0.1857    0.9903 C   0  0  0  0  0  0
    0.3916   -0.2200    1.4117 C   0  0  0  0  0  0
    1.2830   -0.6960    0.2534 C   0  0  2  0  0  0
    1.4337    1.2236   -0.7688 H   0  0  0  0  0  0
    1.7144   -0.1956   -1.8319 H   0  0  0  0  0  0
   -0.7109   -0.8013   -1.7308 H   0  0  0  0  0  0
   -0.5213    0.8927   -2.2945 H   0  0  0  0  0  0
   -1.0317    1.7547   -0.0019 H   0  0  0  0  0  0
   -1.7144    0.1956    1.8319 H   0  0  0  0  0  0
   -1.4337   -1.2235    0.7687 H   0  0  0  0  0  0
    0.7109    0.8013    1.7308 H   0  0  0  0  0  0
    0.5213   -0.8926    2.2945 H   0  0  0  0  0  0
    1.0318   -1.7546    0.0019 H   0  0  0  0  0  0
   -5.0169    1.1677    0.0382 C   0  0  0  0  0  0
   -5.8212    0.2512    0.1641 O   0  0  0  0  0  0
   -5.3313    2.3612   -0.5265 O   0  0  0  0  0  0
   -3.5766    1.1806    0.4569 C   0  0  0  0  0  0
   -2.7232    0.6831   -0.6720 C   0  0  1  0  0  0
   -2.9049    1.5729   -1.8659 C   0  0  0  0  0  0
   -6.2385    2.3402   -0.7852 H   0  0  0  0  0  0
   -3.2820    2.1981    0.7139 H   0  0  0  0  0  0
   -3.4446    0.5341    1.3244 H   0  0  0  0  0  0
   -3.0178   -0.3344   -0.9290 H   0  0  0  0  0  0
   -2.6104    2.5904   -1.6089 H   0  0  0  0  0  0
   -3.9515    1.5635   -2.1701 H   0  0  0  0  0  0
   -2.2848    1.2113   -2.6862 H   0  0  0  0  0  0
    2.7233   -0.6830    0.6721 C   0  0  0  0  0  0
    2.9111   -1.5981    1.8457 C   0  0  0  0  0  0
    3.3455   -1.0220   -0.1561 H   0  0  0  0  0  0
    3.0112    0.3303    0.9518 H   0  0  0  0  0  0
    3.9577   -1.5887    2.1500 H   0  0  0  0  0  0
    2.6231   -2.6115    1.5660 H   0  0  0  0  0  0
    2.2889   -1.2591    2.6740 H   0  0  0  0  0  0
  1  2  1  0  0  0
  1  6  1  0  0  0
  1  7  1  0  0  0
  1  8  1  0  0  0
  2  3  1  0  0  0
  2  9  1  0  0  0
  2 10  1  0  0  0
  3  4  1  0  0  0
  3 11  1  0  0  0
  3 21  1  0  0  0
  4  5  1  0  0  0
  4 12  1  0  0  0
  4 13  1  0  0  0
  5  6  1  0  0  0
  5 14  1  0  0  0
  5 15  1  0  0  0
  6 16  1  0  0  0
  6 30  1  0  0  0
 17 18  2  0  0  0
 17 19  1  0  0  0
 17 20  1  0  0  0
 19 23  1  0  0  0
 20 21  1  0  0  0
 20 24  1  0  0  0
 20 25  1  0  0  0
 21 22  1  0  0  0
 21 26  1  0  0  0
 22 27  1  0  0  0
 22 28  1  0  0  0
 22 29  1  0  0  0
 30 31  1  0  0  0
 30 32  1  0  0  0
 30 33  1  0  0  0
 31 34  1  0  0  0
 31 35  1  0  0  0
 31 36  1  0  0  0
M  END
> <s_m_entry_id>
102

> <s_m_entry_name>
moldesc_input.102

> <s_m_Source_Path>
C:\Users\aprus\Schrodinger

> <s_m_Source_File>
moldesc_input.maegz

> <i_m_Source_File_Index>
102

> <s_m_subgroup_title>
moldesc_input

> <s_m_subgroupid>
moldesc_input

> <b_m_subgroup_collapsed>
0

$$$$
cyclohexane,Custom_44,Custom_4
                    3D
 Schrodinger Suite 2022-3.
 39 39  0  0  1  0            999 V2000
    1.0862    0.1858   -0.9903 C   0  0  0  0  0  0
   -0.3916    0.2201   -1.4117 C   0  0  0  0  0  0
   -1.2829    0.6961   -0.2533 C   0  0  2  0  0  0
   -1.0862   -0.1857    0.9903 C   0  0  0  0  0  0
    0.3916   -0.2200    1.4117 C   0  0  0  0  0  0
    1.2830   -0.6960    0.2534 C   0  0  2  0  0  0
    1.4337    1.2236   -0.7688 H   0  0  0  0  0  0
    1.7144   -0.1956   -1.8319 H   0  0  0  0  0  0
   -0.7109   -0.8013   -1.7308 H   0  0  0  0  0  0
   -0.5213    0.8927   -2.2945 H   0  0  0  0  0  0
   -1.0317    1.7547   -0.0019 H   0  0  0  0  0  0
   -1.7144    0.1956    1.8319 H   0  0  0  0  0  0
   -1.4337   -1.2235    0.7687 H   0  0  0  0  0  0
    0.7109    0.8013    1.7308 H   0  0  0  0  0  0
    0.5213   -0.8926    2.2945 H   0  0  0  0  0  0
    1.0318   -1.7546    0.0019 H   0  0  0  0  0  0
   -2.8528    3.1009   -0.3012 C   0  0  0  0  0  0
   -2.0945    4.0585   -0.4053 O   0  0  0  0  0  0
   -3.6393    2.8893    0.7845 O   0  0  0  0  0  0
   -3.0742    2.0009   -1.2966 C   0  0  0  0  0  0
   -2.7232    0.6831   -0.6720 C   0  0  1  0  0  0
   -2.9447   -0.4169   -1.6675 C   0  0  0  0  0  0
   -3.4909    3.5869    1.4022 H   0  0  0  0  0  0
   -4.1209    1.9915   -1.6009 H   0  0  0  0  0  0
   -2.4436    2.1686   -2.1697 H   0  0  0  0  0  0
   -3.3539    0.5154    0.2011 H   0  0  0  0  0  0
   -2.3140   -0.2492   -2.5405 H   0  0  0  0  0  0
   -3.9913   -0.4263   -1.9717 H   0  0  0  0  0  0
   -2.6897   -1.3745   -1.2135 H   0  0  0  0  0  0
    2.7233   -0.6830    0.6721 C   0  0  0  0  0  0
    3.5796   -1.1496   -0.4677 C   0  0  0  0  0  0
    5.0199   -1.1366   -0.0490 C   0  0  0  0  0  0
    3.0112    0.3303    0.9518 H   0  0  0  0  0  0
    2.8598   -1.3480    1.5249 H   0  0  0  0  0  0
    3.4431   -0.4846   -1.3205 H   0  0  0  0  0  0
    3.2916   -2.1629   -0.7474 H   0  0  0  0  0  0
    5.6421   -1.4756   -0.8772 H   0  0  0  0  0  0
    5.1564   -1.8015    0.8039 H   0  0  0  0  0  0
    5.3078   -0.1232    0.2307 H   0  0  0  0  0  0
  1  2  1  0  0  0
  1  6  1  0  0  0
  1  7  1  0  0  0
  1  8  1  0  0  0
  2  3  1  0  0  0
  2  9  1  0  0  0
  2 10  1  0  0  0
  3  4  1  0  0  0
  3 11  1  0  0  0
  3 21  1  0  0  0
  4  5  1  0  0  0
  4 12  1  0  0  0
  4 13  1  0  0  0
  5  6  1  0  0  0
  5 14  1  0  0  0
  5 15  1  0  0  0
  6 16  1  0  0  0
  6 30  1  0  0  0
 17 18  2  0  0  0
 17 19  1  0  0  0
 17 20  1  0  0  0
 19 23  1  0  0  0
 20 21  1  0  0  0
 20 24  1  0  0  0
 20 25  1  0  0  0
 21 22  1  0  0  0
 21 26  1  0  0  0
 22 27  1  0  0  0
 22 28  1  0  0  0
 22 29  1  0  0  0
 30 31  1  0  0  0
 30 33  1  0  0  0
 30 34  1  0  0  0
 31 32  1  0  0  0
 31 35  1  0  0  0
 31 36  1  0  0  0
 32 37  1  0  0  0
 32 38  1  0  0  0
 32 39  1  0  0  0
M  END
> <s_m_entry_id>
103

> <s_m_entry_name>
moldesc_input.103

> <s_m_Source_Path>
C:\Users\aprus\Schrodinger

> <s_m_Source_File>
moldesc_input.maegz

> <i_m_Source_File_Index>
103

> <s_m_subgroup_title>
moldesc_input

> <s_m_subgroupid>
moldesc_input

> <b_m_subgroup_collapsed>
0

$$$$
cyclohexane,Custom_44,Custom_5
                    3D
 Schrodinger Suite 2022-3.
 39 39  0  0  1  0            999 V2000
    1.0862    0.1858   -0.9903 C   0  0  0  0  0  0
   -0.3916    0.2201   -1.4117 C   0  0  0  0  0  0
   -1.2829    0.6961   -0.2533 C   0  0  2  0  0  0
   -1.0862   -0.1857    0.9903 C   0  0  0  0  0  0
    0.3916   -0.2200    1.4117 C   0  0  0  0  0  0
    1.2830   -0.6960    0.2534 C   0  0  2  0  0  0
    1.4337    1.2236   -0.7688 H   0  0  0  0  0  0
    1.7144   -0.1956   -1.8319 H   0  0  0  0  0  0
   -0.7109   -0.8013   -1.7308 H   0  0  0  0  0  0
   -0.5213    0.8927   -2.2945 H   0  0  0  0  0  0
   -1.0317    1.7547   -0.0019 H   0  0  0  0  0  0
   -1.7144    0.1956    1.8319 H   0  0  0  0  0  0
   -1.4337   -1.2235    0.7687 H   0  0  0  0  0  0
    0.7109    0.8013    1.7308 H   0  0  0  0  0  0
    0.5213   -0.8926    2.2945 H   0  0  0  0  0  0
    1.0318   -1.7546    0.0019 H   0  0  0  0  0  0
   -5.0169    1.1677    0.0382 C   0  0  0  0  0  0
   -5.5542    0.4071   -0.7589 O   0  0  0  0  0  0
   -5.6825    2.1561    0.6880 O   0  0  0  0  0  0
   -3.5766    1.1806    0.4569 C   0  0  0  0  0  0
   -2.7232    0.6831   -0.6720 C   0  0  1  0  0  0
   -2.9049    1.5729   -1.8659 C   0  0  0  0  0  0
   -6.5859    2.1374    0.4163 H   0  0  0  0  0  0
   -3.2820    2.1981    0.7139 H   0  0  0  0  0  0
   -3.4446    0.5341    1.3244 H   0  0  0  0  0  0
   -3.0178   -0.3344   -0.9290 H   0  0  0  0  0  0
   -2.6104    2.5904   -1.6089 H   0  0  0  0  0  0
   -3.9515    1.5635   -2.1701 H   0  0  0  0  0  0
   -2.2848    1.2113   -2.6862 H   0  0  0  0  0  0
    2.7233   -0.6830    0.6721 C   0  0  0  0  0  0
    3.5767   -1.1804   -0.4567 C   0  0  0  0  0  0
    2.9050   -1.5729    1.8659 C   0  0  0  0  0  0
    3.0178    0.3345    0.9292 H   0  0  0  0  0  0
    3.2822   -2.1979   -0.7138 H   0  0  0  0  0  0
    4.6233   -1.1710   -0.1525 H   0  0  0  0  0  0
    3.4447   -0.5338   -1.3242 H   0  0  0  0  0  0
    2.6105   -2.5904    1.6089 H   0  0  0  0  0  0
    2.2849   -1.2114    2.6862 H   0  0  0  0  0  0
    3.9516   -1.5634    2.1702 H   0  0  0  0  0  0
  1  2  1  0  0  0
  1  6  1  0  0  0
  1  7  1  0  0  0
  1  8  1  0  0  0
  2  3  1  0  0  0
  2  9  1  0  0  0
  2 10  1  0  0  0
  3  4  1  0  0  0
  3 11  1  0  0  0
  3 21  1  0  0  0
  4  5  1  0  0  0
  4 12  1  0  0  0
  4 13  1  0  0  0
  5  6  1  0  0  0
  5 14  1  0  0  0
  5 15  1  0  0  0
  6 16  1  0  0  0
  6 30  1  0  0  0
 17 18  2  0  0  0
 17 19  1  0  0  0
 17 20  1  0  0  0
 19 23  1  0  0  0
 20 21  1  0  0  0
 20 24  1  0  0  0
 20 25  1  0  0  0
 21 22  1  0  0  0
 21 26  1  0  0  0
 22 27  1  0  0  0
 22 28  1  0  0  0
 22 29  1  0  0  0
 30 31  1  0  0  0
 30 32  1  0  0  0
 30 33  1  0  0  0
 31 34  1  0  0  0
 31 35  1  0  0  0
 31 36  1  0  0  0
 32 37  1  0  0  0
 32 38  1  0  0  0
 32 39  1  0  0  0
M  END
> <s_m_entry_id>
104

> <s_m_entry_name>
moldesc_input.104

> <s_m_Source_Path>
C:\Users\aprus\Schrodinger

> <s_m_Source_File>
moldesc_input.maegz

> <i_m_Source_File_Index>
104

> <s_m_subgroup_title>
moldesc_input

> <s_m_subgroupid>
moldesc_input

> <b_m_subgroup_collapsed>
0

$$$$
cyclohexane,Custom_44,Custom_6
                    3D
 Schrodinger Suite 2022-3.
 42 42  0  0  1  0            999 V2000
    1.0862    0.1858   -0.9903 C   0  0  0  0  0  0
   -0.3916    0.2201   -1.4117 C   0  0  0  0  0  0
   -1.2829    0.6961   -0.2533 C   0  0  2  0  0  0
   -1.0862   -0.1857    0.9903 C   0  0  0  0  0  0
    0.3916   -0.2200    1.4117 C   0  0  0  0  0  0
    1.2830   -0.6960    0.2534 C   0  0  2  0  0  0
    1.4337    1.2236   -0.7688 H   0  0  0  0  0  0
    1.7144   -0.1956   -1.8319 H   0  0  0  0  0  0
   -0.7109   -0.8013   -1.7308 H   0  0  0  0  0  0
   -0.5213    0.8927   -2.2945 H   0  0  0  0  0  0
   -1.0317    1.7547   -0.0019 H   0  0  0  0  0  0
   -1.7144    0.1956    1.8319 H   0  0  0  0  0  0
   -1.4337   -1.2235    0.7687 H   0  0  0  0  0  0
    0.7109    0.8013    1.7308 H   0  0  0  0  0  0
    0.5213   -0.8926    2.2945 H   0  0  0  0  0  0
    1.0318   -1.7546    0.0019 H   0  0  0  0  0  0
   -4.9023    1.7615   -0.3743 C   0  0  0  0  0  0
   -5.5662    0.7942   -0.7296 O   0  0  0  0  0  0
   -5.4014    3.0219   -0.3058 O   0  0  0  0  0  0
   -3.4620    1.7745    0.0444 C   0  0  0  0  0  0
   -2.7232    0.6831   -0.6720 C   0  0  1  0  0  0
   -2.8156    0.9053   -2.1526 C   0  0  0  0  0  0
   -6.3066    3.0002   -0.5712 H   0  0  0  0  0  0
   -3.0193    2.7383   -0.2067 H   0  0  0  0  0  0
   -3.3949    1.6131    1.1203 H   0  0  0  0  0  0
   -3.1660   -0.2808   -0.4209 H   0  0  0  0  0  0
   -2.3729    1.8691   -2.4037 H   0  0  0  0  0  0
   -3.8622    0.8958   -2.4568 H   0  0  0  0  0  0
   -2.2787    0.1122   -2.6731 H   0  0  0  0  0  0
    2.7233   -0.6830    0.6721 C   0  0  0  0  0  0
    3.5796   -1.1496   -0.4677 C   0  0  0  0  0  0
    5.0199   -1.1366   -0.0490 C   0  0  0  0  0  0
    5.8762   -1.6031   -1.1888 C   0  0  0  0  0  0
    2.8598   -1.3480    1.5249 H   0  0  0  0  0  0
    3.0112    0.3303    0.9518 H   0  0  0  0  0  0
    3.4431   -0.4846   -1.3205 H   0  0  0  0  0  0
    3.2916   -2.1629   -0.7474 H   0  0  0  0  0  0
    5.1564   -1.8015    0.8039 H   0  0  0  0  0  0
    5.3078   -0.1232    0.2307 H   0  0  0  0  0  0
    6.9228   -1.5936   -0.8845 H   0  0  0  0  0  0
    5.7397   -0.9381   -2.0416 H   0  0  0  0  0  0
    5.5882   -2.6165   -1.4685 H   0  0  0  0  0  0
  1  2  1  0  0  0
  1  6  1  0  0  0
  1  7  1  0  0  0
  1  8  1  0  0  0
  2  3  1  0  0  0
  2  9  1  0  0  0
  2 10  1  0  0  0
  3  4  1  0  0  0
  3 11  1  0  0  0
  3 21  1  0  0  0
  4  5  1  0  0  0
  4 12  1  0  0  0
  4 13  1  0  0  0
  5  6  1  0  0  0
  5 14  1  0  0  0
  5 15  1  0  0  0
  6 16  1  0  0  0
  6 30  1  0  0  0
 17 18  2  0  0  0
 17 19  1  0  0  0
 17 20  1  0  0  0
 19 23  1  0  0  0
 20 21  1  0  0  0
 20 24  1  0  0  0
 20 25  1  0  0  0
 21 22  1  0  0  0
 21 26  1  0  0  0
 22 27  1  0  0  0
 22 28  1  0  0  0
 22 29  1  0  0  0
 30 31  1  0  0  0
 30 34  1  0  0  0
 30 35  1  0  0  0
 31 32  1  0  0  0
 31 36  1  0  0  0
 31 37  1  0  0  0
 32 33  1  0  0  0
 32 38  1  0  0  0
 32 39  1  0  0  0
 33 40  1  0  0  0
 33 41  1  0  0  0
 33 42  1  0  0  0
M  END
> <s_m_entry_id>
105

> <s_m_entry_name>
moldesc_input.105

> <s_m_Source_Path>
C:\Users\aprus\Schrodinger

> <s_m_Source_File>
moldesc_input.maegz

> <i_m_Source_File_Index>
105

> <s_m_subgroup_title>
moldesc_input

> <s_m_subgroupid>
moldesc_input

> <b_m_subgroup_collapsed>
0

$$$$
cyclohexane,Custom_44,Custom_7
                    3D
 Schrodinger Suite 2022-3.
 42 42  0  0  1  0            999 V2000
    1.0862    0.1858   -0.9903 C   0  0  0  0  0  0
   -0.3916    0.2201   -1.4117 C   0  0  0  0  0  0
   -1.2829    0.6961   -0.2533 C   0  0  2  0  0  0
   -1.0862   -0.1857    0.9903 C   0  0  0  0  0  0
    0.3916   -0.2200    1.4117 C   0  0  0  0  0  0
    1.2830   -0.6960    0.2534 C   0  0  2  0  0  0
    1.4337    1.2236   -0.7688 H   0  0  0  0  0  0
    1.7144   -0.1956   -1.8319 H   0  0  0  0  0  0
   -0.7109   -0.8013   -1.7308 H   0  0  0  0  0  0
   -0.5213    0.8927   -2.2945 H   0  0  0  0  0  0
   -1.0317    1.7547   -0.0019 H   0  0  0  0  0  0
   -1.7144    0.1956    1.8319 H   0  0  0  0  0  0
   -1.4337   -1.2235    0.7687 H   0  0  0  0  0  0
    0.7109    0.8013    1.7308 H   0  0  0  0  0  0
    0.5213   -0.8926    2.2945 H   0  0  0  0  0  0
    1.0318   -1.7546    0.0019 H   0  0  0  0  0  0
   -5.0169    1.1677    0.0382 C   0  0  0  0  0  0
   -5.6434    2.0714   -0.5037 O   0  0  0  0  0  0
   -5.5652   -0.0336    0.3521 O   0  0  0  0  0  0
   -3.5766    1.1806    0.4569 C   0  0  0  0  0  0
   -2.7232    0.6831   -0.6720 C   0  0  1  0  0  0
   -2.9049    1.5729   -1.8659 C   0  0  0  0  0  0
   -6.4699   -0.0289    0.0841 H   0  0  0  0  0  0
   -3.2820    2.1981    0.7139 H   0  0  0  0  0  0
   -3.4446    0.5341    1.3244 H   0  0  0  0  0  0
   -3.0178   -0.3344   -0.9290 H   0  0  0  0  0  0
   -2.6104    2.5904   -1.6089 H   0  0  0  0  0  0
   -3.9515    1.5635   -2.1701 H   0  0  0  0  0  0
   -2.2848    1.2113   -2.6862 H   0  0  0  0  0  0
    2.7233   -0.6830    0.6721 C   0  0  2  0  0  0
    3.5767   -1.1804   -0.4567 C   0  0  0  0  0  0
    5.0170   -1.1675   -0.0380 C   0  0  0  0  0  0
    2.9050   -1.5729    1.8659 C   0  0  0  0  0  0
    3.0178    0.3345    0.9292 H   0  0  0  0  0  0
    3.4447   -0.5338   -1.3242 H   0  0  0  0  0  0
    3.2822   -2.1979   -0.7138 H   0  0  0  0  0  0
    5.6371   -1.5289   -0.8583 H   0  0  0  0  0  0
    5.1490   -1.8141    0.8295 H   0  0  0  0  0  0
    5.3115   -0.1500    0.2190 H   0  0  0  0  0  0
    2.6105   -2.5904    1.6089 H   0  0  0  0  0  0
    3.9516   -1.5634    2.1702 H   0  0  0  0  0  0
    2.2849   -1.2114    2.6862 H   0  0  0  0  0  0
  1  2  1  0  0  0
  1  6  1  0  0  0
  1  7  1  0  0  0
  1  8  1  0  0  0
  2  3  1  0  0  0
  2  9  1  0  0  0
  2 10  1  0  0  0
  3  4  1  0  0  0
  3 11  1  0  0  0
  3 21  1  0  0  0
  4  5  1  0  0  0
  4 12  1  0  0  0
  4 13  1  0  0  0
  5  6  1  0  0  0
  5 14  1  0  0  0
  5 15  1  0  0  0
  6 16  1  0  0  0
  6 30  1  0  0  0
 17 18  2  0  0  0
 17 19  1  0  0  0
 17 20  1  0  0  0
 19 23  1  0  0  0
 20 21  1  0  0  0
 20 24  1  0  0  0
 20 25  1  0  0  0
 21 22  1  0  0  0
 21 26  1  0  0  0
 22 27  1  0  0  0
 22 28  1  0  0  0
 22 29  1  0  0  0
 30 31  1  0  0  0
 30 33  1  0  0  0
 30 34  1  0  0  0
 31 32  1  0  0  0
 31 35  1  0  0  0
 31 36  1  0  0  0
 32 37  1  0  0  0
 32 38  1  0  0  0
 32 39  1  0  0  0
 33 40  1  0  0  0
 33 41  1  0  0  0
 33 42  1  0  0  0
M  END
> <s_m_entry_id>
106

> <s_m_entry_name>
moldesc_input.106

> <s_m_Source_Path>
C:\Users\aprus\Schrodinger

> <s_m_Source_File>
moldesc_input.maegz

> <i_m_Source_File_Index>
106

> <s_m_subgroup_title>
moldesc_input

> <s_m_subgroupid>
moldesc_input

> <b_m_subgroup_collapsed>
0

$$$$
cyclohexane,Custom_44,Custom_8
                    3D
 Schrodinger Suite 2022-3.
 42 42  0  0  1  0            999 V2000
    1.0862    0.1858   -0.9903 C   0  0  0  0  0  0
   -0.3916    0.2201   -1.4117 C   0  0  0  0  0  0
   -1.2829    0.6961   -0.2533 C   0  0  2  0  0  0
   -1.0862   -0.1857    0.9903 C   0  0  0  0  0  0
    0.3916   -0.2200    1.4117 C   0  0  0  0  0  0
    1.2830   -0.6960    0.2534 C   0  0  2  0  0  0
    1.4337    1.2236   -0.7688 H   0  0  0  0  0  0
    1.7144   -0.1956   -1.8319 H   0  0  0  0  0  0
   -0.7109   -0.8013   -1.7308 H   0  0  0  0  0  0
   -0.5213    0.8927   -2.2945 H   0  0  0  0  0  0
   -1.0317    1.7547   -0.0019 H   0  0  0  0  0  0
   -1.7144    0.1956    1.8319 H   0  0  0  0  0  0
   -1.4337   -1.2235    0.7687 H   0  0  0  0  0  0
    0.7109    0.8013    1.7308 H   0  0  0  0  0  0
    0.5213   -0.8926    2.2945 H   0  0  0  0  0  0
    1.0318   -1.7546    0.0019 H   0  0  0  0  0  0
   -5.0169    1.1677    0.0382 C   0  0  0  0  0  0
   -5.6808    0.2004   -0.3171 O   0  0  0  0  0  0
   -5.5160    2.4280    0.1067 O   0  0  0  0  0  0
   -3.5766    1.1806    0.4569 C   0  0  0  0  0  0
   -2.7232    0.6831   -0.6720 C   0  0  1  0  0  0
   -2.9049    1.5729   -1.8659 C   0  0  0  0  0  0
   -6.4212    2.4064   -0.1587 H   0  0  0  0  0  0
   -3.2820    2.1981    0.7139 H   0  0  0  0  0  0
   -3.4446    0.5341    1.3244 H   0  0  0  0  0  0
   -3.0178   -0.3344   -0.9290 H   0  0  0  0  0  0
   -2.6104    2.5904   -1.6089 H   0  0  0  0  0  0
   -3.9515    1.5635   -2.1701 H   0  0  0  0  0  0
   -2.2848    1.2113   -2.6862 H   0  0  0  0  0  0
    2.7233   -0.6830    0.6721 C   0  0  0  0  0  0
    3.5796   -1.1496   -0.4677 C   0  0  0  0  0  0
    3.1833   -2.5441   -0.8526 C   0  0  0  0  0  0
    5.0199   -1.1366   -0.0490 C   0  0  0  0  0  0
    2.8598   -1.3480    1.5249 H   0  0  0  0  0  0
    3.0112    0.3303    0.9518 H   0  0  0  0  0  0
    3.4431   -0.4846   -1.3205 H   0  0  0  0  0  0
    3.3198   -3.2091    0.0002 H   0  0  0  0  0  0
    3.8056   -2.8831   -1.6808 H   0  0  0  0  0  0
    2.1367   -2.5536   -1.1569 H   0  0  0  0  0  0
    5.1564   -1.8015    0.8039 H   0  0  0  0  0  0
    5.3078   -0.1232    0.2307 H   0  0  0  0  0  0
    5.6421   -1.4756   -0.8772 H   0  0  0  0  0  0
  1  2  1  0  0  0
  1  6  1  0  0  0
  1  7  1  0  0  0
  1  8  1  0  0  0
  2  3  1  0  0  0
  2  9  1  0  0  0
  2 10  1  0  0  0
  3  4  1  0  0  0
  3 11  1  0  0  0
  3 21  1  0  0  0
  4  5  1  0  0  0
  4 12  1  0  0  0
  4 13  1  0  0  0
  5  6  1  0  0  0
  5 14  1  0  0  0
  5 15  1  0  0  0
  6 16  1  0  0  0
  6 30  1  0  0  0
 17 18  2  0  0  0
 17 19  1  0  0  0
 17 20  1  0  0  0
 19 23  1  0  0  0
 20 21  1  0  0  0
 20 24  1  0  0  0
 20 25  1  0  0  0
 21 22  1  0  0  0
 21 26  1  0  0  0
 22 27  1  0  0  0
 22 28  1  0  0  0
 22 29  1  0  0  0
 30 31  1  0  0  0
 30 34  1  0  0  0
 30 35  1  0  0  0
 31 32  1  0  0  0
 31 33  1  0  0  0
 31 36  1  0  0  0
 32 37  1  0  0  0
 32 38  1  0  0  0
 32 39  1  0  0  0
 33 40  1  0  0  0
 33 41  1  0  0  0
 33 42  1  0  0  0
M  END
> <s_m_entry_id>
107

> <s_m_entry_name>
moldesc_input.107

> <s_m_Source_Path>
C:\Users\aprus\Schrodinger

> <s_m_Source_File>
moldesc_input.maegz

> <i_m_Source_File_Index>
107

> <s_m_subgroup_title>
moldesc_input

> <s_m_subgroupid>
moldesc_input

> <b_m_subgroup_collapsed>
0

$$$$
cyclohexane,Custom_44,Custom_9
                    3D
 Schrodinger Suite 2022-3.
 42 42  0  0  1  0            999 V2000
    1.0862    0.1858   -0.9903 C   0  0  0  0  0  0
   -0.3916    0.2201   -1.4117 C   0  0  0  0  0  0
   -1.2829    0.6961   -0.2533 C   0  0  2  0  0  0
   -1.0862   -0.1857    0.9903 C   0  0  0  0  0  0
    0.3916   -0.2200    1.4117 C   0  0  0  0  0  0
    1.2830   -0.6960    0.2534 C   0  0  2  0  0  0
    1.4337    1.2236   -0.7688 H   0  0  0  0  0  0
    1.7144   -0.1956   -1.8319 H   0  0  0  0  0  0
   -0.7109   -0.8013   -1.7308 H   0  0  0  0  0  0
   -0.5213    0.8927   -2.2945 H   0  0  0  0  0  0
   -1.0317    1.7547   -0.0019 H   0  0  0  0  0  0
   -1.7144    0.1956    1.8319 H   0  0  0  0  0  0
   -1.4337   -1.2235    0.7687 H   0  0  0  0  0  0
    0.7109    0.8013    1.7308 H   0  0  0  0  0  0
    0.5213   -0.8926    2.2945 H   0  0  0  0  0  0
    1.0318   -1.7546    0.0019 H   0  0  0  0  0  0
   -5.0169    1.1677    0.0382 C   0  0  0  0  0  0
   -5.6808    0.2004   -0.3171 O   0  0  0  0  0  0
   -5.5160    2.4280    0.1067 O   0  0  0  0  0  0
   -3.5766    1.1806    0.4569 C   0  0  0  0  0  0
   -2.7232    0.6831   -0.6720 C   0  0  1  0  0  0
   -2.9049    1.5729   -1.8659 C   0  0  0  0  0  0
   -6.4212    2.4064   -0.1587 H   0  0  0  0  0  0
   -3.2820    2.1981    0.7139 H   0  0  0  0  0  0
   -3.4446    0.5341    1.3244 H   0  0  0  0  0  0
   -3.0178   -0.3344   -0.9290 H   0  0  0  0  0  0
   -2.6104    2.5904   -1.6089 H   0  0  0  0  0  0
   -3.9515    1.5635   -2.1701 H   0  0  0  0  0  0
   -2.2848    1.2113   -2.6862 H   0  0  0  0  0  0
    2.7233   -0.6830    0.6721 C   0  0  0  0  0  0
    3.0886    0.7696    1.0232 C   0  0  0  0  0  0
    3.5537   -1.1997   -0.5155 C   0  0  0  0  0  0
    2.8566   -1.6070    1.8950 C   0  0  0  0  0  0
    2.4652    1.1492    1.8336 H   0  0  0  0  0  0
    4.1293    0.8547    1.3385 H   0  0  0  0  0  0
    2.9470    1.4307    0.1674 H   0  0  0  0  0  0
    3.4194   -0.5698   -1.3956 H   0  0  0  0  0  0
    3.2591   -2.2125   -0.7930 H   0  0  0  0  0  0
    4.6187   -1.2175   -0.2805 H   0  0  0  0  0  0
    2.5509   -2.6262    1.6556 H   0  0  0  0  0  0
    3.8852   -1.6461    2.2559 H   0  0  0  0  0  0
    2.2295   -1.2650    2.7192 H   0  0  0  0  0  0
  1  2  1  0  0  0
  1  6  1  0  0  0
  1  7  1  0  0  0
  1  8  1  0  0  0
  2  3  1  0  0  0
  2  9  1  0  0  0
  2 10  1  0  0  0
  3  4  1  0  0  0
  3 11  1  0  0  0
  3 21  1  0  0  0
  4  5  1  0  0  0
  4 12  1  0  0  0
  4 13  1  0  0  0
  5  6  1  0  0  0
  5 14  1  0  0  0
  5 15  1  0  0  0
  6 16  1  0  0  0
  6 30  1  0  0  0
 17 18  2  0  0  0
 17 19  1  0  0  0
 17 20  1  0  0  0
 19 23  1  0  0  0
 20 21  1  0  0  0
 20 24  1  0  0  0
 20 25  1  0  0  0
 21 22  1  0  0  0
 21 26  1  0  0  0
 22 27  1  0  0  0
 22 28  1  0  0  0
 22 29  1  0  0  0
 30 31  1  0  0  0
 30 32  1  0  0  0
 30 33  1  0  0  0
 31 34  1  0  0  0
 31 35  1  0  0  0
 31 36  1  0  0  0
 32 37  1  0  0  0
 32 38  1  0  0  0
 32 39  1  0  0  0
 33 40  1  0  0  0
 33 41  1  0  0  0
 33 42  1  0  0  0
M  END
> <s_m_entry_id>
108

> <s_m_entry_name>
moldesc_input.108

> <s_m_Source_Path>
C:\Users\aprus\Schrodinger

> <s_m_Source_File>
moldesc_input.maegz

> <i_m_Source_File_Index>
108

> <s_m_subgroup_title>
moldesc_input

> <s_m_subgroupid>
moldesc_input

> <b_m_subgroup_collapsed>
0

$$$$
cyclohexane,Custom_44,Custom_10
                    3D
 Schrodinger Suite 2022-3.
 45 45  0  0  1  0            999 V2000
    1.0862    0.1858   -0.9903 C   0  0  0  0  0  0
   -0.3916    0.2201   -1.4117 C   0  0  0  0  0  0
   -1.2829    0.6961   -0.2533 C   0  0  2  0  0  0
   -1.0862   -0.1857    0.9903 C   0  0  0  0  0  0
    0.3916   -0.2200    1.4117 C   0  0  0  0  0  0
    1.2830   -0.6960    0.2534 C   0  0  2  0  0  0
    1.4337    1.2236   -0.7688 H   0  0  0  0  0  0
    1.7144   -0.1956   -1.8319 H   0  0  0  0  0  0
   -0.7109   -0.8013   -1.7308 H   0  0  0  0  0  0
   -0.5213    0.8927   -2.2945 H   0  0  0  0  0  0
   -1.0317    1.7547   -0.0019 H   0  0  0  0  0  0
   -1.7144    0.1956    1.8319 H   0  0  0  0  0  0
   -1.4337   -1.2235    0.7687 H   0  0  0  0  0  0
    0.7109    0.8013    1.7308 H   0  0  0  0  0  0
    0.5213   -0.8926    2.2945 H   0  0  0  0  0  0
    1.0318   -1.7546    0.0019 H   0  0  0  0  0  0
   -4.9023    1.7615   -0.3743 C   0  0  0  0  0  0
   -5.8231    1.1397    0.1435 O   0  0  0  0  0  0
   -5.0634    2.5674   -1.4545 O   0  0  0  0  0  0
   -3.4620    1.7745    0.0444 C   0  0  0  0  0  0
   -2.7232    0.6831   -0.6720 C   0  0  1  0  0  0
   -2.8156    0.9053   -2.1526 C   0  0  0  0  0  0
   -5.9722    2.5506   -1.7076 H   0  0  0  0  0  0
   -3.0193    2.7383   -0.2067 H   0  0  0  0  0  0
   -3.3949    1.6131    1.1203 H   0  0  0  0  0  0
   -3.1660   -0.2808   -0.4209 H   0  0  0  0  0  0
   -2.3729    1.8691   -2.4037 H   0  0  0  0  0  0
   -3.8622    0.8958   -2.4568 H   0  0  0  0  0  0
   -2.2787    0.1122   -2.6731 H   0  0  0  0  0  0
    2.7233   -0.6830    0.6721 C   0  0  0  0  0  0
    3.5796   -1.1496   -0.4677 C   0  0  0  0  0  0
    5.0199   -1.1366   -0.0490 C   0  0  0  0  0  0
    5.8762   -1.6031   -1.1888 C   0  0  0  0  0  0
    7.3165   -1.5901   -0.7700 C   0  0  0  0  0  0
    2.8598   -1.3480    1.5249 H   0  0  0  0  0  0
    3.0112    0.3303    0.9518 H   0  0  0  0  0  0
    3.4431   -0.4846   -1.3205 H   0  0  0  0  0  0
    3.2916   -2.1629   -0.7474 H   0  0  0  0  0  0
    5.1564   -1.8015    0.8039 H   0  0  0  0  0  0
    5.3078   -0.1232    0.2307 H   0  0  0  0  0  0
    5.7397   -0.9381   -2.0416 H   0  0  0  0  0  0
    5.5882   -2.6165   -1.4685 H   0  0  0  0  0  0
    7.9387   -1.9291   -1.5983 H   0  0  0  0  0  0
    7.6044   -0.5767   -0.4904 H   0  0  0  0  0  0
    7.4530   -2.2550    0.0828 H   0  0  0  0  0  0
  1  2  1  0  0  0
  1  6  1  0  0  0
  1  7  1  0  0  0
  1  8  1  0  0  0
  2  3  1  0  0  0
  2  9  1  0  0  0
  2 10  1  0  0  0
  3  4  1  0  0  0
  3 11  1  0  0  0
  3 21  1  0  0  0
  4  5  1  0  0  0
  4 12  1  0  0  0
  4 13  1  0  0  0
  5  6  1  0  0  0
  5 14  1  0  0  0
  5 15  1  0  0  0
  6 16  1  0  0  0
  6 30  1  0  0  0
 17 18  2  0  0  0
 17 19  1  0  0  0
 17 20  1  0  0  0
 19 23  1  0  0  0
 20 21  1  0  0  0
 20 24  1  0  0  0
 20 25  1  0  0  0
 21 22  1  0  0  0
 21 26  1  0  0  0
 22 27  1  0  0  0
 22 28  1  0  0  0
 22 29  1  0  0  0
 30 31  1  0  0  0
 30 35  1  0  0  0
 30 36  1  0  0  0
 31 32  1  0  0  0
 31 37  1  0  0  0
 31 38  1  0  0  0
 32 33  1  0  0  0
 32 39  1  0  0  0
 32 40  1  0  0  0
 33 34  1  0  0  0
 33 41  1  0  0  0
 33 42  1  0  0  0
 34 43  1  0  0  0
 34 44  1  0  0  0
 34 45  1  0  0  0
M  END
> <s_m_entry_id>
109

> <s_m_entry_name>
moldesc_input.109

> <s_m_Source_Path>
C:\Users\aprus\Schrodinger

> <s_m_Source_File>
moldesc_input.maegz

> <i_m_Source_File_Index>
109

> <s_m_subgroup_title>
moldesc_input

> <s_m_subgroupid>
moldesc_input

> <b_m_subgroup_collapsed>
0

$$$$
cyclohexane,Custom_44,Custom_11
                    3D
 Schrodinger Suite 2022-3.
 45 45  0  0  1  0            999 V2000
    1.0862    0.1858   -0.9903 C   0  0  0  0  0  0
   -0.3916    0.2201   -1.4117 C   0  0  0  0  0  0
   -1.2829    0.6961   -0.2533 C   0  0  2  0  0  0
   -1.0862   -0.1857    0.9903 C   0  0  0  0  0  0
    0.3916   -0.2200    1.4117 C   0  0  0  0  0  0
    1.2830   -0.6960    0.2534 C   0  0  2  0  0  0
    1.4337    1.2236   -0.7688 H   0  0  0  0  0  0
    1.7144   -0.1956   -1.8319 H   0  0  0  0  0  0
   -0.7109   -0.8013   -1.7308 H   0  0  0  0  0  0
   -0.5213    0.8927   -2.2945 H   0  0  0  0  0  0
   -1.0317    1.7547   -0.0019 H   0  0  0  0  0  0
   -1.7144    0.1956    1.8319 H   0  0  0  0  0  0
   -1.4337   -1.2235    0.7687 H   0  0  0  0  0  0
    0.7109    0.8013    1.7308 H   0  0  0  0  0  0
    0.5213   -0.8926    2.2945 H   0  0  0  0  0  0
    1.0318   -1.7546    0.0019 H   0  0  0  0  0  0
   -5.0169    1.1677    0.0382 C   0  0  0  0  0  0
   -5.6434    2.0714   -0.5037 O   0  0  0  0  0  0
   -5.5652   -0.0336    0.3521 O   0  0  0  0  0  0
   -3.5766    1.1806    0.4569 C   0  0  0  0  0  0
   -2.7232    0.6831   -0.6720 C   0  0  1  0  0  0
   -2.9049    1.5729   -1.8659 C   0  0  0  0  0  0
   -6.4699   -0.0289    0.0841 H   0  0  0  0  0  0
   -3.2820    2.1981    0.7139 H   0  0  0  0  0  0
   -3.4446    0.5341    1.3244 H   0  0  0  0  0  0
   -3.0178   -0.3344   -0.9290 H   0  0  0  0  0  0
   -2.6104    2.5904   -1.6089 H   0  0  0  0  0  0
   -3.9515    1.5635   -2.1701 H   0  0  0  0  0  0
   -2.2848    1.2113   -2.6862 H   0  0  0  0  0  0
    2.7233   -0.6830    0.6721 C   0  0  2  0  0  0
    3.5767   -1.1804   -0.4567 C   0  0  0  0  0  0
    5.0170   -1.1675   -0.0380 C   0  0  0  0  0  0
    5.8704   -1.6649   -1.1669 C   0  0  0  0  0  0
    2.9050   -1.5729    1.8659 C   0  0  0  0  0  0
    3.0178    0.3345    0.9292 H   0  0  0  0  0  0
    3.4447   -0.5338   -1.3242 H   0  0  0  0  0  0
    3.2822   -2.1979   -0.7138 H   0  0  0  0  0  0
    5.1490   -1.8141    0.8295 H   0  0  0  0  0  0
    5.3115   -0.1500    0.2190 H   0  0  0  0  0  0
    6.9170   -1.6554   -0.8626 H   0  0  0  0  0  0
    5.5759   -2.6824   -1.4240 H   0  0  0  0  0  0
    5.7383   -1.0182   -2.0344 H   0  0  0  0  0  0
    2.6105   -2.5904    1.6089 H   0  0  0  0  0  0
    3.9516   -1.5634    2.1702 H   0  0  0  0  0  0
    2.2849   -1.2114    2.6862 H   0  0  0  0  0  0
  1  2  1  0  0  0
  1  6  1  0  0  0
  1  7  1  0  0  0
  1  8  1  0  0  0
  2  3  1  0  0  0
  2  9  1  0  0  0
  2 10  1  0  0  0
  3  4  1  0  0  0
  3 11  1  0  0  0
  3 21  1  0  0  0
  4  5  1  0  0  0
  4 12  1  0  0  0
  4 13  1  0  0  0
  5  6  1  0  0  0
  5 14  1  0  0  0
  5 15  1  0  0  0
  6 16  1  0  0  0
  6 30  1  0  0  0
 17 18  2  0  0  0
 17 19  1  0  0  0
 17 20  1  0  0  0
 19 23  1  0  0  0
 20 21  1  0  0  0
 20 24  1  0  0  0
 20 25  1  0  0  0
 21 22  1  0  0  0
 21 26  1  0  0  0
 22 27  1  0  0  0
 22 28  1  0  0  0
 22 29  1  0  0  0
 30 31  1  0  0  0
 30 34  1  0  0  0
 30 35  1  0  0  0
 31 32  1  0  0  0
 31 36  1  0  0  0
 31 37  1  0  0  0
 32 33  1  0  0  0
 32 38  1  0  0  0
 32 39  1  0  0  0
 33 40  1  0  0  0
 33 41  1  0  0  0
 33 42  1  0  0  0
 34 43  1  0  0  0
 34 44  1  0  0  0
 34 45  1  0  0  0
M  END
> <s_m_entry_id>
110

> <s_m_entry_name>
moldesc_input.110

> <s_m_Source_Path>
C:\Users\aprus\Schrodinger

> <s_m_Source_File>
moldesc_input.maegz

> <i_m_Source_File_Index>
110

> <s_m_subgroup_title>
moldesc_input

> <s_m_subgroupid>
moldesc_input

> <b_m_subgroup_collapsed>
0

$$$$
cyclohexane,Custom_44,Custom_12
                    3D
 Schrodinger Suite 2022-3.
 45 45  0  0  1  0            999 V2000
    1.0862    0.1858   -0.9903 C   0  0  0  0  0  0
   -0.3916    0.2201   -1.4117 C   0  0  0  0  0  0
   -1.2829    0.6961   -0.2533 C   0  0  2  0  0  0
   -1.0862   -0.1857    0.9903 C   0  0  0  0  0  0
    0.3916   -0.2200    1.4117 C   0  0  0  0  0  0
    1.2830   -0.6960    0.2534 C   0  0  2  0  0  0
    1.4337    1.2236   -0.7688 H   0  0  0  0  0  0
    1.7144   -0.1956   -1.8319 H   0  0  0  0  0  0
   -0.7109   -0.8013   -1.7308 H   0  0  0  0  0  0
   -0.5213    0.8927   -2.2945 H   0  0  0  0  0  0
   -1.0317    1.7547   -0.0019 H   0  0  0  0  0  0
   -1.7144    0.1956    1.8319 H   0  0  0  0  0  0
   -1.4337   -1.2235    0.7687 H   0  0  0  0  0  0
    0.7109    0.8013    1.7308 H   0  0  0  0  0  0
    0.5213   -0.8926    2.2945 H   0  0  0  0  0  0
    1.0318   -1.7546    0.0019 H   0  0  0  0  0  0
   -5.0169    1.1677    0.0382 C   0  0  0  0  0  0
   -5.6434    2.0714   -0.5037 O   0  0  0  0  0  0
   -5.5652   -0.0336    0.3521 O   0  0  0  0  0  0
   -3.5766    1.1806    0.4569 C   0  0  0  0  0  0
   -2.7232    0.6831   -0.6720 C   0  0  1  0  0  0
   -2.9049    1.5729   -1.8659 C   0  0  0  0  0  0
   -6.4699   -0.0289    0.0841 H   0  0  0  0  0  0
   -3.2820    2.1981    0.7139 H   0  0  0  0  0  0
   -3.4446    0.5341    1.3244 H   0  0  0  0  0  0
   -3.0178   -0.3344   -0.9290 H   0  0  0  0  0  0
   -2.6104    2.5904   -1.6089 H   0  0  0  0  0  0
   -3.9515    1.5635   -2.1701 H   0  0  0  0  0  0
   -2.2848    1.2113   -2.6862 H   0  0  0  0  0  0
    2.7233   -0.6830    0.6721 C   0  0  0  0  0  0
    2.9111   -1.5981    1.8457 C   0  0  2  0  0  0
    4.3514   -1.5851    2.2645 C   0  0  0  0  0  0
    4.7476   -0.1905    2.6494 C   0  0  0  0  0  0
    2.5148   -2.9927    1.4608 C   0  0  0  0  0  0
    3.0112    0.3303    0.9518 H   0  0  0  0  0  0
    3.3455   -1.0220   -0.1561 H   0  0  0  0  0  0
    2.2889   -1.2591    2.6740 H   0  0  0  0  0  0
    4.9736   -1.9241    1.4362 H   0  0  0  0  0  0
    4.4879   -2.2501    3.1173 H   0  0  0  0  0  0
    5.7943   -0.1811    2.9536 H   0  0  0  0  0  0
    4.6112    0.4744    1.7965 H   0  0  0  0  0  0
    4.1254    0.1485    3.4776 H   0  0  0  0  0  0
    3.1371   -3.3317    0.6326 H   0  0  0  0  0  0
    2.6513   -3.6576    2.3137 H   0  0  0  0  0  0
    1.4682   -3.0021    1.1566 H   0  0  0  0  0  0
  1  2  1  0  0  0
  1  6  1  0  0  0
  1  7  1  0  0  0
  1  8  1  0  0  0
  2  3  1  0  0  0
  2  9  1  0  0  0
  2 10  1  0  0  0
  3  4  1  0  0  0
  3 11  1  0  0  0
  3 21  1  0  0  0
  4  5  1  0  0  0
  4 12  1  0  0  0
  4 13  1  0  0  0
  5  6  1  0  0  0
  5 14  1  0  0  0
  5 15  1  0  0  0
  6 16  1  0  0  0
  6 30  1  0  0  0
 17 18  2  0  0  0
 17 19  1  0  0  0
 17 20  1  0  0  0
 19 23  1  0  0  0
 20 21  1  0  0  0
 20 24  1  0  0  0
 20 25  1  0  0  0
 21 22  1  0  0  0
 21 26  1  0  0  0
 22 27  1  0  0  0
 22 28  1  0  0  0
 22 29  1  0  0  0
 30 31  1  0  0  0
 30 35  1  0  0  0
 30 36  1  0  0  0
 31 32  1  0  0  0
 31 34  1  0  0  0
 31 37  1  0  0  0
 32 33  1  0  0  0
 32 38  1  0  0  0
 32 39  1  0  0  0
 33 40  1  0  0  0
 33 41  1  0  0  0
 33 42  1  0  0  0
 34 43  1  0  0  0
 34 44  1  0  0  0
 34 45  1  0  0  0
M  END
> <s_m_entry_id>
111

> <s_m_entry_name>
moldesc_input.111

> <s_m_Source_Path>
C:\Users\aprus\Schrodinger

> <s_m_Source_File>
moldesc_input.maegz

> <i_m_Source_File_Index>
111

> <s_m_subgroup_title>
moldesc_input

> <s_m_subgroupid>
moldesc_input

> <b_m_subgroup_collapsed>
0

$$$$
cyclohexane,Custom_44,Custom_13
                    3D
 Schrodinger Suite 2022-3.
 45 45  0  0  1  0            999 V2000
    1.0862    0.1858   -0.9903 C   0  0  0  0  0  0
   -0.3916    0.2201   -1.4117 C   0  0  0  0  0  0
   -1.2829    0.6961   -0.2533 C   0  0  2  0  0  0
   -1.0862   -0.1857    0.9903 C   0  0  0  0  0  0
    0.3916   -0.2200    1.4117 C   0  0  0  0  0  0
    1.2830   -0.6960    0.2534 C   0  0  2  0  0  0
    1.4337    1.2236   -0.7688 H   0  0  0  0  0  0
    1.7144   -0.1956   -1.8319 H   0  0  0  0  0  0
   -0.7109   -0.8013   -1.7308 H   0  0  0  0  0  0
   -0.5213    0.8927   -2.2945 H   0  0  0  0  0  0
   -1.0317    1.7547   -0.0019 H   0  0  0  0  0  0
   -1.7144    0.1956    1.8319 H   0  0  0  0  0  0
   -1.4337   -1.2235    0.7687 H   0  0  0  0  0  0
    0.7109    0.8013    1.7308 H   0  0  0  0  0  0
    0.5213   -0.8926    2.2945 H   0  0  0  0  0  0
    1.0318   -1.7546    0.0019 H   0  0  0  0  0  0
   -5.0169    1.1677    0.0382 C   0  0  0  0  0  0
   -5.6434    2.0714   -0.5037 O   0  0  0  0  0  0
   -5.5652   -0.0336    0.3521 O   0  0  0  0  0  0
   -3.5766    1.1806    0.4569 C   0  0  0  0  0  0
   -2.7232    0.6831   -0.6720 C   0  0  1  0  0  0
   -2.9049    1.5729   -1.8659 C   0  0  0  0  0  0
   -6.4699   -0.0289    0.0841 H   0  0  0  0  0  0
   -3.2820    2.1981    0.7139 H   0  0  0  0  0  0
   -3.4446    0.5341    1.3244 H   0  0  0  0  0  0
   -3.0178   -0.3344   -0.9290 H   0  0  0  0  0  0
   -2.6104    2.5904   -1.6089 H   0  0  0  0  0  0
   -3.9515    1.5635   -2.1701 H   0  0  0  0  0  0
   -2.2848    1.2113   -2.6862 H   0  0  0  0  0  0
    2.7233   -0.6830    0.6721 C   0  0  0  0  0  0
    3.5796   -1.1496   -0.4677 C   0  0  0  0  0  0
    5.0199   -1.1366   -0.0490 C   0  0  0  0  0  0
    5.4161    0.2580    0.3359 C   0  0  0  0  0  0
    5.8762   -1.6031   -1.1888 C   0  0  0  0  0  0
    2.8598   -1.3480    1.5249 H   0  0  0  0  0  0
    3.0112    0.3303    0.9518 H   0  0  0  0  0  0
    3.4431   -0.4846   -1.3205 H   0  0  0  0  0  0
    3.2916   -2.1629   -0.7474 H   0  0  0  0  0  0
    5.1564   -1.8015    0.8039 H   0  0  0  0  0  0
    5.2797    0.9230   -0.5169 H   0  0  0  0  0  0
    4.7939    0.5970    1.1642 H   0  0  0  0  0  0
    6.4628    0.2675    0.6402 H   0  0  0  0  0  0
    5.7397   -0.9381   -2.0416 H   0  0  0  0  0  0
    5.5882   -2.6165   -1.4685 H   0  0  0  0  0  0
    6.9228   -1.5936   -0.8845 H   0  0  0  0  0  0
  1  2  1  0  0  0
  1  6  1  0  0  0
  1  7  1  0  0  0
  1  8  1  0  0  0
  2  3  1  0  0  0
  2  9  1  0  0  0
  2 10  1  0  0  0
  3  4  1  0  0  0
  3 11  1  0  0  0
  3 21  1  0  0  0
  4  5  1  0  0  0
  4 12  1  0  0  0
  4 13  1  0  0  0
  5  6  1  0  0  0
  5 14  1  0  0  0
  5 15  1  0  0  0
  6 16  1  0  0  0
  6 30  1  0  0  0
 17 18  2  0  0  0
 17 19  1  0  0  0
 17 20  1  0  0  0
 19 23  1  0  0  0
 20 21  1  0  0  0
 20 24  1  0  0  0
 20 25  1  0  0  0
 21 22  1  0  0  0
 21 26  1  0  0  0
 22 27  1  0  0  0
 22 28  1  0  0  0
 22 29  1  0  0  0
 30 31  1  0  0  0
 30 35  1  0  0  0
 30 36  1  0  0  0
 31 32  1  0  0  0
 31 37  1  0  0  0
 31 38  1  0  0  0
 32 33  1  0  0  0
 32 34  1  0  0  0
 32 39  1  0  0  0
 33 40  1  0  0  0
 33 41  1  0  0  0
 33 42  1  0  0  0
 34 43  1  0  0  0
 34 44  1  0  0  0
 34 45  1  0  0  0
M  END
> <s_m_entry_id>
112

> <s_m_entry_name>
moldesc_input.112

> <s_m_Source_Path>
C:\Users\aprus\Schrodinger

> <s_m_Source_File>
moldesc_input.maegz

> <i_m_Source_File_Index>
112

> <s_m_subgroup_title>
moldesc_input

> <s_m_subgroupid>
moldesc_input

> <b_m_subgroup_collapsed>
0

$$$$
cyclohexane,Custom_44,Custom_14
                    3D
 Schrodinger Suite 2022-3.
 45 45  0  0  1  0            999 V2000
    1.0862    0.1858   -0.9903 C   0  0  0  0  0  0
   -0.3916    0.2201   -1.4117 C   0  0  0  0  0  0
   -1.2829    0.6961   -0.2533 C   0  0  2  0  0  0
   -1.0862   -0.1857    0.9903 C   0  0  0  0  0  0
    0.3916   -0.2200    1.4117 C   0  0  0  0  0  0
    1.2830   -0.6960    0.2534 C   0  0  2  0  0  0
    1.4337    1.2236   -0.7688 H   0  0  0  0  0  0
    1.7144   -0.1956   -1.8319 H   0  0  0  0  0  0
   -0.7109   -0.8013   -1.7308 H   0  0  0  0  0  0
   -0.5213    0.8927   -2.2945 H   0  0  0  0  0  0
   -1.0317    1.7547   -0.0019 H   0  0  0  0  0  0
   -1.7144    0.1956    1.8319 H   0  0  0  0  0  0
   -1.4337   -1.2235    0.7687 H   0  0  0  0  0  0
    0.7109    0.8013    1.7308 H   0  0  0  0  0  0
    0.5213   -0.8926    2.2945 H   0  0  0  0  0  0
    1.0318   -1.7546    0.0019 H   0  0  0  0  0  0
   -5.0169    1.1677    0.0382 C   0  0  0  0  0  0
   -5.6434    2.0714   -0.5037 O   0  0  0  0  0  0
   -5.5652   -0.0336    0.3521 O   0  0  0  0  0  0
   -3.5766    1.1806    0.4569 C   0  0  0  0  0  0
   -2.7232    0.6831   -0.6720 C   0  0  1  0  0  0
   -2.9049    1.5729   -1.8659 C   0  0  0  0  0  0
   -6.4699   -0.0289    0.0841 H   0  0  0  0  0  0
   -3.2820    2.1981    0.7139 H   0  0  0  0  0  0
   -3.4446    0.5341    1.3244 H   0  0  0  0  0  0
   -3.0178   -0.3344   -0.9290 H   0  0  0  0  0  0
   -2.6104    2.5904   -1.6089 H   0  0  0  0  0  0
   -3.9515    1.5635   -2.1701 H   0  0  0  0  0  0
   -2.2848    1.2113   -2.6862 H   0  0  0  0  0  0
    2.7233   -0.6830    0.6721 C   0  0  2  0  0  0
    2.9050   -1.5729    1.8659 C   0  0  0  0  0  0
    4.3453   -1.5599    2.2847 C   0  0  0  0  0  0
    2.4997   -2.9731    1.5122 C   0  0  0  0  0  0
    3.1285    0.7172    1.0259 C   0  0  0  0  0  0
    3.3434   -1.0445   -0.1482 H   0  0  0  0  0  0
    2.2849   -1.2114    2.6862 H   0  0  0  0  0  0
    4.9654   -1.9213    1.4643 H   0  0  0  0  0  0
    4.4773   -2.2065    3.1522 H   0  0  0  0  0  0
    4.6398   -0.5424    2.5417 H   0  0  0  0  0  0
    3.1199   -3.3345    0.6919 H   0  0  0  0  0  0
    2.6318   -3.6197    2.3797 H   0  0  0  0  0  0
    1.4531   -2.9825    1.2079 H   0  0  0  0  0  0
    2.5084    1.0786    1.8462 H   0  0  0  0  0  0
    4.1752    0.7266    1.3302 H   0  0  0  0  0  0
    2.9965    1.3638    0.1584 H   0  0  0  0  0  0
  1  2  1  0  0  0
  1  6  1  0  0  0
  1  7  1  0  0  0
  1  8  1  0  0  0
  2  3  1  0  0  0
  2  9  1  0  0  0
  2 10  1  0  0  0
  3  4  1  0  0  0
  3 11  1  0  0  0
  3 21  1  0  0  0
  4  5  1  0  0  0
  4 12  1  0  0  0
  4 13  1  0  0  0
  5  6  1  0  0  0
  5 14  1  0  0  0
  5 15  1  0  0  0
  6 16  1  0  0  0
  6 30  1  0  0  0
 17 18  2  0  0  0
 17 19  1  0  0  0
 17 20  1  0  0  0
 19 23  1  0  0  0
 20 21  1  0  0  0
 20 24  1  0  0  0
 20 25  1  0  0  0
 21 22  1  0  0  0
 21 26  1  0  0  0
 22 27  1  0  0  0
 22 28  1  0  0  0
 22 29  1  0  0  0
 30 31  1  0  0  0
 30 34  1  0  0  0
 30 35  1  0  0  0
 31 32  1  0  0  0
 31 33  1  0  0  0
 31 36  1  0  0  0
 32 37  1  0  0  0
 32 38  1  0  0  0
 32 39  1  0  0  0
 33 40  1  0  0  0
 33 41  1  0  0  0
 33 42  1  0  0  0
 34 43  1  0  0  0
 34 44  1  0  0  0
 34 45  1  0  0  0
M  END
> <s_m_entry_id>
113

> <s_m_entry_name>
moldesc_input.113

> <s_m_Source_Path>
C:\Users\aprus\Schrodinger

> <s_m_Source_File>
moldesc_input.maegz

> <i_m_Source_File_Index>
113

> <s_m_subgroup_title>
moldesc_input

> <s_m_subgroupid>
moldesc_input

> <b_m_subgroup_collapsed>
0

$$$$
cyclohexane,Custom_44,Custom_15
                    3D
 Schrodinger Suite 2022-3.
 45 45  0  0  1  0            999 V2000
    1.0862    0.1858   -0.9903 C   0  0  0  0  0  0
   -0.3916    0.2201   -1.4117 C   0  0  0  0  0  0
   -1.2829    0.6961   -0.2533 C   0  0  2  0  0  0
   -1.0862   -0.1857    0.9903 C   0  0  0  0  0  0
    0.3916   -0.2200    1.4117 C   0  0  0  0  0  0
    1.2830   -0.6960    0.2534 C   0  0  2  0  0  0
    1.4337    1.2236   -0.7688 H   0  0  0  0  0  0
    1.7144   -0.1956   -1.8319 H   0  0  0  0  0  0
   -0.7109   -0.8013   -1.7308 H   0  0  0  0  0  0
   -0.5213    0.8927   -2.2945 H   0  0  0  0  0  0
   -1.0317    1.7547   -0.0019 H   0  0  0  0  0  0
   -1.7144    0.1956    1.8319 H   0  0  0  0  0  0
   -1.4337   -1.2235    0.7687 H   0  0  0  0  0  0
    0.7109    0.8013    1.7308 H   0  0  0  0  0  0
    0.5213   -0.8926    2.2945 H   0  0  0  0  0  0
    1.0318   -1.7546    0.0019 H   0  0  0  0  0  0
   -5.0169    1.1677    0.0382 C   0  0  0  0  0  0
   -5.6808    0.2004   -0.3171 O   0  0  0  0  0  0
   -5.5160    2.4280    0.1067 O   0  0  0  0  0  0
   -3.5766    1.1806    0.4569 C   0  0  0  0  0  0
   -2.7232    0.6831   -0.6720 C   0  0  1  0  0  0
   -2.9049    1.5729   -1.8659 C   0  0  0  0  0  0
   -6.4212    2.4064   -0.1587 H   0  0  0  0  0  0
   -3.2820    2.1981    0.7139 H   0  0  0  0  0  0
   -3.4446    0.5341    1.3244 H   0  0  0  0  0  0
   -3.0178   -0.3344   -0.9290 H   0  0  0  0  0  0
   -2.6104    2.5904   -1.6089 H   0  0  0  0  0  0
   -3.9515    1.5635   -2.1701 H   0  0  0  0  0  0
   -2.2848    1.2113   -2.6862 H   0  0  0  0  0  0
    2.7233   -0.6830    0.6721 C   0  0  0  0  0  0
    3.5796   -1.1496   -0.4677 C   0  0  0  0  0  0
    4.8184   -1.8335    0.1359 C   0  0  0  0  0  0
    3.9678    0.0909   -1.2908 C   0  0  0  0  0  0
    2.7425   -2.1364   -1.2997 C   0  0  0  0  0  0
    3.0112    0.3303    0.9518 H   0  0  0  0  0  0
    2.8598   -1.3480    1.5249 H   0  0  0  0  0  0
    4.5368   -2.6838    0.7581 H   0  0  0  0  0  0
    5.4905   -2.2002   -0.6411 H   0  0  0  0  0  0
    5.3838   -1.1443    0.7643 H   0  0  0  0  0  0
    3.0848    0.6011   -1.6773 H   0  0  0  0  0  0
    4.5197    0.8105   -0.6850 H   0  0  0  0  0  0
    4.5955   -0.1753   -2.1423 H   0  0  0  0  0  0
    1.8401   -1.6614   -1.6864 H   0  0  0  0  0  0
    3.3062   -2.5189   -2.1517 H   0  0  0  0  0  0
    2.4281   -2.9915   -0.7002 H   0  0  0  0  0  0
  1  2  1  0  0  0
  1  6  1  0  0  0
  1  7  1  0  0  0
  1  8  1  0  0  0
  2  3  1  0  0  0
  2  9  1  0  0  0
  2 10  1  0  0  0
  3  4  1  0  0  0
  3 11  1  0  0  0
  3 21  1  0  0  0
  4  5  1  0  0  0
  4 12  1  0  0  0
  4 13  1  0  0  0
  5  6  1  0  0  0
  5 14  1  0  0  0
  5 15  1  0  0  0
  6 16  1  0  0  0
  6 30  1  0  0  0
 17 18  2  0  0  0
 17 19  1  0  0  0
 17 20  1  0  0  0
 19 23  1  0  0  0
 20 21  1  0  0  0
 20 24  1  0  0  0
 20 25  1  0  0  0
 21 22  1  0  0  0
 21 26  1  0  0  0
 22 27  1  0  0  0
 22 28  1  0  0  0
 22 29  1  0  0  0
 30 31  1  0  0  0
 30 35  1  0  0  0
 30 36  1  0  0  0
 31 32  1  0  0  0
 31 33  1  0  0  0
 31 34  1  0  0  0
 32 37  1  0  0  0
 32 38  1  0  0  0
 32 39  1  0  0  0
 33 40  1  0  0  0
 33 41  1  0  0  0
 33 42  1  0  0  0
 34 43  1  0  0  0
 34 44  1  0  0  0
 34 45  1  0  0  0
M  END
> <s_m_entry_id>
114

> <s_m_entry_name>
moldesc_input.114

> <s_m_Source_Path>
C:\Users\aprus\Schrodinger

> <s_m_Source_File>
moldesc_input.maegz

> <i_m_Source_File_Index>
114

> <s_m_subgroup_title>
moldesc_input

> <s_m_subgroupid>
moldesc_input

> <b_m_subgroup_collapsed>
0

$$$$
cyclohexane,Custom_44,Custom_16
                    3D
 Schrodinger Suite 2022-3.
 45 45  0  0  1  0            999 V2000
    1.0862    0.1858   -0.9903 C   0  0  0  0  0  0
   -0.3916    0.2201   -1.4117 C   0  0  0  0  0  0
   -1.2829    0.6961   -0.2533 C   0  0  2  0  0  0
   -1.0862   -0.1857    0.9903 C   0  0  0  0  0  0
    0.3916   -0.2200    1.4117 C   0  0  0  0  0  0
    1.2830   -0.6960    0.2534 C   0  0  2  0  0  0
    1.4337    1.2236   -0.7688 H   0  0  0  0  0  0
    1.7144   -0.1956   -1.8319 H   0  0  0  0  0  0
   -0.7109   -0.8013   -1.7308 H   0  0  0  0  0  0
   -0.5213    0.8927   -2.2945 H   0  0  0  0  0  0
   -1.0317    1.7547   -0.0019 H   0  0  0  0  0  0
   -1.7144    0.1956    1.8319 H   0  0  0  0  0  0
   -1.4337   -1.2235    0.7687 H   0  0  0  0  0  0
    0.7109    0.8013    1.7308 H   0  0  0  0  0  0
    0.5213   -0.8926    2.2945 H   0  0  0  0  0  0
    1.0318   -1.7546    0.0019 H   0  0  0  0  0  0
   -5.0169    1.1677    0.0382 C   0  0  0  0  0  0
   -5.6434    2.0714   -0.5037 O   0  0  0  0  0  0
   -5.5652   -0.0336    0.3521 O   0  0  0  0  0  0
   -3.5766    1.1806    0.4569 C   0  0  0  0  0  0
   -2.7232    0.6831   -0.6720 C   0  0  1  0  0  0
   -2.9049    1.5729   -1.8659 C   0  0  0  0  0  0
   -6.4699   -0.0289    0.0841 H   0  0  0  0  0  0
   -3.2820    2.1981    0.7139 H   0  0  0  0  0  0
   -3.4446    0.5341    1.3244 H   0  0  0  0  0  0
   -3.0178   -0.3344   -0.9290 H   0  0  0  0  0  0
   -2.6104    2.5904   -1.6089 H   0  0  0  0  0  0
   -3.9515    1.5635   -2.1701 H   0  0  0  0  0  0
   -2.2848    1.2113   -2.6862 H   0  0  0  0  0  0
    2.7233   -0.6830    0.6721 C   0  0  0  0  0  0
    2.9050   -1.5729    1.8659 C   0  0  0  0  0  0
    4.3453   -1.5599    2.2847 C   0  0  0  0  0  0
    3.5767   -1.1804   -0.4567 C   0  0  0  0  0  0
    3.1285    0.7172    1.0259 C   0  0  0  0  0  0
    2.2849   -1.2114    2.6862 H   0  0  0  0  0  0
    2.6105   -2.5904    1.6089 H   0  0  0  0  0  0
    4.4773   -2.2065    3.1522 H   0  0  0  0  0  0
    4.9654   -1.9213    1.4643 H   0  0  0  0  0  0
    4.6398   -0.5424    2.5417 H   0  0  0  0  0  0
    4.6233   -1.1710   -0.1525 H   0  0  0  0  0  0
    3.2822   -2.1979   -0.7138 H   0  0  0  0  0  0
    3.4447   -0.5338   -1.3242 H   0  0  0  0  0  0
    4.1752    0.7266    1.3302 H   0  0  0  0  0  0
    2.5084    1.0786    1.8462 H   0  0  0  0  0  0
    2.9965    1.3638    0.1584 H   0  0  0  0  0  0
  1  2  1  0  0  0
  1  6  1  0  0  0
  1  7  1  0  0  0
  1  8  1  0  0  0
  2  3  1  0  0  0
  2  9  1  0  0  0
  2 10  1  0  0  0
  3  4  1  0  0  0
  3 11  1  0  0  0
  3 21  1  0  0  0
  4  5  1  0  0  0
  4 12  1  0  0  0
  4 13  1  0  0  0
  5  6  1  0  0  0
  5 14  1  0  0  0
  5 15  1  0  0  0
  6 16  1  0  0  0
  6 30  1  0  0  0
 17 18  2  0  0  0
 17 19  1  0  0  0
 17 20  1  0  0  0
 19 23  1  0  0  0
 20 21  1  0  0  0
 20 24  1  0  0  0
 20 25  1  0  0  0
 21 22  1  0  0  0
 21 26  1  0  0  0
 22 27  1  0  0  0
 22 28  1  0  0  0
 22 29  1  0  0  0
 30 31  1  0  0  0
 30 33  1  0  0  0
 30 34  1  0  0  0
 31 32  1  0  0  0
 31 35  1  0  0  0
 31 36  1  0  0  0
 32 37  1  0  0  0
 32 38  1  0  0  0
 32 39  1  0  0  0
 33 40  1  0  0  0
 33 41  1  0  0  0
 33 42  1  0  0  0
 34 43  1  0  0  0
 34 44  1  0  0  0
 34 45  1  0  0  0
M  END
> <s_m_entry_id>
115

> <s_m_entry_name>
moldesc_input.115

> <s_m_Source_Path>
C:\Users\aprus\Schrodinger

> <s_m_Source_File>
moldesc_input.maegz

> <i_m_Source_File_Index>
115

> <s_m_subgroup_title>
moldesc_input

> <s_m_subgroupid>
moldesc_input

> <b_m_subgroup_collapsed>
0

$$$$
cyclohexane,Custom_44,Custom_17
                    3D
 Schrodinger Suite 2022-3.
 48 48  0  0  1  0            999 V2000
    1.0862    0.1858   -0.9903 C   0  0  0  0  0  0
   -0.3916    0.2201   -1.4117 C   0  0  0  0  0  0
   -1.2829    0.6961   -0.2533 C   0  0  2  0  0  0
   -1.0862   -0.1857    0.9903 C   0  0  0  0  0  0
    0.3916   -0.2200    1.4117 C   0  0  0  0  0  0
    1.2830   -0.6960    0.2534 C   0  0  2  0  0  0
    1.4337    1.2236   -0.7688 H   0  0  0  0  0  0
    1.7144   -0.1956   -1.8319 H   0  0  0  0  0  0
   -0.7109   -0.8013   -1.7308 H   0  0  0  0  0  0
   -0.5213    0.8927   -2.2945 H   0  0  0  0  0  0
   -1.0317    1.7547   -0.0019 H   0  0  0  0  0  0
   -1.7144    0.1956    1.8319 H   0  0  0  0  0  0
   -1.4337   -1.2235    0.7687 H   0  0  0  0  0  0
    0.7109    0.8013    1.7308 H   0  0  0  0  0  0
    0.5213   -0.8926    2.2945 H   0  0  0  0  0  0
    1.0318   -1.7546    0.0019 H   0  0  0  0  0  0
   -2.4996    2.9731   -1.5122 C   0  0  0  0  0  0
   -2.5652    3.5127   -0.4135 O   0  0  0  0  0  0
   -2.0270    3.5975   -2.6208 O   0  0  0  0  0  0
   -2.9049    1.5729   -1.8659 C   0  0  0  0  0  0
   -2.7232    0.6831   -0.6720 C   0  0  1  0  0  0
   -3.1286   -0.7171   -1.0256 C   0  0  0  0  0  0
   -1.7758    4.4760   -2.3853 H   0  0  0  0  0  0
   -3.9515    1.5635   -2.1701 H   0  0  0  0  0  0
   -2.2848    1.2113   -2.6862 H   0  0  0  0  0  0
   -3.3433    1.0447    0.1483 H   0  0  0  0  0  0
   -2.5085   -1.0786   -1.8459 H   0  0  0  0  0  0
   -4.1752   -0.7265   -1.3299 H   0  0  0  0  0  0
   -2.9966   -1.3637   -0.1581 H   0  0  0  0  0  0
    2.7233   -0.6830    0.6721 C   0  0  0  0  0  0
    2.9111   -1.5981    1.8457 C   0  0  0  0  0  0
    4.3514   -1.5851    2.2645 C   0  0  0  0  0  0
    4.5392   -2.5002    3.4381 C   0  0  0  0  0  0
    5.9795   -2.4872    3.8568 C   0  0  0  0  0  0
    6.1673   -3.4023    5.0304 C   0  0  0  0  0  0
    3.0112    0.3303    0.9518 H   0  0  0  0  0  0
    3.3455   -1.0220   -0.1561 H   0  0  0  0  0  0
    2.6231   -2.6115    1.5660 H   0  0  0  0  0  0
    2.2889   -1.2591    2.6740 H   0  0  0  0  0  0
    4.9736   -1.9241    1.4362 H   0  0  0  0  0  0
    4.6393   -0.5717    2.5441 H   0  0  0  0  0  0
    3.9170   -2.1612    4.2663 H   0  0  0  0  0  0
    4.2513   -3.5136    3.1584 H   0  0  0  0  0  0
    6.2674   -1.4738    4.1365 H   0  0  0  0  0  0
    6.6017   -2.8262    3.0285 H   0  0  0  0  0  0
    7.2139   -3.3928    5.3347 H   0  0  0  0  0  0
    5.8794   -4.4157    4.7507 H   0  0  0  0  0  0
    5.5451   -3.0633    5.8587 H   0  0  0  0  0  0
  1  2  1  0  0  0
  1  6  1  0  0  0
  1  7  1  0  0  0
  1  8  1  0  0  0
  2  3  1  0  0  0
  2  9  1  0  0  0
  2 10  1  0  0  0
  3  4  1  0  0  0
  3 11  1  0  0  0
  3 21  1  0  0  0
  4  5  1  0  0  0
  4 12  1  0  0  0
  4 13  1  0  0  0
  5  6  1  0  0  0
  5 14  1  0  0  0
  5 15  1  0  0  0
  6 16  1  0  0  0
  6 30  1  0  0  0
 17 18  2  0  0  0
 17 19  1  0  0  0
 17 20  1  0  0  0
 19 23  1  0  0  0
 20 21  1  0  0  0
 20 24  1  0  0  0
 20 25  1  0  0  0
 21 22  1  0  0  0
 21 26  1  0  0  0
 22 27  1  0  0  0
 22 28  1  0  0  0
 22 29  1  0  0  0
 30 31  1  0  0  0
 30 36  1  0  0  0
 30 37  1  0  0  0
 31 32  1  0  0  0
 31 38  1  0  0  0
 31 39  1  0  0  0
 32 33  1  0  0  0
 32 40  1  0  0  0
 32 41  1  0  0  0
 33 34  1  0  0  0
 33 42  1  0  0  0
 33 43  1  0  0  0
 34 35  1  0  0  0
 34 44  1  0  0  0
 34 45  1  0  0  0
 35 46  1  0  0  0
 35 47  1  0  0  0
 35 48  1  0  0  0
M  END
> <s_m_entry_id>
116

> <s_m_entry_name>
moldesc_input.116

> <s_m_Source_Path>
C:\Users\aprus\Schrodinger

> <s_m_Source_File>
moldesc_input.maegz

> <i_m_Source_File_Index>
116

> <s_m_subgroup_title>
moldesc_input

> <s_m_subgroupid>
moldesc_input

> <b_m_subgroup_collapsed>
0

$$$$
cyclohexane,Custom_44,Custom_18
                    3D
 Schrodinger Suite 2022-3.
 48 48  0  0  1  0            999 V2000
    1.0862    0.1858   -0.9903 C   0  0  0  0  0  0
   -0.3916    0.2201   -1.4117 C   0  0  0  0  0  0
   -1.2829    0.6961   -0.2533 C   0  0  2  0  0  0
   -1.0862   -0.1857    0.9903 C   0  0  0  0  0  0
    0.3916   -0.2200    1.4117 C   0  0  0  0  0  0
    1.2830   -0.6960    0.2534 C   0  0  2  0  0  0
    1.4337    1.2236   -0.7688 H   0  0  0  0  0  0
    1.7144   -0.1956   -1.8319 H   0  0  0  0  0  0
   -0.7109   -0.8013   -1.7308 H   0  0  0  0  0  0
   -0.5213    0.8927   -2.2945 H   0  0  0  0  0  0
   -1.0317    1.7547   -0.0019 H   0  0  0  0  0  0
   -1.7144    0.1956    1.8319 H   0  0  0  0  0  0
   -1.4337   -1.2235    0.7687 H   0  0  0  0  0  0
    0.7109    0.8013    1.7308 H   0  0  0  0  0  0
    0.5213   -0.8926    2.2945 H   0  0  0  0  0  0
    1.0318   -1.7546    0.0019 H   0  0  0  0  0  0
   -5.0169    1.1677    0.0382 C   0  0  0  0  0  0
   -5.6434    2.0714   -0.5037 O   0  0  0  0  0  0
   -5.5652   -0.0336    0.3521 O   0  0  0  0  0  0
   -3.5766    1.1806    0.4569 C   0  0  0  0  0  0
   -2.7232    0.6831   -0.6720 C   0  0  1  0  0  0
   -2.9049    1.5729   -1.8659 C   0  0  0  0  0  0
   -6.4699   -0.0289    0.0841 H   0  0  0  0  0  0
   -3.2820    2.1981    0.7139 H   0  0  0  0  0  0
   -3.4446    0.5341    1.3244 H   0  0  0  0  0  0
   -3.0178   -0.3344   -0.9290 H   0  0  0  0  0  0
   -2.6104    2.5904   -1.6089 H   0  0  0  0  0  0
   -3.9515    1.5635   -2.1701 H   0  0  0  0  0  0
   -2.2848    1.2113   -2.6862 H   0  0  0  0  0  0
    2.7233   -0.6830    0.6721 C   0  0  2  0  0  0
    3.5767   -1.1804   -0.4567 C   0  0  0  0  0  0
    5.0170   -1.1675   -0.0380 C   0  0  0  0  0  0
    5.8704   -1.6649   -1.1669 C   0  0  0  0  0  0
    7.3107   -1.6519   -0.7482 C   0  0  0  0  0  0
    2.9050   -1.5729    1.8659 C   0  0  0  0  0  0
    3.0178    0.3345    0.9292 H   0  0  0  0  0  0
    3.4447   -0.5338   -1.3242 H   0  0  0  0  0  0
    3.2822   -2.1979   -0.7138 H   0  0  0  0  0  0
    5.3115   -0.1500    0.2190 H   0  0  0  0  0  0
    5.1490   -1.8141    0.8295 H   0  0  0  0  0  0
    5.5759   -2.6824   -1.4240 H   0  0  0  0  0  0
    5.7383   -1.0182   -2.0344 H   0  0  0  0  0  0
    7.9308   -2.0133   -1.5685 H   0  0  0  0  0  0
    7.4427   -2.2985    0.1193 H   0  0  0  0  0  0
    7.6052   -0.6344   -0.4911 H   0  0  0  0  0  0
    2.6105   -2.5904    1.6089 H   0  0  0  0  0  0
    3.9516   -1.5634    2.1702 H   0  0  0  0  0  0
    2.2849   -1.2114    2.6862 H   0  0  0  0  0  0
  1  2  1  0  0  0
  1  6  1  0  0  0
  1  7  1  0  0  0
  1  8  1  0  0  0
  2  3  1  0  0  0
  2  9  1  0  0  0
  2 10  1  0  0  0
  3  4  1  0  0  0
  3 11  1  0  0  0
  3 21  1  0  0  0
  4  5  1  0  0  0
  4 12  1  0  0  0
  4 13  1  0  0  0
  5  6  1  0  0  0
  5 14  1  0  0  0
  5 15  1  0  0  0
  6 16  1  0  0  0
  6 30  1  0  0  0
 17 18  2  0  0  0
 17 19  1  0  0  0
 17 20  1  0  0  0
 19 23  1  0  0  0
 20 21  1  0  0  0
 20 24  1  0  0  0
 20 25  1  0  0  0
 21 22  1  0  0  0
 21 26  1  0  0  0
 22 27  1  0  0  0
 22 28  1  0  0  0
 22 29  1  0  0  0
 30 31  1  0  0  0
 30 35  1  0  0  0
 30 36  1  0  0  0
 31 32  1  0  0  0
 31 37  1  0  0  0
 31 38  1  0  0  0
 32 33  1  0  0  0
 32 39  1  0  0  0
 32 40  1  0  0  0
 33 34  1  0  0  0
 33 41  1  0  0  0
 33 42  1  0  0  0
 34 43  1  0  0  0
 34 44  1  0  0  0
 34 45  1  0  0  0
 35 46  1  0  0  0
 35 47  1  0  0  0
 35 48  1  0  0  0
M  END
> <s_m_entry_id>
117

> <s_m_entry_name>
moldesc_input.117

> <s_m_Source_Path>
C:\Users\aprus\Schrodinger

> <s_m_Source_File>
moldesc_input.maegz

> <i_m_Source_File_Index>
117

> <s_m_subgroup_title>
moldesc_input

> <s_m_subgroupid>
moldesc_input

> <b_m_subgroup_collapsed>
0

$$$$
cyclohexane,Custom_44,Custom_19
                    3D
 Schrodinger Suite 2022-3.
 48 48  0  0  1  0            999 V2000
    1.0862    0.1858   -0.9903 C   0  0  0  0  0  0
   -0.3916    0.2201   -1.4117 C   0  0  0  0  0  0
   -1.2829    0.6961   -0.2533 C   0  0  2  0  0  0
   -1.0862   -0.1857    0.9903 C   0  0  0  0  0  0
    0.3916   -0.2200    1.4117 C   0  0  0  0  0  0
    1.2830   -0.6960    0.2534 C   0  0  2  0  0  0
    1.4337    1.2236   -0.7688 H   0  0  0  0  0  0
    1.7144   -0.1956   -1.8319 H   0  0  0  0  0  0
   -0.7109   -0.8013   -1.7308 H   0  0  0  0  0  0
   -0.5213    0.8927   -2.2945 H   0  0  0  0  0  0
   -1.0317    1.7547   -0.0019 H   0  0  0  0  0  0
   -1.7144    0.1956    1.8319 H   0  0  0  0  0  0
   -1.4337   -1.2235    0.7687 H   0  0  0  0  0  0
    0.7109    0.8013    1.7308 H   0  0  0  0  0  0
    0.5213   -0.8926    2.2945 H   0  0  0  0  0  0
    1.0318   -1.7546    0.0019 H   0  0  0  0  0  0
   -5.0169    1.1677    0.0382 C   0  0  0  0  0  0
   -5.6434    2.0714   -0.5037 O   0  0  0  0  0  0
   -5.5652   -0.0336    0.3521 O   0  0  0  0  0  0
   -3.5766    1.1806    0.4569 C   0  0  0  0  0  0
   -2.7232    0.6831   -0.6720 C   0  0  1  0  0  0
   -2.9049    1.5729   -1.8659 C   0  0  0  0  0  0
   -6.4699   -0.0289    0.0841 H   0  0  0  0  0  0
   -3.2820    2.1981    0.7139 H   0  0  0  0  0  0
   -3.4446    0.5341    1.3244 H   0  0  0  0  0  0
   -3.0178   -0.3344   -0.9290 H   0  0  0  0  0  0
   -2.6104    2.5904   -1.6089 H   0  0  0  0  0  0
   -3.9515    1.5635   -2.1701 H   0  0  0  0  0  0
   -2.2848    1.2113   -2.6862 H   0  0  0  0  0  0
    2.7233   -0.6830    0.6721 C   0  0  0  0  0  0
    3.5796   -1.1496   -0.4677 C   0  0  1  0  0  0
    5.0199   -1.1366   -0.0490 C   0  0  0  0  0  0
    5.4161    0.2580    0.3359 C   0  0  0  0  0  0
    6.8565    0.2710    0.7547 C   0  0  0  0  0  0
    3.1833   -2.5441   -0.8526 C   0  0  0  0  0  0
    2.8598   -1.3480    1.5249 H   0  0  0  0  0  0
    3.0112    0.3303    0.9518 H   0  0  0  0  0  0
    3.4431   -0.4846   -1.3205 H   0  0  0  0  0  0
    5.1564   -1.8015    0.8039 H   0  0  0  0  0  0
    5.6421   -1.4756   -0.8772 H   0  0  0  0  0  0
    5.2797    0.9230   -0.5169 H   0  0  0  0  0  0
    4.7939    0.5970    1.1642 H   0  0  0  0  0  0
    7.1444    1.2844    1.0343 H   0  0  0  0  0  0
    7.4787   -0.0680   -0.0736 H   0  0  0  0  0  0
    6.9929   -0.3939    1.6075 H   0  0  0  0  0  0
    3.3198   -3.2091    0.0002 H   0  0  0  0  0  0
    2.1367   -2.5536   -1.1569 H   0  0  0  0  0  0
    3.8056   -2.8831   -1.6808 H   0  0  0  0  0  0
  1  2  1  0  0  0
  1  6  1  0  0  0
  1  7  1  0  0  0
  1  8  1  0  0  0
  2  3  1  0  0  0
  2  9  1  0  0  0
  2 10  1  0  0  0
  3  4  1  0  0  0
  3 11  1  0  0  0
  3 21  1  0  0  0
  4  5  1  0  0  0
  4 12  1  0  0  0
  4 13  1  0  0  0
  5  6  1  0  0  0
  5 14  1  0  0  0
  5 15  1  0  0  0
  6 16  1  0  0  0
  6 30  1  0  0  0
 17 18  2  0  0  0
 17 19  1  0  0  0
 17 20  1  0  0  0
 19 23  1  0  0  0
 20 21  1  0  0  0
 20 24  1  0  0  0
 20 25  1  0  0  0
 21 22  1  0  0  0
 21 26  1  0  0  0
 22 27  1  0  0  0
 22 28  1  0  0  0
 22 29  1  0  0  0
 30 31  1  0  0  0
 30 36  1  0  0  0
 30 37  1  0  0  0
 31 32  1  0  0  0
 31 35  1  0  0  0
 31 38  1  0  0  0
 32 33  1  0  0  0
 32 39  1  0  0  0
 32 40  1  0  0  0
 33 34  1  0  0  0
 33 41  1  0  0  0
 33 42  1  0  0  0
 34 43  1  0  0  0
 34 44  1  0  0  0
 34 45  1  0  0  0
 35 46  1  0  0  0
 35 47  1  0  0  0
 35 48  1  0  0  0
M  END
> <s_m_entry_id>
118

> <s_m_entry_name>
moldesc_input.118

> <s_m_Source_Path>
C:\Users\aprus\Schrodinger

> <s_m_Source_File>
moldesc_input.maegz

> <i_m_Source_File_Index>
118

> <s_m_subgroup_title>
moldesc_input

> <s_m_subgroupid>
moldesc_input

> <b_m_subgroup_collapsed>
0

$$$$
cyclohexane,Custom_44,Custom_20
                    3D
 Schrodinger Suite 2022-3.
 48 48  0  0  1  0            999 V2000
    1.0862    0.1858   -0.9903 C   0  0  0  0  0  0
   -0.3916    0.2201   -1.4117 C   0  0  0  0  0  0
   -1.2829    0.6961   -0.2533 C   0  0  2  0  0  0
   -1.0862   -0.1857    0.9903 C   0  0  0  0  0  0
    0.3916   -0.2200    1.4117 C   0  0  0  0  0  0
    1.2830   -0.6960    0.2534 C   0  0  2  0  0  0
    1.4337    1.2236   -0.7688 H   0  0  0  0  0  0
    1.7144   -0.1956   -1.8319 H   0  0  0  0  0  0
   -0.7109   -0.8013   -1.7308 H   0  0  0  0  0  0
   -0.5213    0.8927   -2.2945 H   0  0  0  0  0  0
   -1.0317    1.7547   -0.0019 H   0  0  0  0  0  0
   -1.7144    0.1956    1.8319 H   0  0  0  0  0  0
   -1.4337   -1.2235    0.7687 H   0  0  0  0  0  0
    0.7109    0.8013    1.7308 H   0  0  0  0  0  0
    0.5213   -0.8926    2.2945 H   0  0  0  0  0  0
    1.0318   -1.7546    0.0019 H   0  0  0  0  0  0
   -4.9023    1.7615   -0.3743 C   0  0  0  0  0  0
   -5.7066    0.8450   -0.2483 O   0  0  0  0  0  0
   -5.2167    2.9550   -0.9390 O   0  0  0  0  0  0
   -3.4620    1.7745    0.0444 C   0  0  0  0  0  0
   -2.7232    0.6831   -0.6720 C   0  0  1  0  0  0
   -2.8156    0.9053   -2.1526 C   0  0  0  0  0  0
   -6.1239    2.9341   -1.1977 H   0  0  0  0  0  0
   -3.0193    2.7383   -0.2067 H   0  0  0  0  0  0
   -3.3949    1.6131    1.1203 H   0  0  0  0  0  0
   -3.1660   -0.2808   -0.4209 H   0  0  0  0  0  0
   -2.3729    1.8691   -2.4037 H   0  0  0  0  0  0
   -3.8622    0.8958   -2.4568 H   0  0  0  0  0  0
   -2.2787    0.1122   -2.6731 H   0  0  0  0  0  0
    2.7233   -0.6830    0.6721 C   0  0  0  0  0  0
    3.5796   -1.1496   -0.4677 C   0  0  0  0  0  0
    5.0199   -1.1366   -0.0490 C   0  0  1  0  0  0
    5.2077   -2.0516    1.1247 C   0  0  0  0  0  0
    6.6480   -2.0386    1.5434 C   0  0  0  0  0  0
    5.8762   -1.6031   -1.1888 C   0  0  0  0  0  0
    2.8598   -1.3480    1.5249 H   0  0  0  0  0  0
    3.0112    0.3303    0.9518 H   0  0  0  0  0  0
    3.4431   -0.4846   -1.3205 H   0  0  0  0  0  0
    3.2916   -2.1629   -0.7474 H   0  0  0  0  0  0
    5.3078   -0.1232    0.2307 H   0  0  0  0  0  0
    4.5855   -1.7126    1.9529 H   0  0  0  0  0  0
    4.9197   -3.0650    0.8450 H   0  0  0  0  0  0
    6.7845   -2.7036    2.3962 H   0  0  0  0  0  0
    6.9359   -1.0252    1.8231 H   0  0  0  0  0  0
    7.2702   -2.3776    0.7151 H   0  0  0  0  0  0
    5.5882   -2.6165   -1.4685 H   0  0  0  0  0  0
    6.9228   -1.5936   -0.8845 H   0  0  0  0  0  0
[truncated: 48,205,697 more chars]
