# Supplementary material for: Workflow for predictive risk assessments of UVCBs: cheminformatics library design, QSAR, and read-across approaches applied to complex mixtures of metal naphthenates
Source: Front Toxicol. 2024 Oct 1;6:1452838. doi: 10.3389/ftox.2024.1452838 (PMC11473587; doi:10.3389/ftox.2024.1452838)
Supplement: Supplementary file 3 [file DataSheet2.xlsx]

## Sheet: Sheet1
cas	71458-18-9	89587-94-0	50639-75-3	28125-18-0	324795-76-8	62221-13-0	22597-21-3	67451-77-8	6603-71-0	84219-03-4	116530-98-4	7132-95-8	82167-97-3	501346-07-2
chem_id	DTXCID70549173	DTXCID90705234	DTXCID301653780	DTXCID201666025	DTXCID701708931	DTXCID90563730	DTXCID20649758	DTXCID40677114	DTXCID801411713	DTXCID60346597	DTXCID60353120	DTXCID401727312	DTXCID80789962	DTXCID607394
role	target	target	target	target	target	target	target	target	target	target	target	target	target	target
preferred name		(4-Hexylcyclohexyl)acetic acid	Cyclohexanepropanoic acid, Î±,Î±,2-trimethyl-, trans-	trans-4-(1,1-Dimethylethyl)cyclohexaneacetic acid	trans-4-Methylcyclohexanepropanoic acid	3-[4-(Propan-2-yl)cyclohexyl]propanoic acid	(3-Methylcyclohexyl)acetate	3-(3-Methylcyclohexyl)propanoic acid	(4-Methylcyclohexyl)acetic acid	2-(4-pentylcyclohexyl)acetic Acid	2-(2-methylcyclopentyl)acetic Acid	cis-4-Methylcyclohexaneacetic acid	[(1S,2S)-2-Ethylcyclopentyl]acetic acid	3-Ethylcyclopentanepropanoic acid
dsstox_sid	DTXSID20598414	DTXSID00754490	DTXSID401222500	DTXSID501234843	DTXSID501278425	DTXSID50612975	DTXSID50699009	DTXSID50726369	DTXSID60984498	DTXSID70395738	DTXSID80402265	DTXSID901297126	DTXSID90839220	DTXSID90872293
dsstox_cid	DTXCID70549173	DTXCID90705234	DTXCID301653780	DTXCID201666025	DTXCID701708931	DTXCID90563730	DTXCID20649758	DTXCID40677114	DTXCID801411713	DTXCID60346597	DTXCID60353120	DTXCID401727312	DTXCID80789962	DTXCID607394
molecular weight	184.279	226.36	198.306	198.306	170.252	198.306	155.218	170.252	156.225	212.333	142.198	156.225	156.225	170.252
similarity	1	1	1	1	1	1	1	1	1	1	1	1	1	1
Melting Â°C	39.7872	44.054				39.9196	38.1005	38.4593	37.7043	43.8142	58.7508		74.4085	70.579
Boiling Â°C	275.145	325.741				287.68	259.602	282.604	259.867	310.495	244.121		259.174	282.652
log Kow	3.73869	5.1289				3.95453	2.97061	3.37829	2.97125	4.7365	2.50987		2.96916	3.38154
Vap. press. mmHg	0.0012645	0.00344048				0.00118879	0.0148793	0.00121768	0.00121266	0.00113948	0.0167978		0.015283	0.00057876
Water sol. mol/L	0.000395432	4.96e-05				0.000179871	0.0129919	0.00141793	0.0129543	6.73086e-05	0.0179594		0.0130456	0.000812028
Henry's Law atm-m3/mole	1.39e-07	1.95e-07				1.2061e-07	8.30854e-07	4.57384e-07	8.31498e-07	1.02153e-07	8.20898e-07		8.30124e-07	4.53759e-07
CHR:adrenal gland					309.518	309.518		265.731			278.982		36.2707
CHR:alkaline phosphatase (alp/alk)													36.2707
CHR:blood					1108.21	1108.21
CHR:blood clotting													616.601
CHR:body weight					738.808	738.808	297.982	326.844	564.545		278.982	564.545	5.80331	1191.25
CHR:brain													145.083
CHR:calcium													616.601
CHR:cholinesterase													5.80331
CHR:clinical signs													12.1869
CHR:erythrocyte (rbc) count differential													616.601
CHR:eye									868.569			868.569	145.083	946.555
CHR:full gross necropsy					1050.26	1050.26		901.68
CHR:heart													1.74099
CHR:hematocrit (hct)													616.601
CHR:hemoglobin (hgb)													616.601
CHR:kidney					284.658	284.658		199.299	4158.04		278.982	4158.04	36.2707	4531.38
CHR:liver					449.42	449.42		449.83	868.569		278.982	868.569	36.2707	946.555
CHR:lung					51.9991	51.9991		44.6429
CHR:lymph node					703.102	703.102		603.636
CHR:mammary gland					369.404	369.404
CHR:mortality					1197.51	1197.51	595.965	1025.24	599.831			599.831
CHR:nerve													5.80331
CHR:ovary									4158.04			4158.04	121.144	4531.38
CHR:pancreas									868.569			868.569		946.555
CHR:ph									868.569			868.569		946.555
CHR:platelet													616.601
CHR:protein													616.601
CHR:skeletal muscle													5.80331
CHR:spleen					1747.54	1747.54
CHR:specific gravity/osmolality									868.569			868.569	145.083	946.555
CHR:spinal cord													2.24878
CHR:spleen								1500.32
CHR:stomach									422.272			422.272		460.187
CHR:testes									4158.04			4158.04	145.083	4531.38
CHR:urea nitrogen													36.2707
CHR:ureter											557.963
CHR:urinary bladder					449.42	449.42		449.83			278.982
CHR:volume													145.083
DEV:body weight	470.884	756.444	412.524	1564.52	701.927	701.927		318.878	1975.59	441.704	1121.86	1975.59	1232.53	2175.77
DEV:bone	156.961	310.057	137.508	782.262	1402.08	1402.08		1913.27	1386.42	147.235	560.931	1386.42	616.264	1538.5
DEV:brain	470.884	383.345	412.524							441.704
DEV:clinical signs	784.806	682.369	687.541	782.262	190.25	190.25		53.1463	1386.42	736.173	560.931	1386.42	616.264	1538.5
DEV:food consumption		1453.86		1564.52	1564.52	1564.52			1232.53		1121.86	1232.53	1232.53	1343.19
DEV:implantations									3234.03			3234.03		3524.41
DEV:live fetuses	784.806	638.908	687.541						3234.03	736.173		3234.03		3524.41
DEV:liver	784.806	638.908	687.541							736.173
DEV:mortality	1569.61	1277.82	1375.08						3234.03	1472.35		3234.03		3524.41
DEV:paw / digit	470.884	383.345	412.524							441.704
DEV:placenta	470.884	383.345	412.524							441.704
DEV:postimplantation loss	784.806	638.908	687.541							736.173
DEV:pregnancy	470.884	383.345	412.524							441.704
DEV:resorptions	1569.61	1277.82	1375.08							1472.35
DEV:water consumption	941.767	766.69	825.049							883.408
MGR:body weight									1386.01			1386.01	14.5083	1510.46
MGR:brain													14.5083
MGR:cholinesterase													36.2707
MGR:clinical signs									1386.01			1386.01		1510.46
MGR:food consumption									1386.01			1386.01	14.5083	1510.46
MGR:lactation index													36.2707
MGR:litter size													36.2707
MGR:live fetuses													52.2298
MGR:liver													36.2707
MGR:spinal cord													14.5083
MGR:viability index													36.2707
SAC:adrenal gland							195.435
SAC:bilirubin							781.739
SAC:body weight							781.739
SAC:esophagus							781.739
SAC:full gross necropsy							781.739
SAC:lung							781.739
SAC:mortality							781.739
SAC:phosphorus							781.739
SAC:protein							781.739
SAC:stomach							195.435
SAC:uterus							48.8587
SUB:adrenal gland			2731.49	2731.49
SUB:alanine aminotransferase (alt/sgpt)	640.681	3485.88	3751.22							750.601
SUB:alkaline phosphatase (alp/alk)	109.906								1170.72	103.095		1170.72		1275.84
SUB:aspartate aminotransferase (ast/sgot)	109.906									372.18
SUB:bilirubin	1629.26	1326.37	1427.33		2.48853	2.48853		2.13648		1528.3
SUB:body weight	510.987	1326.37	1990.21	2731.49	738.808	738.808	2234.87	2451.33	2249.37	654.975		2249.37
SUB:bone			1365.74	1365.74
SUB:cholesterol	1389.11	1130.87	1216.95							1305.72
SUB:clinical signs	30.9594		2731.49	2731.49						198.827
SUB:epididymis
SUB:erythrocyte (rbc) count differential										327.212
SUB:food consumption	2275.08	3485.88	3188.64	2731.49						1919.89
SUB:glucose									58.2126			58.2126		63.4393
SUB:hematocrit (hct)										327.212
SUB:hemoglobin (hgb)										327.212
SUB:intestine small			2731.49	2731.49
SUB:kidney	542.415	3485.88	3751.22		443.285	443.285	744.956	817.11	749.789	723.267		749.789
SUB:liver	379.828	1130.87	1841.27	2731.49						525.755
SUB:lymph node							1117.43	1225.67	1124.68			1124.68
SUB:mortality			2731.49
SUB:pancreas									1170.72			1170.72		1275.84
SUB:ph										327.212
SUB:phosphorus									58.2126			58.2126		63.4393
SUB:potassium									58.2126			58.2126		63.4393
SUB:protein					2.48853	2.48853		2.13648		1308.85
SUB:sorbitol dehydrogenase	109.906									103.095
SUB:mortality				2731.49
SUB:specific gravity/osmolality					3.57803	3.57803		3.07186		1308.85
SUB:spleen
SUB:stomach	4281.9	3485.88	3188.64	2731.49						4016.56
SUB:thymus			2731.49
SUB:triglycerides	1629.26	1326.37	1427.33							1528.3
SUB:thymus				2731.49
SUB:urea nitrogen									1170.72			1170.72		1275.84
SUB:volume					3.57803	3.57803		3.07186		1308.85
SUB:water consumption					3.57803	3.57803		3.07186		1308.85
